# Supplementary material for: Mining the Gene Wiki for functional genomic knowledge
Source: BMC Genomics. 2011 Dec 13;12:603. doi: 10.1186/1471-2164-12-603 (PMC3271090; doi:10.1186/1471-2164-12-603)
Supplement: Additional file 1 — Additional data file 1 is a spreadsheet providing the candidate Disease Ontology annotations. [file 1471-2164-12-603-S1.XLSX]

## Sheet: candidate_do_annotations.txt
Entrez_gene_id	Source_wiki_page_title	Section_heading	Author	WT-Article	WT_annotation	WT_block	Annotator_score	Article_length	Target_accession	Target_preferred_term	Target_vocabulary	Vocabulary_branch	Evidence	Surrounding sentence	References	Is PBB	Confidence	Matches_existing_annotation	Normalized_Yahoo_Similarity	Gene_Yahoo_count	OntTerm_Yahoo_count
4010	LMX1B	Clinical signficance	Boghog2	0.219943	7	[[Nail-patella syndrome]]	10	8327	DOID:9467	Nail-Patella syndrome	Disease Ontology	disease	Nail-patella syndrome--ncbo_text_direct--10.0	Mutations in the LMX1B gene are associated with the [[Nail-patella syndrome]] .	9590287,	FALSE	33.2449	child	0.824493	2668	24045
354	Prostate-specific antigen	Serum PSA	77.163.159.230	0.305339	0	[[prostatitis]]	10	31707	DOID:14654	prostatitis	Disease Ontology	disease	prostatitis--ncbo_text_direct--10.0	PSA levels can be also increased by [[prostatitis]] , irritation, [[benign prostatic hyperplasia]] (BPH), and recent ejaculation, producing a [[false positive]] result.	7541857, 9255295, http://mafs.net/pdf/forensicdetectionsemen3.pdf,	FALSE	33.1647	child	0.816473	274126	306093
3717	Janus kinase 2	Summary	Arcadian	0.219943	9	[[polycythemia vera]]	10	30646	DOID:8997	Polycythemia vera	Disease Ontology	disease	polycythemia vera--ncbo_text_direct--10.0	Further, mutations in JAK2 have been implicated in [[polycythemia vera]] , [[essential thrombocythemia]] , and other myeloproliferative disorders.	7540178, 8063815, 15858187,	FALSE	32.5545	child	0.755454	10543	59044
2057	Erythropoietin receptor	Function and mechanism of action	Banus	0.219943	3	[[familial erythrocytosis]]	10	15280	DOID:10780	familial erythrocytosis	Disease Ontology	disease	familial erythrocytosis--ncbo_text_direct--10.0	In general, the defects in the erythropoietin receptor may produce [[erythroleukemia]] and [[familial erythrocytosis]] .	18434185,	FALSE	32.208	child	0.720799	30564	606
1499	Beta-catenin	Clinical significance	George Burgess	0.305339	5	[[colorectal cancer]]	10	43835	DOID:9256	colorectal cancer	Disease Ontology	disease	colorectal cancer--ncbo_text_direct--10.0	Mutations in this gene are a cause of [[colorectal cancer]] (CRC), [[pilomatrixoma]] (PTR), [[medulloblastoma]] (MDB), and ovarian cancer.	11916967,	FALSE	32.1758	child	0.717584	45570	1094372
3576	Interleukin 8	Function	Boghog2	0.219943	8	[[bronchiolitis]]	10	11225	DOID:2942	bronchiolitis	Disease Ontology	disease	bronchiolitis--ncbo_text_direct--10.0	IL-8 is believed to play a role in the pathogenesis of [[bronchiolitis]] , a common respiratory tract disease caused by viral infection.	9702410,	FALSE	32.1165	child	0.711649	51006	103486
3569	Interleukin 6	Role in disease	Rod57	0.219943	5	[[systemic lupus erythematosus]]	10	17156	DOID:9074	systemic lupus erythematosus	Disease Ontology	disease	systemic lupus erythematosus--ncbo_text_direct--10.0	IL-6 is relevant to many disease processes such as [[diabetes]] , [[atherosclerosis]] , [[Major depressive disorder|depression]] , [[Alzheimer's Disease]] , [[systemic lupus erythematosus]] , [[prostate cancer]] , and [[rheumatoid arthritis]] .	16582692, 11312117, 20692646, 15230289, 16306329, 20015486, 17684929,	FALSE	32.0477	child	0.70477	131893	722435
3479	Insulin-like growth factor 1	a diagnostic test	WriterHound	0.219943	6	[[gigantism]]	20	29587	DOID:2446	gigantism	Disease Ontology	disease	gigantism--ncbo_text_direct--20.0	As levels do not fluctuate greatly throughout the day for an individual person, IGF-1 is used by physicians as a [[screening test]] for [[growth hormone deficiency]] and [[acromegaly|excess]] in [[acromegaly]] and [[gigantism]] .	9446566, 7683646,	FALSE	31.9081	child	0.690806	98339	46359
3845	KRAS	Clinical significance	unknown	0.141851	0		10	14570	DOID:9256	colorectal cancer	Disease Ontology	disease	colorectal cancer--ncbo_text_direct--10.0	KRAS mutation is predictive of a very poor response to [[panitumumab]] (Vectibix) and [[cetuximab]] (Erbitux) therapy in colorectal cancer.	16618717, 12732644,	FALSE	31.8846	child	0.688458	445167	1094372
324	Adenomatous polyposis coli	Summary	Boghog	0.219943	3	[[colorectal cancer]]	10	19119	DOID:9256	colorectal cancer	Disease Ontology	disease	colorectal cancer--ncbo_text_direct--10.0	Mutations in the APC gene may result in [[colorectal cancer]] .	20018966,	FALSE	31.8214	child	0.682139	44355	1094372
308	Annexin A5	Summary	Seans Potato Business	0.219943	4	[[antiphospholipid syndrome]]	10	10211	DOID:2988	antiphospholipid syndrome	Disease Ontology	disease	antiphospholipid syndrome--ncbo_text_direct--10.0	[[Antibodies]] directed against annexin A5 are found in patients with a disease called the [[antiphospholipid syndrome]] (APS), a thrombophilic disease associated with autoantibodies against phospholipid compounds.	7622868, 8068938,	FALSE	31.7044	child	0.670443	6597	66624
3691	ITGB4	Summary	Giraffedata	0.219943	7	{{PBB_Summary | section_title = | summary_text = Integrins are heterodimers composed of alpha and beta subunits, that are noncovalently associated transmembrane glycoprotein receptors. Different combinations of alpha and beta polypeptides form complexes that vary in their ligand-binding specificities. Integrins mediate cell-matrix or cell-cell adhesion, and transduced signals that regulate gene e…	10	11242	DOID:5659	invasive carcinoma	Disease Ontology	disease	invasive carcinoma--ncbo_text_direct--10.0	This subunit tends to associate with alpha 6 subunit and is likely to play a pivotal role in the biology of invasive carcinoma.	NCBI Gene,	TRUE	31.6549	child	0.665491	1467	17637
2056	Erythropoietin	effects	Katnap01	0.141851	9	[[Retinopathy of prematurity]]	10	33533	DOID:13025	Retinopathy of Prematurity	Disease Ontology	disease	Retinopathy of prematurity--ncbo_text_direct--10.0	Early treatment with erythropoietin correlated with an increase in the risk of [[Retinopathy of prematurity]] in premature infants who had anemia of prematurity, raising concern that the angiogenic actions of erythropoietin may exacerbate retinopathy.	16856062, 16856063,	FALSE	31.5592	child	0.655922	184002	114234
79923	Homeobox protein NANOG	medicine	Una Smith	0.141851	9	[[germinoma]]	20	18314	DOID:3304	germinoma	Disease Ontology	disease	germinoma--ncbo_text_direct--20.0	Among tumors usually found in the CNS, NANOG is expressed by [[germinoma]] (a germ cell tumor histologically identical to [[seminoma]] and [[dysgerminoma]] ) but not by [[pineoblastoma]] , [[lymphoma]] , [[pituitary adenoma]] and [[glioma]] s; expression of NANOG by other germ cell tumors of the CNS is unknown.	17122519,	FALSE	31.5295	child	0.652951	260	9447
3240	Haptoglobin	Clinical significance	Boghog2	0.141851	9	a reduced incidence of Plasmodium falciparum malaria.	10	16270	DOID:14067	Plasmodium falciparum malaria	Disease Ontology	disease	Plasmodium falciparum malaria--ncbo_text_direct--10.0	This gene has also been linked to [[diabetic nephropathy]] , the incidence of coronary artery disease in type 1 diabetes, [[Crohn's disease]] , inflammatory disease behavior, [[primary sclerosing cholangitis]] , susceptibility to idiopathic [[Parkinson's disease]] , and a reduced incidence of Plasmodium falciparum malaria.	18297891, 17357835, 17319095, 15298155, 17918239,	FALSE	31.3815	child	0.638146	36766	58654
673	BRAF (gene)	Clinical significance	Boghog2	0.141851	9	including non-Hodgkin lymphoma, colorectal cancer, malignant melanoma,	10	17283	DOID:9256	colorectal cancer	Disease Ontology	disease	colorectal cancer--ncbo_text_direct--10.0	Acquired mutations in this gene have also been found in cancers, including non-Hodgkin lymphoma, colorectal cancer, malignant melanoma, papillary thyroid carcinoma, non-small cell lung carcinoma, and adenocarcinoma of lung.	16403224, NCBI Gene,	FALSE	31.1068	child	0.610683	7574	1094372
7299	Tyrosinase	Pathology	unknown	0.219943	0		10	7908	DOID:630	hereditary disease	Disease Ontology	disease	hereditary disease--ncbo_text_direct--10.0	A mutation in the tyrosinase gene resulting in impaired tyrosinase production results in type I oculocutaneous [[albinism]] , a hereditary disease that affects one in every 17,000 person.	546241, 16973188, 6766744,	FALSE	31.0143	child	0.601429	47104	38737
3240	Haptoglobin	Clinical significance	Boghog2	0.141851	8	[[diabetic nephropathy]]	10	16270	DOID:2370	diabetic nephropathy	Disease Ontology	disease	diabetic nephropathy--ncbo_text_direct--10.0	This gene has also been linked to [[diabetic nephropathy]] , the incidence of coronary artery disease in type 1 diabetes, [[Crohn's disease]] , inflammatory disease behavior, [[primary sclerosing cholangitis]] , susceptibility to idiopathic [[Parkinson's disease]] , and a reduced incidence of Plasmodium falciparum malaria.	18297891, 17357835, 17319095, 15298155, 17918239,	FALSE	31.0091	child	0.600907	36766	290657
3845	KRAS	Clinical significance	Adapter	0.141851	9	[[Noonan syndrome]]	10	14570	DOID:3490	Noonan syndrome	Disease Ontology	disease	Noonan syndrome--ncbo_text_direct--10.0	Several [[germline]] KRAS mutations have been found to be associated with [[Noonan syndrome]] and [[cardio-facio-cutaneous syndrome]] .	16474405, 19339720, 16474404,	FALSE	30.986	child	0.5986	445167	19766
9856	KIAA0319	Clinical significance	Boghog	0.219943	5	[[dyslexia]]	20	7382	DOID:4428	dyslexia	Disease Ontology	disease	dyslexia--ncbo_text_direct--20.0	Variants of the KIAA0319 gene have been associated with developmental [[dyslexia]] .	15717286, NCBI Gene,	FALSE	30.9312	child	0.59312	3036	1197465
348	Apolipoprotein E	Gene	BorisTM	0.219943	8	[[genetic disorder]]	10	21321	DOID:0050325	genetic disorder	Disease Ontology	disease	genetic disorder--ncbo_text_direct--10.0	These have physiological consequences: E2 is associated with the [[genetic disorder]] [[hyperlipoproteinemia]] type III and with both increased and decreased risk for [[atherosclerosis]] .	8346443,	FALSE	30.9118	child	0.591176	176434	214324
7273	Titin	Function	Locos epraix	0.219943	9	[[distal muscular dystrophy|tibial muscular dystrophy]]	10	23094	DOID:11720	distal muscular dystrophy	Disease Ontology	disease	distal muscular dystrophy--ncbo_text_direct--10.0	Titin interacts with many [[sarcomere|sarcomeric]] proteins including: Z line region: [[TCAP (gene)|telethonin]] and [[ACTN1|alpha-actinin]] I band region: [[CAPN3|calpain-3]] and [[OBSCN|obscurin]] M line region: [[MYBPC3|myosin-binding protein C]] , [[calmodulin 1]] , [[CAPN3]] , and [[TRIM63|MURF1]] Mutations in this gene are associated with [[family|familial]] [[hypertrophic cardiomyopathy]] …	11243782, 9645487, 9804419, 11846417, 12446666, 12145747, 10051295, 11717165,	FALSE	30.8284	child	0.582838	58107	1428
3339	Perlecan	Cancer	Cobain711	0.219943	8	and other ECM molecules in cancer is being studied by a large number of laboratories. Since the basement membrane is the first obstacle in the way of extravasating carcinoma cells, the functions	20	79400	DOID:305	carcinoma	Disease Ontology	disease	carcinoma--ncbo_text_direct--20.0	Since the basement membrane is the first obstacle in the way of extravasating carcinoma cells, the functions of perlecan in this process are multiple.	8174847,	FALSE	30.7137	child	0.571369	7501	1785743
6647	SOD1	Clinical significance	CopperKettle	0.219943	6	[[keratoconus]]	10	13534	DOID:10126	Keratoconus	Disease Ontology	disease	keratoconus--ncbo_text_direct--10.0	In one study, deletions in the gene were reported in two familial cases of [[keratoconus]] .	16877401, NCBI Gene,	FALSE	30.6316	child	0.563159	31153	67943
613	BCR gene	Interactions	Citation bot 1	0.219943	5	[[Feline sarcoma oncogene]]	10	13392	DOID:1115	sarcoma	Disease Ontology	disease	sarcoma--ncbo_text_direct--10.0	BCR gene has been shown to [[Protein-protein interaction|interact]] with [[PTPN6]] , [[XPB]] , [[Feline sarcoma oncogene]] , [[GRB10]] , [[CD117]] , [[Grb2]] , [[MLLT4]] , [[Abl gene]] , [[HCK]] , [[SOS1]] , [[PIK3CG]] , [[CRKL]] and [[Paxillin]] .	8112292, 12592324, 15143164, 10194128, 8757502, 7606002, 8641358, 7534286, 9788431, 10887132, 10849448, 8978305, 9178913, 9874796, 10706130, 1712671, 9747873, 12808105, 7529874, 12543778,	FALSE	30.6213	child	0.562134	3193	594040
6423	SFRP2	Summary	ProteinBoxBot	0.219943	5	{{PBB_Summary | section_title = | summary_text = This gene encodes a member of the SFRP family that contains a cysteine-rich domain homologous to the putative Wnt-binding site of Frizzled proteins. SFRPs act as soluble modulators of Wnt signaling. Methylation of this gene is a potential marker for the presence of colorectal cancer.<ref name="entrez">{{cite web | title = Entrez Gene: SFRP2 secrete…	10	8052	DOID:9256	colorectal cancer	Disease Ontology	disease	colorectal cancer--ncbo_text_direct--10.0	Methylation of this gene is a potential marker for the presence of colorectal cancer.	NCBI Gene,	TRUE	30.5524	child	0.555244	2367	1094372
6532	Serotonin transporter	Summary	Boghog2	0.00892442	9	[[post-traumatic stress disorder]]	10	24442	DOID:2055	post-traumatic stress disorder	Disease Ontology	disease	post-traumatic stress disorder--ncbo_text_direct--10.0	A repeat length polymorphism in the promoter of this gene has been shown to affect the rate of serotonin uptake and may play a role in [[sudden infant death syndrome]] , aggressive behavior in Alzheimer disease patients, [[post-traumatic stress disorder]] and depression-susceptibility in people experiencing emotional trauma.	10405096, NCBI Gene,	FALSE	30.5083	child	0.550828	56836	1515298
4693	NDP (gene)	Summary	SmackBot	0.219943	5	{{PBB_Summary | section_title = | summary_text = NDP is the genetic locus identified as harboring mutations that result in Norrie disease. Norrie disease is a rare genetic disorder characterized by bilateral congenital blindness that is caused by a vascularized mass behind each lens due to a maldeveloped retina (pseudoglioma).<ref name="entrez"/> }}	10	6350	DOID:0050325	genetic disorder	Disease Ontology	disease	genetic disorder--ncbo_text_direct--10.0	Norrie disease is a rare genetic disorder characterized by bilateral congenital blindness that is caused by a vascularized mass behind each lens due to a maldeveloped retina (pseudoglioma).	NCBI Gene,	TRUE	30.5043	child	0.550425	428	214324
9356	Organic anion transporter 1	Antiviral induced Fanconi syndrome	KBlott	0.219943	3	Clinical features of tenofovir-induced Fanconi syndrome include glycosuria in the setting of normal serum glucose levels, phosphate wasting with hypophosphatemia, proteinuria (usually mild), acidosis, and hypokalemia, with or without acute renal failure.	20	21645	DOID:576	proteinuria	Disease Ontology	disease	proteinuria--ncbo_text_direct--20.0	Clinical features of tenofovir-induced Fanconi syndrome include glycosuria in the setting of normal serum glucose levels, phosphate wasting with hypophosphatemia, proteinuria (usually mild), acidosis, and hypokalemia, with or without acute renal failure.	9762842, 19334329,	FALSE	30.4363	child	0.543631	2186	182870
10002	Photoreceptor cell-specific nuclear receptor	Clinical significance	Boghog2	0.219943	7	[[retinitis pigmentosa]]	10	8779	DOID:10584	retinitis pigmentosa	Disease Ontology	disease	retinitis pigmentosa--ncbo_text_direct--10.0	Mutations in the NR2E3 gene have been linked to several inherited retinal diseases, including enhanced S-cone syndrome (ESCS), a form of [[retinitis pigmentosa]] , and Goldmann-Favre syndrome.	11071390, 10655056, 16024868,	FALSE	30.3238	child	0.532383	299	571201
6657	SOX2	Summary	Forluvoft	0.305339	5	[[colorectal cancer]]	10	10171	DOID:9256	colorectal cancer	Disease Ontology	disease	colorectal cancer--ncbo_text_direct--10.0	The ectopic expression of SOX2 may be related to abnormal differentiation of [[colorectal cancer]] cells.	17136346, 17515932,	FALSE	30.1609	child	0.516087	25503	1094372
2670	Glial fibrillary acidic protein	states	unknown	0.305339	0		10	15355	DOID:0050325	genetic disorder	Disease Ontology	disease	genetic disorder--ncbo_text_direct--10.0	This disease is a rare genetic disorder and predominantly affects males. citation needed|date=August 2010 Its symptoms include: mental and physical retardation, dementia, enlargement of the brain and head, spasticity (stiffness of arms and/or legs), and seizures.	http://healthlink.mcw.edu/article/921383447.html,	FALSE	30.0726	child	0.507261	70077	214324
6422	Secreted frizzled-related protein 1	Wnt-dependent signaling	SFRP1	0.219943	8	that the SFRP1 gene was identified as the evolutionarily conserved target of the Hedgehog-GLI signaling pathway. SFRP1 was found to be expressed in mesenchymal cells. Hedgehog is secreted from differentiated epithelial cells to induce SFRP1 expression in mesenchymal cells, which keeps differentiated epithelial cells away from the effect of canonical Wnt signaling. Thus, SFRP1 is most likely the H…	10	46810	DOID:9256	colorectal cancer	Disease Ontology	disease	colorectal cancer--ncbo_text_direct--10.0	Epigenetic CpG hypermethylation of the SFRP1 promoter during chronic persistent inflammation and aging leads to the occurrence of gastrointestinal cancers, such as colorectal cancer and gastric cancer, through the breakdown of Hedgehog-dependent Wnt signal inhibition.	17882284, 12469326, 16328026, 14871816,	FALSE	29.9513	child	0.495125	3357	1094372
6285	S100B	Summary	Banus	0.219943	9	[[epilepsy]]	10	14878	DOID:1826	epilepsy	Disease Ontology	disease	epilepsy--ncbo_text_direct--10.0	[[Chromosomal rearrangement]] s and altered expression of this gene have been implicated in several neurological, neoplastic, and other types of diseases, including [[Alzheimer's disease]] , [[Down's syndrome]] , [[epilepsy]] , [[amyotrophic lateral sclerosis]] , [[melanoma]] , and [[type I diabetes]] .	16189514, 10913138, NCBI Gene,	FALSE	29.7259	child	0.472589	15090	2939497
9423	NTN1	Interactions	Rich Farmbrough	0.219943	5	[[Deleted in Colorectal Cancer]]	10	7494	DOID:9256	colorectal cancer	Disease Ontology	disease	Colorectal Cancer--ncbo_text_direct--10.0	NTN1 has been shown to [[Protein-protein interaction|interact]] with [[Deleted in Colorectal Cancer]] .	12810718, 9950216,	FALSE	29.681	child	0.468095	1452	1094372
1080	Cystic fibrosis transmembrane conductance regulator	Mutations	67.123.4.91	0.219943	9	resistant to diarrhea	10	29664	DOID:13250	diarrhea	Disease Ontology	disease	diarrhea--ncbo_text_direct--10.0	Cells expressing a mutant form of the CFTR protein are resistant to invasion by the Salmonella typhi bacterium, the agent of typhoid fever, and mice carrying a single copy of mutant CFTR are resistant to diarrhea caused by cholera toxin.	17082494,	FALSE	29.6745	child	0.467455	62386	3651893
10763	Nestin (protein)	Recent findings	EBurkhart	0.219943	9	recently received attention as a marker for detecting newly formed endothelial cells. In a study, Teranishi et al. examined and came to the conclusion that nestin is a novel angiogenesis marker of proliferating endothelial cells in colorectal cancer	10	14939	DOID:9256	colorectal cancer	Disease Ontology	disease	colorectal cancer--ncbo_text_direct--10.0	In a study, Teranishi et al. examined and came to the conclusion that nestin is a novel angiogenesis marker of proliferating endothelial cells in colorectal cancer tissue.	17273760,	FALSE	29.2835	child	0.428348	386	1094372
57650	KIAA1524	Clinical significance	Boghog	0.219943	4	[[head and neck cancer|HNSCC]]	10	7679	DOID:11934	head and neck cancer	Disease Ontology	disease	head and neck cancer--ncbo_text_direct--10.0	CIP2A is overexpressed in several common human malignancies including, human head and neck squamous cell carcinoma ( [[head and neck cancer|HNSCC]] ), colon cancer, gastric cancer, breast cancer, prostatecancer and lung cancer.	20729627,	FALSE	28.9499	child	0.394993	493	232274
3738	KCNA3	Blockers	Boghog2	0.219943	8	[[Crohn's disease]]	10	32502	DOID:8778	Crohn's disease	Disease Ontology	disease	Crohn's disease--ncbo_text_direct--10.0	Furthermore, clofazimine in combination with the antibiotics clarithromycin and rifabutin induced remission for about 2 years in patients with [[Crohn's disease]] , but the effect was temporary; the effect was thought to be due to [[antimycobacterial|anti-mycobacterial]] activity, but could well have been an [[immunomodulator]] y effect by clofazimine.	17570206,	FALSE	28.7762	child	0.377621	621	1033794
1215	CMA1	Summary	ProteinBoxBot	0.219943	5	{{PBB_Summary | section_title = | summary_text = This gene product is a chymotryptic serine proteinase that belongs to the peptidase family S1. It is expressed in mast cells and thought to function in the degradation of the extracellular matrix, the regulation of submucosal gland secretion, and the generation of vasoactive peptides. In the heart and blood vessels, this protein, rather than angiot…	10	7311	DOID:10763	hypertension	Disease Ontology	disease	hypertension--ncbo_text_direct--10.0	Angiotensin II has been implicated in blood pressure control and in the pathogenesis of hypertension, cardiac hypertrophy, and heart failure.	NCBI Gene,	TRUE	28.6742	child	0.367418	3483	5002828
100	Adenosine deaminase	See also	Arcadian	0.219943	7	[[Adenosine deaminase deficiency]]	20	11573	DOID:5810	adenosine deaminase deficiency	Disease Ontology	disease	Adenosine deaminase deficiency--ncbo_text_direct--20.0	[[Adenosine deaminase deficiency]]		FALSE	8.96722	child	0.896722	61725	13407
182	JAG1	Summary	Arcadian	0.141851	7	[[Alagille syndrome]]	20	9723	DOID:9245	Alagille syndrome	Disease Ontology	disease	Alagille syndrome--ncbo_text_direct--20.0	9.82636, JAG1 is a protein associated with [[Alagille syndrome]] .		FALSE	8.82232	child	0.882232	7223	21915
5828	PXMP3	Summary	SmackBot	0.219943	3	{{PBB_Summary | section_title = | summary_text = This gene encodes an integral peroxisomal membrane protein required for peroxisome biogenesis. The protein is thought to be involved in peroxisomal matrix protein import. Mutations in this gene result in one form of [[Zellweger syndrome]] and infantile Refsum disease. Alternative splicing results in multiple transcript variants encoding the same pr…	20	7450	DOID:905	Zellweger syndrome	Disease Ontology	disease	Zellweger syndrome--ncbo_text_direct--20.0	Mutations in this gene result in one form of [[Zellweger syndrome]] and infantile Refsum disease.		TRUE	7.84251	child	0.784251	393	15170
4353	Myeloperoxidase	Role in disease	Jfdwolff	0.305339	10	[[Churg-Strauss syndrome]]	10	6245	DOID:3049	Churg-Strauss syndrome	Disease Ontology	disease	Churg-Strauss syndrome--ncbo_text_direct--10.0	[[Antibody|Antibodies]] against MPO have been implicated in various types of [[vasculitis]] , most prominently [[crescentic glomerulonephritis|crescentic]] [[glomerulonephritis]] and [[Churg-Strauss syndrome]] .		FALSE	7.62106	child	0.762106	44440	52470
931	CD20	Expression	Mboisseau	0.219943	10	[[hairy cell leukemia]]	10	11367	DOID:285	hairy cell leukemia	Disease Ontology	disease	hairy cell leukemia--ncbo_text_direct--10.0	It is found on B-cell [[lymphomas]] , [[hairy cell leukemia]] , and B-cell [[chronic lymphocytic leukemia]] .		FALSE	7.61411	child	0.761411	122760	27583
2033	EP300	Clinical significance	Wouterstomp	0.219943	10	[[Rubinstein-Taybi syndrome]]	20	47223	DOID:1933	Rubinstein-Taybi syndrome	Disease Ontology	disease	Rubinstein-Taybi syndrome--ncbo_text_direct--20.0	[[Mutation]] s in the EP300 gene are responsible for a small percentage of cases of [[Rubinstein-Taybi syndrome]] .		FALSE	7.52245	child	0.752245	12107	29658
326	Autoimmune regulator	Pathology	Sad mouse	0.219943	9	development of a range of autoimmune diseases, the most common clinical conditions in the syndrome are hypoparathyroidism, primary adrenocortical failure	20	11784	DOID:11199	hypoparathyroidism	Disease Ontology	disease	hypoparathyroidism--ncbo_text_direct--20.0	Disruption of AIRE results in the development of a range of autoimmune diseases, the most common clinical conditions in the syndrome are hypoparathyroidism, primary adrenocortical failure and chronic mucocutaneous candidiasis.		FALSE	7.4907	child	0.74907	4562	36967
332	Survivin	Cancer immunotherapy	TTsang1	0.141851	10	By using an oral DNA vaccine carried in an attenuated non-virulent form of Salmonella typhimurium, which co-encoded secretory chemokine CCL21 and survivin protein in C57BL/6J mice, Xiang et al. have been able to elicit an immune response carried out by dendritic cells (DCs) and CTLs to eliminate and suppress the pulmonary metastases of non-small cell lung carcinoma. The activation of the immune r…	10	61867	DOID:3908	non-small cell lung carcinoma	Disease Ontology	disease	non-small cell lung carcinoma--ncbo_text_direct--10.0	By using an oral DNA vaccine carried in an attenuated non-virulent form of Salmonella typhimurium, which co-encoded secretory chemokine CCL21 and survivin protein in C57BL/6J mice, Xiang et al. have been able to elicit an immune response carried out by dendritic cells (DCs) and CTLs to eliminate and suppress the pulmonary metastases of non-small cell lung carcinoma.		FALSE	6.90557	child	0.690557	47653	23833
4233	C-Met	MET kinase inhibitors	ZTebaykina	0.219943	10	[[head and neck cancer]]	10	46397	DOID:11934	head and neck cancer	Disease Ontology	disease	head and neck cancer--ncbo_text_direct--10.0	XL880 has completed a phase 2 clinical trials with indications for papillary [[renal cell carcinoma]] , [[gastric cancer]] , and [[head and neck cancer]] (see [http://www.exelixis.com/eortc/posters/AACR_NCI_EORTC2007_XL880_phase2.pdf Poster] ).		FALSE	6.7034	child	0.67034	27768	232274
2670	Glial fibrillary acidic protein	states	Nephron	0.305339	6	[[Image:Anaplastic astrocytoma - gfap - very high mag.jpg|thumb|right|GFAP [[immunostain|immunostaining]] in a glial neoplasm ([[anaplastic astrocytoma]]).]]	40	15355	DOID:3078	anaplastic astrocytoma	Disease Ontology	disease	Anaplastic astrocytoma--ncbo_text_direct--40.0	[[Image:Anaplastic astrocytoma - gfap - very high mag.jpg|thumb|right|GFAP [[immunostain|immunostaining]] in a glial neoplasm ([[anaplastic astrocytoma]]).]] There are multiple disorders associated with improper GFAP regulation, and injury can cause glial cells to react in detrimental ways.		FALSE	6.56503	child	0.656503	70077	25726
1630	Deleted in Colorectal Cancer	Summary	Kkott	0.219943	10	[[colorectal cancer]]	10	37297	DOID:9256	colorectal cancer	Disease Ontology	disease	colorectal cancer--ncbo_text_direct--10.0	DCC has long been implicated in [[colorectal cancer]] .		FALSE	6.55185	child	0.655185	2301	1094372
6310	Ataxin 1	Summary	SmackBot	0.219943	3	{{PBB_Summary | section_title = | summary_text = The autosomal dominant cerebellar ataxias (ADCA) are a heterogeneous group of neurodegenerative disorders characterized by progressive degeneration of the cerebellum, brain stem and spinal cord. ADCAs include [[spinocerebellar ataxia]] type 1 (previously also known as [[olivopontocerebellar atrophy]] type 1). Clinically, ADCA has been divided into …	10	7457	DOID:8466	Retinal degeneration	Disease Ontology	disease	retinal degeneration--ncbo_text_direct--10.0	ADCAII, which always presents with retinal degeneration (SCA7), and ADCAIII often referred to as the `pure' cerebellar syndrome (SCA5), are most likely homogeneous disorders.		TRUE	6.51925	child	0.651925	5155	72964
79577	CDC73	See also	Arcadian	0.219943	6	[[Primary hyperparathyroidism]]	10	10136	DOID:11202	primary hyperparathyroidism	Disease Ontology	disease	Primary hyperparathyroidism--ncbo_text_direct--10.0	[[Primary hyperparathyroidism]] [[Osteitis fibrosa cystica]]		FALSE	6.25801	child	0.625801	1383	47480
3479	Insulin-like growth factor 1	therapeutic agent	Ojii-san	0.219943	9	[[amyotrophic lateral sclerosis]]	10	29587	DOID:332	amyotrophic lateral sclerosis	Disease Ontology	disease	amyotrophic lateral sclerosis--ncbo_text_direct--10.0	Several companies have evaluated IGF-1 in clinical trials for a variety of additional indications, including [[type 1 diabetes]] , [[type 2 diabetes]] , [[amyotrophic lateral sclerosis]] (ALS aka "Lou Gehrig's Disease"), severe burn injury and myotonic muscular dystrophy (MMD).		FALSE	5.87112	child	0.587112	98339	756930
1471	Cystatin C	Other roles	Stevenfruitsmaak	0.219943	9	[[aneurysm]]	20	44525	DOID:2403	aneurysm	Disease Ontology	disease	aneurysm--ncbo_text_direct--20.0	Cystatin C levels are decreased in [[atherosclerosis|atherosclerotic]] (so-called 'hardening' of the arteries) and [[aneurysm]] al (saccular bulging) lesions of the [[aorta]] .		FALSE	5.74572	child	0.574572	25496	825396
7450	Von Willebrand factor	Role in disease	Jfdwolff	0.219943	9	[[Genetic disorder|Hereditary]]	10	10553	DOID:0050325	genetic disorder	Disease Ontology	disease	Genetic disorder--ncbo_text_direct--10.0	main|Von Willebrand disease [[Genetic disorder|Hereditary]] or acquired defects of vWF lead to von Willebrand disease (vWD), a [[bleeding diathesis]] of the skin and mucous membranes, causing [[nosebleed]] s, [[menorrhagia]] , and [[gastrointestinal bleed]] ing.		FALSE	5.74492	child	0.574492	171753	214324
7466	WFS1	Clinical significance	Boghog2	0.219943	6	Mutations in this gene are associated with an autosomal recessive syndrome characterized by insulin-dependent diabetes mellitus and bilateral progressive optic atrophy, usually presenting in childhood or early adult life. Diverse neurologic symptoms, including a predisposition to psychiatric illness, may also be associated with this disorder. A large number and variety of mutations in this gene, …	10	8401	DOID:9744	insulin-dependent diabetes mellitus	Disease Ontology	disease	insulin-dependent diabetes mellitus--ncbo_text_direct--10.0	Mutations in this gene are associated with an autosomal recessive syndrome characterized by insulin-dependent diabetes mellitus and bilateral progressive optic atrophy, usually presenting in childhood or early adult life.		FALSE	5.73232	child	0.573232	3912	256755
5995	Retinal G protein coupled receptor	Summary	Biophys	0.219943	5	{{PBB_Summary | section_title = | summary_text = Defects in this gene are a cause of [[retinitis pigmentosa]]. The gene is a member of the [[rhodopsin-like receptor]] subfamily of [[GPCR]]. Like other opsins which bind retinaldehyde, it contains a conserved lysine residue in the seventh transmembrane domain. The protein presumably acts as a photoisomerase to catalyze the conversion of all-trans-[…	10	7550	DOID:10584	retinitis pigmentosa	Disease Ontology	disease	retinitis pigmentosa--ncbo_text_direct--10.0	Defects in this gene are a cause of [[retinitis pigmentosa]].		TRUE	5.53977	child	0.553977	983	571201
5045	Furin	Summary	Boghog2	0.219943	7	[[Feline sarcoma oncogene|FES]]	10	13379	DOID:1115	sarcoma	Disease Ontology	disease	sarcoma--ncbo_text_direct--10.0	It was named furin because it was in the upstream region of an [[oncogene]] known as [[Feline sarcoma oncogene|FES]] .		FALSE	5.48617	child	0.548617	82718	594040
7080	NK2 homeobox 1	Clinical significance	Boghog2	0.219943	7	[[large cell carcinoma]]	20	12742	DOID:4552	large cell carcinoma	Disease Ontology	disease	large cell carcinoma--ncbo_text_direct--20.0	For [[lung cancer]] s, [[adenocarcinoma]] s are usually positive, while [[squamous cell carcinoma]] s and [[large cell carcinoma]] s are rarely positive.		FALSE	5.41445	child	0.541445	242	16966
6536	Glycine transporter 1	Selective inhibitors	131.173.17.182	0.219943	0	function in vivo and to represent a rational approach for the treatment of schizophrenia and cognitive disorders. *	10	5899	DOID:5419	schizophrenia	Disease Ontology	disease	schizophrenia--ncbo_text_direct--10.0	Elevation of extracellular synaptic [[glycine]] concentration by blockade of GlyT1 has been hypothesized to potentiate [[NMDA receptor]] function in vivo and to represent a rational approach for the treatment of schizophrenia and cognitive disorders.		FALSE	5.20288	child	0.520288	1053	3046128
177	RAGE (receptor)	RAGE and disease	Inside x	0.219943	10	[[Myocardial infarction]]	10	8065	DOID:5844	myocardial infarction	Disease Ontology	disease	Myocardial infarction--ncbo_text_direct--10.0	Diseases that have been linked to RAGE are: [[Atherosclerosis]] [[Peripheral vascular disease]] [[Myocardial infarction]] [[Congestive heart failure]] [[Diabetic retinopathy]] [[Diabetic neuropathy]] [[Diabetic nephropathy]] [[Alzheimer's disease]] [[Psoriasis]] Besides RAGE there are other receptors which are believed to bind advanced glycation endproducts.		FALSE	4.8075	child	0.48075	2309	1364369
706	Translocator protein	Function	124.180.35.101	0.305339	8	human colorectal cancer cells. *	10	13839	DOID:9256	colorectal cancer	Disease Ontology	disease	colorectal cancer--ncbo_text_direct--10.0	Apoptosis: Ligands of TSPO have been shown to induce [[apoptosis]] in human colorectal cancer cells.		FALSE	4.48203	child	0.448203	3772	1094372
4089	Mothers against decapentaplegic homolog 4	Disease	Mirabellen	0.219943	9	[[colorectal cancer]]	10	13549	DOID:9256	colorectal cancer	Disease Ontology	disease	colorectal cancer--ncbo_text_direct--10.0	SMAD4 alterations have been found in multiploid [[colorectal cancer]] and [[pancreatic carcinoma]] .		FALSE	4.45817	child	0.445817	825	1094372
4205	Myocyte-specific enhancer factor 2A	Summary	AndrewGNF	0.219943	7	[[myocardial infarction]]	10	13552	DOID:5844	myocardial infarction	Disease Ontology	disease	myocardial infarction--ncbo_text_direct--10.0	Certain [[mutation]] s in MEF2A cause an [[autosomal dominant]] form of [[coronary artery disease]] and [[myocardial infarction]] .		FALSE	4.23267	child	0.423267	578	1364369
2157	Factor VIII	Summary	Boghog2	0.219943	8	[[hemophilia A]]	10	9621	DOID:12134	hemophilia A	Disease Ontology	disease	hemophilia A--ncbo_text_direct--10.0	Defects in this gene results in [[hemophilia A]] , a well known [[Dominance_(genetics)#Recessive_trait|recessive]] X-linked coagulation disorder.	8578479, NCBI Gene,	FALSE	-465.31	direct	0.968962	79039	39363
472	Ataxia telangiectasia mutated	Summary	Robotsintrouble	0.219943	9	[[Ataxia telangiectasia#Cause|Ataxia telangiectasia]]	10	30839	DOID:12704	ataxia telangiectasia	Disease Ontology	disease	Ataxia telangiectasia--ncbo_text_direct--10.0	The protein is named for the disorder [[Ataxia telangiectasia#Cause|Ataxia telangiectasia]] caused by mutations of ATM.	http://www.uniprot.org/uniprot/Q13315#ref33, NCBI Gene,	FALSE	-465.674	direct	0.93265	16083	75235
4204	MECP2	Summary	FrescoBot	0.607782	6	[[Rett syndrome]]	20	20889	DOID:1206	Rett syndrome	Disease Ontology	disease	Rett syndrome--ncbo_text_direct--20.0	MECP2 gene mutations are the cause of some cases of [[Rett syndrome]] , a progressive neurologic developmental disorder and one of the most common causes of mental retardation in females.	NCBI Gene, 18042715,	FALSE	-465.748	direct	0.925223	20921	81458
5781	PTPN11	diseases associated with PTPN11	Arcadian	0.219943	10	[[Leopard syndrome]]	10	37369	DOID:14291	Leopard syndrome	Disease Ontology	disease	Leopard syndrome--ncbo_text_direct--10.0	Missense mutations in the PTPN11 locus are associated with both [[Noonan syndrome]] and [[Leopard syndrome]] .	17143285,	FALSE	-465.999	direct	0.900113	7203	4796
9401	RECQL4	Summary	AndrewGNF	0.219943	5	[[Rothmund-Thomson Syndrome]]	10	7777	DOID:2732	Rothmund-Thomson syndrome	Disease Ontology	disease	Rothmund-Thomson Syndrome--ncbo_text_direct--10.0	Mutations in RECQL4 are associated with the autosomal recessive disease [[Rothmund-Thomson Syndrome]] .	12734318,	FALSE	-466.04	direct	0.896025	1538	7380
3757	HERG	Summary	Relleh22hctac	0.219943	9	[[long QT syndrome]]	20	18610	DOID:2843	long QT syndrome	Disease Ontology	disease	long QT syndrome--ncbo_text_direct--20.0	When this channel's ability to conduct electrical current across the cell membrane is inhibited or compromised, either by application of drugs or by rare mutations in some families, it can result in a potentially fatal disorder called [[long QT syndrome]] ; a number of clinically successful drugs in the market have had the tendency to inhibit hERG, and create a concomitant risk of sudden death, a…	16050271, 16554806, 9192303,	FALSE	-466.085	direct	0.891466	35239	44783
875	Cystathionine beta synthase	Summary	Moishi75	0.219943	9	[[homocystinuria]]	10	23927	DOID:9263	homocystinuria	Disease Ontology	disease	homocystinuria--ncbo_text_direct--10.0	The CBS gene is the most common locus for mutations associated with [[homocystinuria]] .	11524006, 17069888,	FALSE	-466.097	direct	0.890327	11686	21721
551	Vasopressin	relation to oxytocin	Jfdwolff	0.219943	8	[[diabetes insipidus]]	20	27178	DOID:9409	diabetes insipidus	Disease Ontology	disease	diabetes insipidus--ncbo_text_direct--20.0	Citation needed|date=April 2010 Here is a table showing the superfamily of vasopressin and oxytocin neuropeptides: <blockquote style="background: white; border: 1px solid black"> | style= cellpadding="2" !colspan="3" | '''[[Vertebrate]] Vasopressin Family''' |- |style="width:300px" |Cys-Tyr-Phe-Gln-Asn-Cys-Pro-Arg-Gly-NH2 || [[Argipressin]] (AVP, ADH) || Most [[mammal]]s |- |Cys-Tyr-Phe-Gln-Asn-C…	7556852,	FALSE	-466.098	direct	0.890175	126469	157575
4000	LMNA	Clinical significance	Scientizzle	0.219943	9	[[Emery-Dreifuss muscular dystrophy]]	20	15137	DOID:11726	Emery-Dreifuss muscular dystrophy	Disease Ontology	disease	Emery-Dreifuss muscular dystrophy--ncbo_text_direct--20.0	Mutations in the LMNA gene associated with several diseases, including [[Emery-Dreifuss muscular dystrophy]] , [[familial partial lipodystrophy]] , [[limb girdle muscular dystrophy]] , [[dilated cardiomyopathy]] , [[Charcot-Marie-Tooth disease]] , and [[Hutchinson-Gilford progeria syndrome]] .	12670476, 12755701,	FALSE	-466.169	direct	0.883063	9436	13972
178	Glycogen debranching enzyme	Summary	Plotsandplans	0.219943	5	[[Glycogen storage disease type III]]	10	11874	DOID:2748	glycogen storage disease type III	Disease Ontology	disease	Glycogen storage disease type III--ncbo_text_direct--10.0	When glycogen breakdown is compromised by mutations in the glycogen debranching enzyme, metabolic diseases such as [[Glycogen storage disease type III]] can result.	20187119, 18703518, 8954797,	FALSE	-466.171	direct	0.882917	5428	2563
368	ABCC6	Pathology	Sfterry	0.219943	7	[[pseudoxanthoma elasticum]]	20	5557	DOID:2738	pseudoxanthoma elasticum	Disease Ontology	disease	pseudoxanthoma elasticum--ncbo_text_direct--20.0	Mutations in this protein cause [[pseudoxanthoma elasticum]] (PXE).	10835642, 12176944,	FALSE	-466.18	direct	0.882039	2412	16591
4221	MEN1	Summary	Arcadian	0.219943	3	[[multiple endocrine neoplasia type 1]]	10	9104	DOID:10017	multiple endocrine neoplasia type 1	Disease Ontology	disease	multiple endocrine neoplasia type 1--ncbo_text_direct--10.0	Menin is a putative [[tumor suppressor]] associated with [[multiple endocrine neoplasia type 1]] .	20833329,	FALSE	-466.188	direct	0.88117	24808	26688
4137	Tau protein	Role in disease	Mikael Hï¿½ggstrï¿½m	0.219943	8	{{See|Tauopathy}}	20	16635	DOID:680	tauopathy	Disease Ontology	disease	Tauopathy--ncbo_text_direct--20.0	See|Tauopathy [[Hyperphosphorylation]] of the tau protein (tau inclusions, pTau) can result in the [[self-assembly]] of [[neurofibrillary tangle|tangles]] of paired helical filaments and straight filaments, which are involved in the pathogenesis of [[Alzheimer's disease]] and other [[tauopathy|tauopathies]] .	11381127,	FALSE	-466.294	direct	0.870584	21718	12454
3852	Keratin 5	Clinical significance	Boghog2	0.219943	5	[[epidermolysis bullosa simplex]]	10	9556	DOID:4644	epidermolysis bullosa simplex	Disease Ontology	disease	epidermolysis bullosa simplex--ncbo_text_direct--10.0	Mutations in these genes have been associated with a complex of diseases termed [[epidermolysis bullosa simplex]] .	12655565,	FALSE	-466.304	direct	0.869585	5210	15552
641	Bloom syndrome protein	Summary	AndrewGNF	0.219943	7	Bloom syndrome	10	19316	DOID:2717	bloom syndrome	Disease Ontology	disease	Bloom syndrome--ncbo_text_direct--10.0	9.82636, Bloom syndrome protein is a [[protein]] that in humans is encoded by the BLM [[gene]] and is expressed in [[Bloom syndrome]] .	9388193,	FALSE	-466.323	direct	0.867661	1154	20909
462	Antithrombin	Role in disease	K.murphy	0.219943	10	{{details|Antithrombin III deficiency}}	10	40403	DOID:3755	antithrombin III deficiency	Disease Ontology	disease	Antithrombin III deficiency--ncbo_text_direct--10.0	details|Antithrombin III deficiency Evidence for the important role antithrombin plays in regulating normal blood coagulation is demonstrated by the correlation between [[inherited disorder|inherited]] or [[acquired disorder|acquired]] antithrombin deficiencies and an increased risk of any affected individual developing thrombotic disease.	9241705,	FALSE	-466.343	direct	0.865721	61427	7628
2737	GLI3	association	Boghog2	0.219943	9	Pallister-Hall syndrome, preaxial	10	8382	DOID:9248	Pallister-Hall syndrome	Disease Ontology	disease	Pallister-Hall syndrome--ncbo_text_direct--10.0	Mutations in this gene have been associated with several diseases, including Greig cephalopolysyndactyly syndrome, Pallister-Hall syndrome, preaxial polydactyly type IV, and postaxial polydactyly types A1 and B.	20360384, NCBI Gene,	FALSE	-466.443	direct	0.855685	6522	3978
2737	GLI3	association	Biosi	0.219943	9	Greig cephalopolysyndactyly syndrome,	10	8382	DOID:9251	Greig cephalopolysyndactyly syndrome	Disease Ontology	disease	Greig cephalopolysyndactyly syndrome--ncbo_text_direct--10.0	Mutations in this gene have been associated with several diseases, including Greig cephalopolysyndactyly syndrome, Pallister-Hall syndrome, preaxial polydactyly type IV, and postaxial polydactyly types A1 and B.	20360384, NCBI Gene,	FALSE	-466.449	direct	0.85514	6522	9339
4524	Methylenetetrahydrofolate reductase	Genetics	Jfdwolff	0.219943	10	[[hyperhomocysteinemia]]	20	20123	DOID:9279	hyperhomocysteinemia	Disease Ontology	disease	hyperhomocysteinemia--ncbo_text_direct--20.0	Individuals of 677TT are predisposed to mild [[hyperhomocysteinemia]] (high blood homocysteine levels), because they have less active MTHFR available to produce 5-methyltetrahydrofolate (which is used to decrease homocysteine).	10679944,	FALSE	-466.47	direct	0.852993	58846	40945
3949	LDL receptor	Summary	Sinkingpie	0.219943	5	[[familial hypercholesterolemia]]	10	11213	DOID:13810	familial hypercholesterolemia	Disease Ontology	disease	familial hypercholesterolemia--ncbo_text_direct--10.0	[[Michael S. Brown|Brown]] and [[Joseph L. Goldstein|Goldstein]] won a Nobel Prize for their identification of the Low Density Lipoprotein (LDL) receptor in 1985 whilst they were studying [[familial hypercholesterolemia]] .	http://nobelprize.org/nobel_prizes/medicine/laureates/1985/press.html,	FALSE	-466.525	direct	0.847497	31992	102484
6519	SLC3A1	Summary	Arcadian	0.305339	6	[[cystinuria]]	20	8584	DOID:9266	cystinuria	Disease Ontology	disease	cystinuria--ncbo_text_direct--20.0	9.82636, SLC3A1 is a protein associated with [[cystinuria]] .	8486766,	FALSE	-466.557	direct	0.844282	997	17498
2261	Fibroblast growth factor receptor 3	Disease linkage	Arcadian	0.219943	9	[[achondroplasia]]	20	7323	DOID:4480	achondroplasia	Disease Ontology	disease	achondroplasia--ncbo_text_direct--20.0	Defects in the FGFR3 gene has been associated with several conditions, including: [[achondroplasia]] / [[hypochondroplasia]] [[thanatophoric dwarfism]] [[seborrheic keratosis]] [[bladder cancer]] Fibroblast growth factor receptor 3 has been shown to [[Protein-protein interaction|interact]] with [[FGF1]] and [[FGF9]] .	17568799, 10574949, 8576175, 17085196,	FALSE	-466.57	direct	0.842988	13670	37066
3784	KvLQT1	Summary	Jkanters	0.219943	9	[[Long QT syndrome]]	20	4933	DOID:2843	long QT syndrome	Disease Ontology	disease	Long QT syndrome--ncbo_text_direct--20.0	[[Mutation]] s in the gene can lead to a defective protein and several forms of inherited arrhythmias as [[Long QT syndrome]] , [[Short QT syndrome]] , and Familial Atrial Fibrillation.	NCBI Gene,	FALSE	-466.591	direct	0.840885	3558	44783
265	AMELX	Clinical significance	Arcadian	0.219943	7	[[amelogenesis imperfecta]]	20	8639	DOID:2187	amelogenesis imperfecta	Disease Ontology	disease	amelogenesis imperfecta--ncbo_text_direct--20.0	Mutations in the AMELX gene can cause [[amelogenesis imperfecta]] , a disorder of tooth enamel development.	16838342,	FALSE	-466.616	direct	0.838381	897	13962
2158	Factor IX	Summary	Jfdwolff	0.219943	3	[[hemophilia]]	20	9302	DOID:2230	hemophilia	Disease Ontology	disease	hemophilia--ncbo_text_direct--20.0	It was discovered in 1952 after a young boy named [[Stephen Christmas]] was found to be lacking this exact factor, leading to [[hemophilia]] .	9331959, 12997790, 659613,	FALSE	-466.64	direct	0.836023	36113	403254
9968	MED12	Summary	Thatcher	0.219943	3	[[FG syndrome]]	10	11765	DOID:14711	FG SYNDROME	Disease Ontology	disease	FG syndrome--ncbo_text_direct--10.0	Mutations in MED12 are responsible for at least two different forms of [[X-linked dominant]] [[mental retardation]] , [[Lujan-Fryns syndrome]] and [[FG syndrome]] .	12136106,	FALSE	-466.648	direct	0.835168	2554	3210
100	Adenosine deaminase	Pathology	Molybdenumblue	0.219943	9	[[severe combined immunodeficiency]]	10	11573	DOID:627	severe combined immunodeficiency	Disease Ontology	disease	severe combined immunodeficiency--ncbo_text_direct--10.0	The resulting deficiency is one cause of [[severe combined immunodeficiency]] (SCID).	17181544, 14759252,	FALSE	-466.727	direct	0.827337	61725	99602
6197	RPS6KA3	Clinical significance	Boghog2	0.219943	5	[[Coffin-Lowry syndrome]]	10	11110	DOID:3783	Coffin-Lowry syndrome	Disease Ontology	disease	Coffin-Lowry syndrome--ncbo_text_direct--10.0	Mutations in this gene have been associated with [[Coffin-Lowry syndrome]] (CLS).	8939914, 11896450,	FALSE	-466.733	direct	0.826717	3995	6346
6607	SMN2	Gene	Boghog	0.219943	6	500 kb inverted duplication on chromosome 5q13. This duplicated region contains at least four genes and repetitive elements which make it prone to rearrangements and deletions. The repetitiveness and complexity of the sequence have also caused difficulty in determining the organization of this genomic region. The telomeric and centromeric copies of this gene are nearly identical and encode the sa…	10	8713	DOID:12377	spinal muscular atrophy	Disease Ontology	disease	spinal muscular atrophy--ncbo_text_direct--10.0	While mutations in the telomeric copy are associated with spinal muscular atrophy, mutations in this gene, the centromeric copy, do not lead to disease.	NCBI Gene,	FALSE	-466.744	direct	0.825564	7142	125918
1588	Aromatase	Summary	129.16.106.29	0.219943	0	[[gynecomastia]]	20	14316	DOID:12698	gynecomastia	Disease Ontology	disease	gynecomastia--ncbo_text_direct--20.0	In order to prevent [[gynecomastia]] due to excess testosterone conversion into estrogen, bodybuilders taking testosterone supplements or steroids pair them with anti-aromatase supplements.	8477708, NCBI Gene,	FALSE	-466.772	direct	0.822772	118074	219459
3251	Hypoxanthine-guanine phosphoribosyltransferase	disease	Jfdwolff	0.219943	5	[[Lesch-Nyhan syndrome]]	10	11350	DOID:1919	Lesch-Nyhan syndrome	Disease Ontology	disease	Lesch-Nyhan syndrome--ncbo_text_direct--10.0	[[Lesch-Nyhan syndrome]] is due to HPRT mutations resulting in extremely ineffective enzyme activity.	18779430,	FALSE	-466.775	direct	0.822493	19490	35502
6622	Alpha-synuclein	Sequence	Boghog2	0.219943	6	[[Multiple System Atrophy|multiple system atrophy]]	20	34889	DOID:4752	multiple system atrophy	Disease Ontology	disease	Multiple System Atrophy--ncbo_text_direct--20.0	This sequence has a structural [[alpha helix]] propensity similar to apolipoproteins-binding domains Residues 61-95: A central hydrophobic region which includes the non-amyloid component (NAC) region, involved in protein aggregation Residues 96-140: an highly acidic and [[proline]] -rich region which has no distinct structural propensity [[File:Lewy Body alphaSynuclein.jpg|thumb|Positive ?-Synucl…	8248242, 19193223, 10663973, 9829806, 9795161,	FALSE	-466.784	direct	0.821571	45478	47410
1141	CHRNB2	Summary	ProteinBoxBot	0.219943	6	{{PBB_Summary | section_title = | summary_text = Neuronal acetylcholine receptors are homo- or heteropentameric complexes composed of homologous alpha and beta subunits. They belong to a superfamily of ligand-gated ion channels which allow the flow of sodium and potassium across the plasma membrane in response to ligands such as acetylcholine and nicotine. This gene encodes one of several beta su…	10	7941	DOID:3331	frontal lobe epilepsy	Disease Ontology	disease	frontal lobe epilepsy--ncbo_text_direct--10.0	Mutations in this gene are associated with autosomal dominant nocturnal frontal lobe epilepsy.	NCBI Gene,	TRUE	-466.796	direct	0.82042	1132	10503
2022	Endoglin	Summary	Ekem	0.219943	9	[[hereditary hemorrhagic telangiectasia]]	10	6728	DOID:1270	hereditary hemorrhagic telangiectasia	Disease Ontology	disease	hereditary hemorrhagic telangiectasia--ncbo_text_direct--10.0	In humans endoglin may be involved in the [[autosomal dominant]] disorder known as [[hereditary hemorrhagic telangiectasia]] type 1.	http://www.immunology.utoronto.ca/English/Structure-and-function-of-endoglin-a-component-of-the-TGF--beta-receptor-expressed-on-endothelial-cells-and-activated-monocytes-and-the-target-gene-for-the-vascular-dominant-genetic-disorderetc.html,	FALSE	-466.807	direct	0.819273	11476	37705
1137	CHRNA4	Summary	ProteinBoxBot	0.219943	6	{{PBB_Summary | section_title = | summary_text = The nicotinic acetylcholine receptors (nAChRs) are members of a superfamily of ligand-gated ion channels that mediate fast signal transmission at synapses. After binding acetylcholine, these pentameric receptors respond by undergoing an extensive change in conformation that affects all subunits and leads to opening of an ion-conducting channel acro…	10	8158	DOID:3331	frontal lobe epilepsy	Disease Ontology	disease	frontal lobe epilepsy--ncbo_text_direct--10.0	Mutations in this gene appear to account for a small proportion of the cases of nocturnal frontal lobe epilepsy.	NCBI Gene,	TRUE	-466.818	direct	0.818172	2269	10503
1180	CLCN1	Summary	Una Smith	0.219943	6	{{PBB_Summary | section_title = | summary_text = The CLCN family of voltage-dependent chloride channel genes comprises nine members (CLCN1-7, Ka and Kb) which demonstrate quite diverse functional characteristics while sharing significant sequence homology. The protein encoded by this gene regulates the electric excitability of the skeletal muscle membrane. Mutations in this gene cause two forms o…	10	7782	DOID:2106	myotonia congenita	Disease Ontology	disease	myotonia congenita--ncbo_text_direct--10.0	Mutations in this gene cause two forms of inherited human muscle disorders: recessive generalized myotonia congenita (Becker) and dominant myotonia (Thomsen).	NCBI Gene,	TRUE	-466.838	direct	0.816247	1325	25015
11093	ADAMTS13	and function	Jfdwolff	0.219943	9	[[thrombotic thrombocytopenic purpura]]	10	9626	DOID:10772	thrombotic thrombocytopenic purpura	Disease Ontology	disease	thrombotic thrombocytopenic purpura--ncbo_text_direct--10.0	Since 1982 it had been known that [[thrombotic thrombocytopenic purpura]] (TTP), one of the [[microangiopathic hemolytic anemia]] s (see below), was characterized in its familial form by the presence in plasma of unusually large von Willebrand factor multimers (ULVWF).	12660343, 15774620,	FALSE	-466.839	direct	0.816136	6879	81605
4148	MATN3	Summary	Arcadian	0.219943	5	{{PBB_Summary | section_title = | summary_text = This gene encodes a member of von Willebrand factor A domain containing protein family. This family of proteins is thought to be involved in the formation of filamentous networks in the extracellular matrices of various tissues. This protein contains two von Willebrand factor A domains; it is present in the cartilage extracellular matrix and has a …	10	7583	DOID:12721	Multiple Epiphyseal Dysplasia	Disease Ontology	disease	multiple epiphyseal dysplasia--ncbo_text_direct--10.0	Mutations in this gene result in [[multiple epiphyseal dysplasia]].	NCBI Gene,	TRUE	-466.874	direct	0.812587	943	7706
7248	TSC1	Summary	Biophys	0.219943	8	Tuberous sclerosis	10	20378	DOID:13515	tuberous sclerosis	Disease Ontology	disease	Tuberous sclerosis--ncbo_text_direct--10.0	9.82636, Tuberous sclerosis protein 1, also known as TSC1 or hamartin, is a human [[protein]] and [[gene]] .	NCBI Gene,	FALSE	-466.884	direct	0.811602	15605	234047
2138	EYA1	Summary	ProteinBoxBot	0.219943	6	{{PBB_Summary | section_title = | summary_text = This gene encodes a member of the eyes absent (EYA) family of proteins. The encoded protein may play a role in the developing kidney, branchial arches, eye, and ear. Mutations of this gene have been associated with branchiootorenal dysplasia syndrome, branchiootic syndrome, and sporadic cases of congenital cataracts and ocular anterior segment anom…	10	8797	DOID:14702	branchiootorenal dysplasia	Disease Ontology	disease	branchiootorenal dysplasia--ncbo_text_direct--10.0	Mutations of this gene have been associated with branchiootorenal dysplasia syndrome, branchiootic syndrome, and sporadic cases of congenital cataracts and ocular anterior segment anomalies.	NCBI Gene,	TRUE	-466.9	direct	0.810025	3298	141
3683	CD11a	See also	Arcadian	0.219943	8	[[leukocyte adhesion deficiency]]	10	9992	DOID:6612	leukocyte adhesion deficiency	Disease Ontology	disease	leukocyte adhesion deficiency--ncbo_text_direct--10.0	[[CD11c]] [[integrin]] [[leukocyte adhesion deficiency]] CD11a has been shown to [[Protein-protein_interaction|interact]] with [[ICAM-1]] .	11279101, 11786177, 12526797,	FALSE	-466.928	direct	0.807169	12930	16482
4547	Microsomal triglyceride transfer protein	Summary	Stelios48	0.219943	6	{{PBB_Summary | section_title = | summary_text = MTP encodes the large subunit of the heterodimeric microsomal triglyceride transfer protein. [[Protein disulfide isomerase]] (PDI) completes the heterodimeric microsomal triaglyceride transfer protein, which has been shown to play a central role in lipoprotein assembly. Mutations in MTP can cause [[abetalipoproteinemia]].<ref name="entrez">{{cite w…	10	7035	DOID:1386	abetalipoproteinemia	Disease Ontology	disease	abetalipoproteinemia--ncbo_text_direct--10.0	Mutations in MTP can cause [[abetalipoproteinemia]].	NCBI Gene,	TRUE	-466.932	direct	0.80683	13634	24123
545	Ataxia telangiectasia and Rad3 related	Clinical significance	Amazinglarry	0.219943	8	[[ataxia telangiectasia]]	10	11592	DOID:12704	ataxia telangiectasia	Disease Ontology	disease	ataxia telangiectasia--ncbo_text_direct--10.0	Mutations in ATR are responsible for [[Seckel syndrome]] , a rare human disorder that shares some characteristics with [[ataxia telangiectasia]] , which results from [[ataxia telangiectasia mutated|ATM]] mutation.	11114888, 14657349, 10545197, 12640452,	FALSE	-466.945	direct	0.805488	1629	75235
2068	ERCC2	Summary	Banus	0.219943	8	[[Cockayne syndrome]]	20	8721	DOID:2962	Cockayne syndrome	Disease Ontology	disease	Cockayne syndrome--ncbo_text_direct--20.0	Defects in this gene can result in three different disorders: the cancer-prone syndrome [[xeroderma pigmentosum]] complementation group D, [[trichothiodystrophy]] , and [[Cockayne syndrome]] .	11092823, 9771713, NCBI Gene,	FALSE	-466.986	direct	0.8014	3440	21317
710	C1-inhibitor	disease	130.64.70.167	0.219943	9	("hereditary angioneurotic edema"), or	10	17485	DOID:14735	hereditary angioneurotic edema	Disease Ontology	disease	hereditary angioneurotic edema--ncbo_text_direct--10.0	Deficiency of this protein is associated with [[hereditary angioedema]] ("hereditary angioneurotic edema"), or swelling due to leakage of fluid from blood vessels into connective tissue.	18220146, http://www.fda.gov/cber/products/cinryze.htm,	FALSE	-466.992	direct	0.800826	20965	3044
5979	RET proto-oncogene	Summary	ChillyMD	0.219943	6	[[multiple endocrine neoplasia]]	10	19126	DOID:3125	multiple endocrine neoplasia	Disease Ontology	disease	multiple endocrine neoplasia--ncbo_text_direct--10.0	RET [[loss of function]] mutations are associated with the development of [[Hirschsprung's disease]] , while [[gain of function]] mutations are associated with the development of various types of human [[cancer]] , including [[medullary thyroid cancer|medullary thyroid carcinoma]] , [[multiple endocrine neoplasia]] s type 2A and 2B, phaeochromocytoma and parathyroid hyperplasia.	7902707, 2992805,	FALSE	-467.008	direct	0.799229	12934	95713
6247	RS1 (gene)	Clinical significance	Boghog2	0.219943	3	[[retinoschisis]]	10	8274	DOID:8465	Retinoschisis	Disease Ontology	disease	retinoschisis--ncbo_text_direct--10.0	Mutations in this gene are responsible for X-linked [[retinoschisis]] an early-onset [[macular degeneration]] in males that results in a splitting of the inner layers of the retina and severe loss in vision.	NCBI Gene,	FALSE	-467.013	direct	0.798721	488	9671
668	Forkhead box L2	Clinical significance	Boghog2	0.219943	6	[[blepharophimosis|blepharophimosis syndrome]]	10	8499	DOID:10348	Blepharophimosis	Disease Ontology	disease	blepharophimosis--ncbo_text_direct--10.0	Mutations in this gene are a cause of [[blepharophimosis|blepharophimosis syndrome]] and [[premature ovarian failure]] 3.	NCBI Gene,	FALSE	-467.016	direct	0.798386	316	5247
5077	PAX3	Summary	Banus	0.219943	4	[[rhabdomyosarcoma]]	20	8898	DOID:3247	rhabdomyosarcoma	Disease Ontology	disease	rhabdomyosarcoma--ncbo_text_direct--20.0	A PAX3/ [[FOXO1A|FKHR]] [[fusion gene]] is often found alveolar type of [[rhabdomyosarcoma]] , a kind of cancer arisen from striated muscle cells.	10942418, 12668617, 15688035,	FALSE	-467.019	direct	0.7981	13072	59788
2308	FOXO1	signficance	Arcadian	0.219943	7	[[alveolar rhabdomyosarcoma]]	20	12297	DOID:4051	Alveolar Rhabdomyosarcoma	Disease Ontology	disease	alveolar rhabdomyosarcoma--ncbo_text_direct--20.0	Translocation of this gene with [[PAX3]] has been associated with [[alveolar rhabdomyosarcoma]] .	18457914, 10973497, 8275086,	FALSE	-467.025	direct	0.797529	11356	10130
2263	Fibroblast growth factor receptor 2	Isoforms	Boghog	0.219943	4	[[craniosynostosis]]	10	11179	DOID:2340	Craniosynostosis	Disease Ontology	disease	craniosynostosis--ncbo_text_direct--10.0	FGFR2IIIc is found in [[mesenchyme]] , which includes [[craniofacial]] bone and for this reason the mutations of this gene and isoform are associated with [[craniosynostosis]] .	8663044,	FALSE	-467.054	direct	0.794581	13432	35695
2073	ERCC5	Summary	ProteinBoxBot	0.219943	6	{{PBB_Summary | section_title = | summary_text = Excision repair cross-complementing rodent repair deficiency, complementation group 5 (xeroderma pigmentosum, complementation group G) is involved in excision repair of UV-induced DNA damage. Mutations cause Cockayne syndrome, which is characterized by severe growth defects, mental retardation, and cachexia. Multiple alternatively spliced transcrip…	20	8829	DOID:2962	Cockayne syndrome	Disease Ontology	disease	Cockayne syndrome--ncbo_text_direct--20.0	Mutations cause Cockayne syndrome, which is characterized by severe growth defects, mental retardation, and cachexia.	NCBI Gene,	TRUE	-467.057	direct	0.794332	1504	21317
2260	Fibroblast growth factor receptor 1	Clinical significance	Boghog2	0.219943	5	[[Kallmann syndrome]]	10	10893	DOID:3614	Kallmann syndrome	Disease Ontology	disease	Kallmann syndrome--ncbo_text_direct--10.0	Mutations in this gene have been associated with [[Pfeiffer syndrome]] , [[Jackson-Weiss syndrome]] , [[Antley-Bixler syndrome]] , [[osteoglophonic dysplasia]] , and autosomal dominant [[Kallmann syndrome]] 2.	17154279,	FALSE	-467.074	direct	0.792579	17122	17709
3479	Insulin-like growth factor 1	a diagnostic test	Alteripse	0.219943	7	[[acromegaly|excess]]	40	29587	DOID:2449	acromegaly	Disease Ontology	disease	acromegaly--ncbo_text_direct--40.0	As levels do not fluctuate greatly throughout the day for an individual person, IGF-1 is used by physicians as a [[screening test]] for [[growth hormone deficiency]] and [[acromegaly|excess]] in [[acromegaly]] and [[gigantism]] .	9446566, 7683646,	FALSE	-467.09	direct	0.791029	98339	84336
11200	CHEK2	Li-Fraumeni syndrome	Boghog2	0.219943	7	[[Li-Fraumeni syndrome]]	10	17176	DOID:3012	Li-Fraumeni syndrome	Disease Ontology	disease	Li-Fraumeni syndrome--ncbo_text_direct--10.0	The CHEK2 1100delC mutation was originally associated with the [[Li-Fraumeni syndrome]] , however the relative high prevalence of the mutation in the general population (0.5%) has made this association unlikely.	12242661, 10617473, 17525332, 18178638,	FALSE	-467.123	direct	0.787742	6278	36200
79058	ASPSCR1	Summary	Arcadian	0.219943	6	{{PBB_Summary | section_title = | summary_text = This gene is a candidate gene for [[alveolar soft part sarcoma]] (ASPS). It has been found that this gene is fused with transcription factor TFE3 gene in ASPS and also in renal cell carcinomas. Several alternatively spliced transcript variants of this gene have been described, but their full length nature has not been determined.<ref name="entrez">…	10	4699	DOID:4239	alveolar soft part sarcoma	Disease Ontology	disease	alveolar soft part sarcoma--ncbo_text_direct--10.0	This gene is a candidate gene for [[alveolar soft part sarcoma]] (ASPS).	NCBI Gene,	TRUE	-467.167	direct	0.783256	1122	16992
367	Androgen receptor	AR deficiencies	149.69.82.165	0.219943	10	, formerly known as testicular feminization,	20	65689	DOID:4672	testicular feminization	Disease Ontology	disease	testicular feminization--ncbo_text_direct--20.0	The [[androgen insensitivity syndrome]] , formerly known as testicular feminization, is caused by a mutation of the Androgen Receptor gene located on the X chromosome (locus:Xq11-Xq12).	8530400, 8537246,	FALSE	-467.168	direct	0.783236	81464	10832
3674	ITGA2B	Summary	Forluvoft	0.219943	8	{{PBB_Summary | section_title = | summary_text = ITGA2B encodes integrin alpha chain 2b. Integrins are heterodimeric integral membrane proteins composed of an alpha chain and a beta chain. Alpha chain 2b undergoes post-translational cleavage to yield disulfide-linked light and heavy chains that join with beta 3 to form a fibronectin receptor expressed in platelets that plays a crucial role in coa…	10	5932	DOID:2219	thrombasthenia	Disease Ontology	disease	thrombasthenia--ncbo_text_direct--10.0	Mutations that interfere with this role result in thrombasthenia.	NCBI Gene,	TRUE	-467.173	direct	0.782715	985	9198
594	BCKDHB	Summary	ProteinBoxBot	0.219943	7	{{PBB_Summary | section_title = | summary_text = Branched-chain keto acid dehydrogenase is a multienzyme complex associated with the inner membrane of mitochondria, and functions in the catabolism of branched-chain amino acids. The complex consists of multiple copies of 3 components: branched-chain alpha-keto acid decarboxylase (E1), lipoamide acyltransferase (E2) and lipoamide dehydrogenase (E3)…	10	8129	DOID:9269	maple syrup urine disease	Disease Ontology	disease	maple syrup urine disease--ncbo_text_direct--10.0	This gene encodes the E1 beta subunit, and mutations therein have been associated with maple syrup urine disease (MSUD), type 1B.	NCBI Gene,	TRUE	-467.182	direct	0.781795	650	28439
9370	Adiponectin	Pharmaceutical therapy	71.252.47.184	0.219943	8	fatty liver disease.	20	14673	DOID:9452	fatty liver	Disease Ontology	disease	fatty liver--ncbo_text_direct--20.0	However, this remains a promising area of research for clinical therapy in diseases such as obesity, type 2 diabetes and fatty liver disease.	15780820,	FALSE	-467.197	direct	0.780297	71820	201234
5979	RET proto-oncogene	Clinical relevance	Boghog2	0.219943	6	[[papillary thyroid carcinoma|PTC]]	20	19126	DOID:3969	papillary thyroid carcinoma	Disease Ontology	disease	papillary thyroid carcinoma--ncbo_text_direct--20.0	These types of mutations are associated with papillary thyroid carcinoma ( [[papillary thyroid carcinoma|PTC]] ), and the fusion oncoproteins generated are termed RET/PTC proteins.	10829012,	FALSE	-467.211	direct	0.778861	12934	35781
6647	SOD1	Amyotrophic lateral sclerosis (Lou Gehrig's disease)	CopperKettle	0.219943	4	[[amyotrophic lateral sclerosis]]	10	13534	DOID:332	amyotrophic lateral sclerosis	Disease Ontology	disease	amyotrophic lateral sclerosis--ncbo_text_direct--10.0	Mutations (over 150 identified to date) in this gene have been linked to familial [[amyotrophic lateral sclerosis]] .	18055113, 17070848, 10970056, 12655070,	FALSE	-467.25	direct	0.77502	31153	756930
1080	Cystic fibrosis transmembrane conductance regulator	Summary	Ekem	0.219943	10	[[cystic fibrosis]]	10	29664	DOID:1485	cystic fibrosis	Disease Ontology	disease	cystic fibrosis--ncbo_text_direct--10.0	Mutations of the CFTR gene affect functioning of the chloride ion channels in these cell membranes, leading to [[cystic fibrosis]] and [[congenital absence of the vas deferens]] .	http://www.orthomam.univ-montp2.fr/orthomam/data/cds/detailMarkers/ENSG00000001626_CFTR.xml, 18453548,	FALSE	-467.269	direct	0.773051	62386	1205156
1499	Beta-catenin	Clinical significance	George Burgess	0.305339	5	[[medulloblastoma]]	20	43835	DOID:3858	medulloblastoma	Disease Ontology	disease	medulloblastoma--ncbo_text_direct--20.0	Mutations in this gene are a cause of [[colorectal cancer]] (CRC), [[pilomatrixoma]] (PTR), [[medulloblastoma]] (MDB), and ovarian cancer.	11916967,	FALSE	-467.275	direct	0.772472	45570	48015
1636	Angiotensin-converting enzyme	Functions	Harry bonanza	0.141851	9	[[diabetic nephropathy]]	10	8134	DOID:2370	diabetic nephropathy	Disease Ontology	disease	diabetic nephropathy--ncbo_text_direct--10.0	ACE degrades [[bradykinin]] , a potent [[vasodilator]] , and other vasoactive peptides, These two actions make ACE inhibition a goal in the treatment of conditions such as [[arterial hypertension|high blood pressure]] , [[heart failure]] , [[diabetic nephropathy]] , and [[type 2 diabetes mellitus]] .	14757781,	FALSE	-467.284	direct	0.771634	506424	290657
348	Apolipoprotein E	Gene	BorisTM	0.219943	8	[[atherosclerosis]]	10	21321	DOID:1936	Atherosclerosis	Disease Ontology	disease	atherosclerosis--ncbo_text_direct--10.0	These have physiological consequences: E2 is associated with the [[genetic disorder]] [[hyperlipoproteinemia]] type III and with both increased and decreased risk for [[atherosclerosis]] .	8346443,	FALSE	-467.289	direct	0.771107	176434	841414
3918	Laminin, gamma 2	Summary	ProteinBoxBot	0.219943	7	{{PBB_Summary | section_title = | summary_text = Laminins, a family of extracellular matrix glycoproteins, are the major noncollagenous constituent of basement membranes. They have been implicated in a wide variety of biological processes including cell adhesion, differentiation, migration, signaling, neurite outgrowth and metastasis. Laminins are composed of 3 non identical chains: laminin alpha…	10	9679	DOID:3209	junctional epidermolysis bullosa	Disease Ontology	disease	junctional epidermolysis bullosa--ncbo_text_direct--10.0	The epithelium-specific expression of the gamma 2 chain implied its role as an epithelium attachment molecule, and mutations in this gene have been associated with junctional epidermolysis bullosa, a skin disease characterized	NCBI Gene,	TRUE	-467.293	direct	0.770682	1006	8251
9409	PEX16	Summary	ProteinBoxBot	0.219943	6	{{PBB_Summary | section_title = | summary_text = The protein encoded by this gene is an integral peroxisomal membrane protein. An inactivating nonsense mutation localized to this gene was observed in a patient with Zellweger syndrome of the complementation group CGD/CG9. Expression of this gene product morphologically and biochemically restores the formation of new peroxisomes, suggesting a role …	20	6667	DOID:905	Zellweger syndrome	Disease Ontology	disease	Zellweger syndrome--ncbo_text_direct--20.0	An inactivating nonsense mutation localized to this gene was observed in a patient with Zellweger syndrome of the complementation group CGD/CG9.	NCBI Gene,	TRUE	-467.31	direct	0.768969	810	15170
4613	N-Myc	Clinical significance	Boghog2	0.219943	6	[[neuroblastoma]]	20	9170	DOID:769	neuroblastoma	Disease Ontology	disease	neuroblastoma--ncbo_text_direct--20.0	Amplification of this gene is associated with a variety of tumors, most notably [[neuroblastoma]] s.	8102299, 10229200, 2006410,	FALSE	-467.329	direct	0.767082	12954	236675
2056	Erythropoietin	History	Delldot	0.141851	8	[[anemia]]	10	33533	DOID:2355	anemia	Disease Ontology	disease	anemia--ncbo_text_direct--10.0	This substance was finally purified and confirmed as erythropoietin, opening doors to therapeutic uses for EPO in diseases like [[anemia]] .	17253966, 3537801, 3865178,	FALSE	-467.356	direct	0.76443	184002	2837892
6683	Spastin	Summary	ProteinBoxBot	0.219943	3	{{PBB_Summary | section_title = | summary_text = This gene encodes a member of the AAA (ATPases associated with a variety of cellular activities) protein family. Members of this protein family share an ATPase domain and have roles in diverse cellular processes including membrane trafficking, intracellular motility, organelle biogenesis, protein folding, and proteolysis. The encoded ATPase may be …	10	8137	DOID:14786	SPASTIC PARAPLEGIA	Disease Ontology	disease	spastic paraplegia--ncbo_text_direct--10.0	Mutations associated with this gene cause the most frequent form of autosomal dominant spastic paraplegia 4.	NCBI Gene,	TRUE	-467.356	direct	0.764376	7172	68612
2592	Galactose-1-phosphate uridylyltransferase	Summary	Kupirijo	0.607782	8	The expression of GALT is controlled by the actions of the FOXO3 gene. The absence of this enzyme results in classic galactosemia in humans and can be fatal in the newborn period if lactose is not removed from the diet. The pathophysiology of galactosemia has not been clearly defined.	20	13760	DOID:9870	galactosemia	Disease Ontology	disease	galactosemia--ncbo_text_direct--20.0	The pathophysiology of galactosemia has not been clearly defined. <gallery> Image:D-galactose Fischer.png|[[galactose]] Image:D-glucose-chain-2D-Fischer.png|[[glucose]] </gallery> GALT catalyzes the second reaction of the [[Leloir]] pathway of [[galactose]] metabolism through ping pong bi-bi [[chemical kinetics|kinetics]] with a [[double displacement]] mechanism.	4606575, 7669762, NCBI Gene,	FALSE	-467.372	direct	0.762781	4778	31078
7450	Von Willebrand factor	Summary	Jfdwolff	0.219943	10	[[thrombotic thrombocytopenic purpura]]	10	10553	DOID:10772	thrombotic thrombocytopenic purpura	Disease Ontology	disease	thrombotic thrombocytopenic purpura--ncbo_text_direct--10.0	It is deficient or defective in [[von Willebrand disease]] and is involved in a large number of other diseases, including [[thrombotic thrombocytopenic purpura]] , [[Heyde's syndrome]] , and possibly [[hemolytic-uremic syndrome]] .	9759493,	FALSE	-467.403	direct	0.759741	171753	81605
4018	Lipoprotein(a)	Pathology	Dpall	0.219943	7	[[atherosclerosis]]	10	27373	DOID:1936	Atherosclerosis	Disease Ontology	disease	atherosclerosis--ncbo_text_direct--10.0	In addition, because of LDL [[cholesterol]] content, Lp-a contributes to [[atherosclerosis]] .	8499402, 16403785, 10973834, 15345512, 9603764,	FALSE	-467.432	direct	0.75676	40754	841414
25978	CHMP2B	Summary	CopperKettle	0.219943	7	[[chromosome 3-linked frontotemporal dementia]]	20	7569	DOID:10216	frontotemporal dementia	Disease Ontology	disease	frontotemporal dementia--ncbo_text_direct--20.0	Mutations of this gene cause [[chromosome 3-linked frontotemporal dementia]] (FTD3; [[OMIM]] [http://www.ncbi.nlm.nih.gov/entrez/dispomim.cgi?id=600795 600795] ) In French families with frontotemporal dementia, CHMP2B mutations were found to be a rare cause of the disease.	20625756,	FALSE	-467.465	direct	0.753503	753	67470
249	ALPL	Summary	Arcadian	0.219943	5	{{PBB_Summary | section_title = | summary_text = There are at least four distinct but related [[alkaline phosphatase|alkaline phosphatases]]: intestinal, placental, placental-like, and liver/bone/kidney (tissue non-specific). The first three are located together on chromosome 2 while the tissue non-specific form is located on chromosome 1. The product of this gene is a membrane bound glycosylated…	20	8699	DOID:14213	hypophosphatasia	Disease Ontology	disease	hypophosphatasia--ncbo_text_direct--20.0	This enzyme has been linked directly to a disorder known as [[hypophosphatasia]], a disorder that is characterized by hypercalcemia and includes skeletal defects.	NCBI Gene,	TRUE	-467.466	direct	0.753361	16433	8056
3569	Interleukin 6	Role in disease	Boghog2	0.219943	5	[[atherosclerosis]]	10	17156	DOID:1936	Atherosclerosis	Disease Ontology	disease	atherosclerosis--ncbo_text_direct--10.0	IL-6 is relevant to many disease processes such as [[diabetes]] , [[atherosclerosis]] , [[Major depressive disorder|depression]] , [[Alzheimer's Disease]] , [[systemic lupus erythematosus]] , [[prostate cancer]] , and [[rheumatoid arthritis]] .	16582692, 11312117, 20692646, 15230289, 16306329, 20015486, 17684929,	FALSE	-467.476	direct	0.752372	131893	841414
1075	Cathepsin C	Clinical significance	Boghog2	0.219943	7	[[Papillon-Lefevre disease]]	10	11732	DOID:3389	Papillon-Lefevre disease	Disease Ontology	disease	Papillon-Lefevre disease--ncbo_text_direct--10.0	Defects in the encoded protein have been shown to be a cause of [[Papillon-Lefevre disease]] , an autosomal recessive disorder characterized by palmoplantar [[keratosis]] and [[periodontitis]] .	16460249, 16410452,	FALSE	-467.477	direct	0.752276	5141	182
2243	Fibrinogen alpha chain	Summary	Drphilharmonic	0.219943	7	{{PBB_Summary | section_title = | summary_text = The protein encoded by this gene is the alpha component of fibrinogen, a blood-borne glycoprotein composed of three pairs of nonidentical polypeptide chains. Following vascular injury, fibrinogen is cleaved by thrombin to form fibrin, which is the most abundant component of blood clots. In addition, various cleavage products of fibrinogen and fibri…	20	8564	DOID:2236	afibrinogenemia	Disease Ontology	disease	afibrinogenemia--ncbo_text_direct--20.0	Mutations in this gene lead to several disorders, including dysfibrinogenemia, hypofibrinogenemia, afibrinogenemia, and renal amyloidosis.	NCBI Gene,	TRUE	-467.498	direct	0.750188	2552	7131
2200	FBN1	Summary	Boghog2	0.219943	7	[[Marfan syndrome]]	10	4426	DOID:14323	marfan syndrome	Disease Ontology	disease	Marfan syndrome--ncbo_text_direct--10.0	Mutations in this gene are associated with [[Marfan syndrome]] , isolated [[ectopia lentis]] , autosomal dominant [[Weill-Marchesani syndrome]] , MASS syndrome, and Shprintzen-Goldberg [[craniosynostosis]] syndrome.	NCBI Gene,	FALSE	-467.521	direct	0.747891	6737	270179
2064	HER2/neu	cancer	Newslikeariver	0.141851	9	[[endometrial carcinoma]]	20	21209	DOID:2871	endometrial carcinoma	Disease Ontology	disease	endometrial carcinoma--ncbo_text_direct--20.0	Overexpression also occurs in other cancer such as [[ovarian cancer]] , [[stomach cancer]] , and biologically aggressive forms of uterine cancer, such as uterine serous [[endometrial carcinoma]] .	18555254, http://cordis.europa.eu/fetch?CALLER=EN_NEWS&ACTION=D&SESSION=&RCN=30093, 19005469,	FALSE	-467.521	direct	0.74788	30793	39911
2162	Coagulation factor XIII, A1 polypeptide	Summary	John of Reading	0.219943	5	{{PBB_Summary | section_title = | summary_text = This gene encodes the coagulation factor XIII A subunit. Coagulation factor XIII is the last zymogen to become activated in the blood coagulation cascade. Plasma factor XIII is a heterotetramer composed of 2 A subunits and 2 B subunits. The A subunits have catalytic function, and the B subunits do not have enzymatic activity and may serve as plasma…	10	9075	DOID:2211	factor XIII deficiency	Disease Ontology	disease	Factor XIII deficiency--ncbo_text_direct--10.0	Factor XIII deficiency is classified into two categories: type I deficiency, characterized by the lack of both the A and B subunits; and type II deficiency, characterized by the lack of the A subunit alone.	NCBI Gene,	TRUE	-467.524	direct	0.747644	699	3911
283120	H19 (gene)	Summary	Narayanese	0.219943	8	[[Beckwith-Wiedemann syndrome]]	10	44776	DOID:5572	Beckwith-Wiedemann syndrome	Disease Ontology	disease	Beckwith-Wiedemann syndrome--ncbo_text_direct--10.0	ASM stands for Adult Skeletal Muscle, and BWS stands for [[Beckwith-Wiedemann syndrome]] .	1363808,	FALSE	-467.538	direct	0.746166	2879	34785
6331	Nav1.5	Summary	Arcadian	0.219943	8	[[long QT syndrome]]	20	4208	DOID:2843	long QT syndrome	Disease Ontology	disease	long QT syndrome--ncbo_text_direct--20.0	Mutations in the gene are associated with [[long QT syndrome]] type 3 (LQT3), [[Brugada syndrome]] , primary cardiac conduction disease and idiopathic [[ventricular fibrillation]] .	NCBI Gene,	FALSE	-467.549	direct	0.745118	4076	44783
9370	Adiponectin	Function	Rjwilmsi	0.219943	5	[[atherosclerosis]]	10	14673	DOID:1936	Atherosclerosis	Disease Ontology	disease	atherosclerosis--ncbo_text_direct--10.0	The hormone plays a role in the suppression of the metabolic derangements that may result in [[Diabetes mellitus type 2|type 2 diabetes]] , [[obesity]] , [[atherosclerosis]] , [[non-alcoholic fatty liver disease]] (NAFLD) and an [[Independent variable|independent]] [[risk factor]] for [[metabolic syndrome]] .	19258676, 15210937, 12611609, 15544426, 12436346, 12802337,	FALSE	-467.551	direct	0.744905	71820	841414
4018	Lipoprotein(a)	Summary	193.171.77.1	0.219943	9	[[coronary heart disease]]	10	27373	DOID:3393	coronary heart disease	Disease Ontology	disease	coronary heart disease--ncbo_text_direct--10.0	Studies have identified Lp(a) as a putative risk factor for atherosclerotic diseases such as [[coronary heart disease]] and [[stroke]] .	3670400, 17478739, 14064818, 8499402, 10973834,	FALSE	-467.562	direct	0.743767	40754	1135291
567	Beta-2 microglobulin	Clinical significance	JLaTondre	0.141851	9	[[multiple myeloma]]	10	11147	DOID:9538	multiple myeloma	Disease Ontology	disease	multiple myeloma--ncbo_text_direct--10.0	Levels of beta-2 microglobulin can be elevated in [[multiple myeloma]] and [[lymphoma]] , though in these cases primary amyloidosis (amyloid light chain) and secondary amyloidosis (Amyloid associated protein) are more common.	http://www.cancer.gov/templates/db_alpha.aspx?CdrID=411372,	FALSE	-467.563	direct	0.743676	22273	399766
11322	TMC6	Summary	ClockworkSoul	0.219943	8	[[epidermodysplasia verruciformis]]	10	5762	DOID:13777	epidermodysplasia verruciformis	Disease Ontology	disease	epidermodysplasia verruciformis--ncbo_text_direct--10.0	Inactivating mutations in TMC6 or TMC8 have been implicated as the genetic cause of the rare skin disorder [[epidermodysplasia verruciformis]] , which is characterized by abnormal susceptibility to human papillomaviruses (HPVs) of the skin resulting in the growth of scaly [[macules]] and [[papules]] , particularly on the hands and feet.	18158319,	FALSE	-467.565	direct	0.743494	1954	13306
10658	CUGBP1	Function	Boghog2	0.219943	7	myotonic dystrophy type 1 (	10	19095	DOID:11722	myotonic dystrophy	Disease Ontology	disease	myotonic dystrophy--ncbo_text_direct--10.0	This gene may play a role in myotonic dystrophy type 1 ( [[Myotonic_dystrophy#DM1|DM1]] ) via interactions with the dystrophia myotonica-protein kinase ( [[Myotonic dystrophy protein kinase|DMPK]] ) gene.	11125104,	FALSE	-467.565	direct	0.74346	1167	56165
64419	MTMR14	Clinical significance	Boghog	0.219943	6	[[centronuclear myopathy|myotubular myopathy]]	10	3015	DOID:14717	centronuclear myopathy	Disease Ontology	disease	centronuclear myopathy--ncbo_text_direct--10.0	Mutations in the MTMR14 gene are associated with [[centronuclear myopathy|myotubular myopathy]] .	17008356,	FALSE	-467.576	direct	0.742444	181	8837
335	Apolipoprotein A1	Summary	Mike Serfas	0.219943	9	[[Tangier disease]]	20	15312	DOID:1388	Tangier disease	Disease Ontology	disease	Tangier disease--ncbo_text_direct--20.0	Defects in the gene encoding it are associated with HDL deficiencies, including [[Tangier disease]] , and with systemic non-neuropathic [[amyloidosis]] .	6785551, NCBI Gene,	FALSE	-467.578	direct	0.742154	18994	8947
255738	PCSK9	significance	Boghog2	0.219943	6	[[familial hypercholesterolemia]]	10	11296	DOID:13810	familial hypercholesterolemia	Disease Ontology	disease	familial hypercholesterolemia--ncbo_text_direct--10.0	Mutations in this gene have been associated with a rare form of autosomal dominant [[familial hypercholesterolemia]] (HCHOLA3).	http://www.fiercebiotech.com/press-releases/bristol-myers-squibb-selects-isis-drug-targeting-pcsk9-development-candidate-preventi, 18836590, 18799458, 12730697, 19506257, 15178557, NCBI Gene,	FALSE	-467.616	direct	0.738373	6068	102484
80184	CEP290	Summary	205.152.158.201	0.219943	3	[http://www.ncbi.nlm.nih.gov/bookshelf/br.fcgi?book=gene&part=bbs GeneReviews/NIH/NCBI/UW entry on Bardet-Biedl Syndrome]	10	8818	DOID:1935	Bardet-Biedl syndrome	Disease Ontology	disease	Bardet-Biedl Syndrome--ncbo_text_direct--10.0	The presence of antibodies against this protein is associated with several forms of cancer. [http://www.ncbi.nlm.nih.gov/bookshelf/br.fcgi?book=gene&part=bbs GeneReviews/NIH/NCBI/UW entry on Bardet-Biedl Syndrome]	NCBI Gene,	TRUE	-467.627	direct	0.737299	1595	37677
6445	SGCG	Summary	Ifokkema	0.219943	3	{{PBB_Summary | section_title = | summary_text = Gamma-sarcoglycan is one of several sarcolemmal transmembrane glycoproteins that interact with [[dystrophin]], probably to provide a link between the membrane associated cytoskeleton and the extracellular matrix. Defects in the protein can lead to early onset autosomal recessive muscular dystrophy, in particular [[limb-girdle muscular dystrophy]], …	10	9199	DOID:11724	limb-girdle muscular dystrophy	Disease Ontology	disease	limb-girdle muscular dystrophy--ncbo_text_direct--10.0	Defects in the protein can lead to early onset autosomal recessive muscular dystrophy, in particular [[limb-girdle muscular dystrophy]], type 2C (LGMD2C).	14506720, NCBI Gene,	TRUE	-467.634	direct	0.736644	2050	19052
2064	HER2/neu	cancer	64.118.218.27	0.141851	8	[[glioblastoma]]	10	21209	DOID:3068	glioblastoma	Disease Ontology	disease	glioblastoma--ncbo_text_direct--10.0	The [[oncogene]] neu is so-named because it was derived from a rodent [[glioblastoma]] cell line, which is a type of neural tumor, hence 'neu.' HER2 is named because it has a similar structure to human [[epidermal growth factor receptor]] , or HER1.	11950845,	FALSE	-467.638	direct	0.736217	30793	167285
1636	Angiotensin-converting enzyme	Functions	Jfdwolff	0.141851	9	[[arterial hypertension|high blood pressure]]	10	8134	DOID:10763	hypertension	Disease Ontology	disease	hypertension--ncbo_text_direct--10.0	ACE degrades [[bradykinin]] , a potent [[vasodilator]] , and other vasoactive peptides, These two actions make ACE inhibition a goal in the treatment of conditions such as [[arterial hypertension|high blood pressure]] , [[heart failure]] , [[diabetic nephropathy]] , and [[type 2 diabetes mellitus]] .	14757781,	FALSE	-467.647	direct	0.735296	506424	5002828
1493	CTLA-4	Clinical significance	Boghog2	0.219943	6	[[Graves' disease]]	20	12032	DOID:12361	Graves' disease	Disease Ontology	disease	Graves' disease--ncbo_text_direct--20.0	Mutations in this gene have been associated with insulin-dependent [[diabetes mellitus]] , [[Graves' disease]] , [[Hashimoto's thyroiditis]] , [[coeliac disease|celiac disease]] , [[systemic lupus erythematosus]] , thyroid-associated orbitopathy, and other [[autoimmune disease]] s.	9200449,	FALSE	-467.662	direct	0.733769	23714	105991
9370	Adiponectin	Hypoadiponectinemia	Boghog2	0.219943	3	[[Diabetes mellitus]]	20	14673	DOID:9351	diabetes mellitus	Disease Ontology	disease	Diabetes mellitus--ncbo_text_direct--20.0	It is an [[Independent variable|independent]] [[risk factor]] for developing: [[Metabolic syndrome]] [[Diabetes mellitus]] Because adiponectin is a novel hormone, no therapy has yet been developed with adiponectin and it may be some years before [[clinical trial]] s commence.	15780820, 17112391, 15794918, 19258676, 17495599, 15544426,	FALSE	-467.665	direct	0.733453	71820	1715158
1493	CTLA-4	Clinical significance	Boghog2	0.219943	6	[[autoimmune disease]]	10	12032	DOID:417	autoimmune disease	Disease Ontology	disease	autoimmune disease--ncbo_text_direct--10.0	Mutations in this gene have been associated with insulin-dependent [[diabetes mellitus]] , [[Graves' disease]] , [[Hashimoto's thyroiditis]] , [[coeliac disease|celiac disease]] , [[systemic lupus erythematosus]] , thyroid-associated orbitopathy, and other [[autoimmune disease]] s.	9200449,	FALSE	-467.716	direct	0.728377	23714	495435
4359	Myelin protein zero	Summary	Arcadian	0.219943	3	[[Charcot-Marie-Tooth disease]]	20	7638	DOID:10595	Charcot-Marie-Tooth disease	Disease Ontology	disease	Charcot-Marie-Tooth disease--ncbo_text_direct--20.0	9.82636, Myelin protein zero (P0) is a [[glycoprotein]] associated with [[Charcot-Marie-Tooth disease]] and [[Dejerine-Sottas disease]] .	NCBI Gene,	FALSE	-467.729	direct	0.727126	6092	99628
225	ABCD2	Summary	Koavf	0.219943	7	{{PBB_Summary | section_title = | summary_text = The protein encoded by this gene is a member of the superfamily of ATP-binding cassette (ABC) transporters. ABC proteins transport various molecules across extra- and intra-cellular membranes. ABC genes are divided into seven distinct subfamilies (ABC1, MDR/TAP, MRP, ALD, OABP, GCN20, White). This protein is a member of the ALD subfamily, which is …	10	8116	DOID:10588	adrenoleukodystrophy	Disease Ontology	disease	adrenoleukodystrophy--ncbo_text_direct--10.0	Mutations in this gene have been observed in patients with adrenoleukodystrophy, a severe demyelinating disease.	NCBI Gene,	TRUE	-467.734	direct	0.726625	7529	50585
8842	CD133	Summary	Lantonov	0.219943	7	[[glioblastoma]]	10	7775	DOID:3068	glioblastoma	Disease Ontology	disease	glioblastoma--ncbo_text_direct--10.0	CD133 is expressed in [[hematopoietic stem cells]] , [[endothelial progenitor cell]] s, [[glioblastoma]] s, [[neuron]] al and [[glial cell|glial]] [[stem cell]] s and some other cell types.	10681530, 15694831,	FALSE	-467.748	direct	0.725208	18290	167285
673	BRAF (gene)	Clinical significance	unknown	0.141851	0		10	17283	DOID:3969	papillary thyroid carcinoma	Disease Ontology	disease	papillary thyroid carcinoma--ncbo_text_direct--10.0	Acquired mutations in this gene have also been found in cancers, including non-Hodgkin lymphoma, colorectal cancer, malignant melanoma, papillary thyroid carcinoma, non-small cell lung carcinoma, and adenocarcinoma of lung.	16403224, NCBI Gene,	FALSE	-467.75	direct	0.72497	7574	35781
4070	TACSTD2	Summary	CopperKettle	0.219943	6	[[gelatinous drop-like corneal dystrophy]]	10	7599	DOID:2566	Corneal dystrophy	Disease Ontology	disease	corneal dystrophy--ncbo_text_direct--10.0	Mutations of this gene result in [[gelatinous drop-like corneal dystrophy]] , an [[autosomal recessive]] disorder characterized by severe corneal [[amyloidos]] is leading to [[blindness]] .	NCBI Gene,	FALSE	-467.764	direct	0.723604	1842	16371
3952	Leptin	Reproduction	Citation bot	0.00892442	10	[[polycystic ovary syndrome]]	10	33085	DOID:11612	polycystic ovary syndrome	Disease Ontology	disease	polycystic ovary syndrome--ncbo_text_direct--10.0	There is also evidence that leptin plays a role in [[hyperemesis gravidarum]] (severe [[morning sickness]] ), in [[polycystic ovary syndrome]] and a 2007 research suggests that hypothalamic leptin is implicated in bone growth.	16866785, 16735830, 17346852,	FALSE	-467.774	direct	0.722636	342206	492784
2057	Erythropoietin receptor	Clinical significance	Boghog	0.219943	3	[[polycythemia|erythrocytosis]]	20	15280	DOID:8432	polycythemia	Disease Ontology	disease	polycythemia--ncbo_text_direct--20.0	Defects in the erythropoietin receptor may produce [[acute erythroid leukemia|erythroleukemia]] and familial [[polycythemia|erythrocytosis]] .	7534299, NCBI Gene,	FALSE	-467.774	direct	0.722626	30564	63127
1959	EGR2	Summary	Arcadian	0.141851	7	{{PBB_Summary | section_title = | summary_text = The early growth response protein 2 is a transcription factor with three tandem C2H2-type zinc fingers. Mutations in this gene are associated with the autosomal dominant [[Charcot-Marie-Tooth disease]], type 1.<ref name="entrez">{{cite web | title = Entrez Gene: EGR2 early growth response 2 (Krox-20 homolog, Drosophila)| url = http://www.ncbi.nlm.n…	20	7645	DOID:10595	Charcot-Marie-Tooth disease	Disease Ontology	disease	Charcot-Marie-Tooth disease--ncbo_text_direct--20.0	Mutations in this gene are associated with the autosomal dominant [[Charcot-Marie-Tooth disease]], type 1.	NCBI Gene,	TRUE	-467.784	direct	0.72164	4125	99628
325	Serum amyloid P component	In amyloidosis	Citation bot	0.219943	5	<ref name="isbn0-444-90124-8">{{cite book | author = Skinner M, Pepys MB, Cohen AS, Heller LM, Lian JB | editor =Freitas, Antonio Falcï¿½o de; Glenner, George G.; Costa, Pedro Pinho e. editors | title = Amyloid and amyloidosis: proceedings of the Third International Symposium on Amyloidosis, Pï¿½voa de Varzim, Portugal, 23-28 September 1979 | publisher = Excerpta Medica | location = Amsterdam | y…	20	6039	DOID:9120	amyloidosis	Disease Ontology	disease	Amyloidosis--ncbo_text_direct--20.0	AP makes up 14% of the dry mass of amyloid deposits and is thought to be an important contributor to the pathogenesis of a related group of diseases called the [[Amyloidosis| Amyloidoses]] .	7498219, 7753801, 9256275,	FALSE	-467.785	direct	0.721539	9194	146410
4688	Neutrophil cytosolic factor 2	Summary	ProteinBoxBot	0.219943	5	{{PBB_Summary | section_title = | summary_text = This gene encodes neutrophil cytosolic factor 2, the 67-kilodalton cytosolic subunit of the multi-protein complex known as NADPH oxidase found in neutrophils. This oxidase produces a burst of superoxide which is delivered to the lumen of the neutrophil phagosome. Mutations in this gene, as well as in other NADPH oxidase subunits, can result in chro…	20	6412	DOID:3265	chronic granulomatous disease	Disease Ontology	disease	chronic granulomatous disease--ncbo_text_direct--20.0	Mutations in this gene, as well as in other NADPH oxidase subunits, can result in chronic granulomatous disease.	NCBI Gene,	TRUE	-467.788	direct	0.721229	974	37070
2244	Fibrinogen beta chain	Summary	Rich Farmbrough	0.219943	5	{{PBB_Summary | section_title = | summary_text = The protein encoded by this gene is the beta component of fibrinogen, a blood-borne glycoprotein composed of three pairs of nonidentical polypeptide chains. Following vascular injury, fibrinogen is cleaved by thrombin to form fibrin which is the most abundant component of blood clots. In addition, various cleavage products of fibrinogen and fibrin …	20	7778	DOID:2236	afibrinogenemia	Disease Ontology	disease	afibrinogenemia--ncbo_text_direct--20.0	Mutations in this gene lead to several disorders, including afibrinogenemia, dysfibrinogenemia, hypodysfibrinogenemia and thrombotic tendency.	10980194, NCBI Gene,	TRUE	-467.803	direct	0.719737	2398	7131
64127	NOD2	Summary	Ciar	0.219943	7	[[Crohn's Disease]]	10	9808	DOID:8778	Crohn's disease	Disease Ontology	disease	Crohn's Disease--ncbo_text_direct--10.0	The NOD2 gene is linked to inflammatory diseases such as [[inflammatory bowel disease]] / [[Crohn's Disease]] and [[Blau syndrome]] .	17096091, 17131470, NCBI Gene,	FALSE	-467.807	direct	0.719284	18793	1033794
859	Caveolin 3	Summary	110.174.163.138	0.607782	0	{{PBB_Summary | section_title = | summary_text = This gene encodes a caveolin family member, which functions as a component of the caveolae plasma membranes found in most cell types. Caveolin proteins are proposed to be scaffolding proteins for organizing and concentrating certain caveolin-interacting molecules. Mutations identified in this gene lead to interference with protein oligomerization o…	20	10192	DOID:2843	long QT syndrome	Disease Ontology	disease	Long QT Syndrome--ncbo_text_direct--20.0	Other mutations in Caveolin causes [[Long QT Syndrome]].	NCBI Gene,	TRUE	-467.81	direct	0.719041	9412	44783
6330	SCN4B	Summary	Arcadian	0.219943	5	[[long QT syndrome]]	20	3341	DOID:2843	long QT syndrome	Disease Ontology	disease	long QT syndrome--ncbo_text_direct--20.0	SCN4B is a [[sodium channel]] associated with [[long QT syndrome]] .	17592081,	FALSE	-467.811	direct	0.718912	641	44783
79738	BBS10	Clinical significance	Boghog2	0.219943	6	[[Bardet-Biedl syndrome]]	10	5668	DOID:1935	Bardet-Biedl syndrome	Disease Ontology	disease	Bardet-Biedl syndrome--ncbo_text_direct--10.0	Mutations in this gene are associated with the [[Bardet-Biedl syndrome]] .	16582908,	FALSE	-467.823	direct	0.717716	31285	37677
5354	Proteolipid protein 1	Summary	132.216.58.157	0.219943	3	{{PBB_Summary | section_title = | summary_text = This gene encodes a transmembrane proteolipid protein that is the predominant myelin protein present in the central nervous system (CNS). The encoded protein functions in myelination. This protein may play a role in the compaction, stabilization, and maintenance of myelin sheaths, as well as in oligodendrocyte development and axonal survival. Mutat…	10	9645	DOID:14786	SPASTIC PARAPLEGIA	Disease Ontology	disease	spastic paraplegia--ncbo_text_direct--10.0	Mutations associated with this gene cause X-linked Pelizaeus-Merzbacher disease and spastic paraplegia type 2.	19067971,	TRUE	-467.848	direct	0.715169	937	68612
4534	Myotubularin 1	Summary	205.152.158.201	0.219943	3	[http://www.ncbi.nlm.nih.gov/bookshelf/br.fcgi?book=gene&part=mtm GeneReviews/NCBI/NIH/UW entry on X-Linked Myotubular Myopathy or Centronuclear Myopathy]	10	7339	DOID:14717	centronuclear myopathy	Disease Ontology	disease	Centronuclear Myopathy--ncbo_text_direct--10.0	Myotubularin is required for muscle cell differentiation and mutations in this gene have been identified as being responsible for [[X-linked myotubular myopathy]]. [http://www.ncbi.nlm.nih.gov/bookshelf/br.fcgi?book=gene&part=mtm GeneReviews/NCBI/NIH/UW entry on X-Linked Myotubular Myopathy or Centronuclear Myopathy]	NCBI Gene,	TRUE	-467.866	direct	0.7134	169	8837
350	Apolipoprotein H	Pathology	Pdeitiker	0.219943	7	[[antiphospholipid syndrome]]	10	8432	DOID:2988	antiphospholipid syndrome	Disease Ontology	disease	antiphospholipid syndrome--ncbo_text_direct--10.0	The activity of [[anti-cardiolipin antibodies]] in autoimmune [[antiphospholipid syndrome]] requires apolipoprotein H.	1301967, 2349221,	FALSE	-467.882	direct	0.7118	7492	66624
4233	C-Met	VHL	ZTebaykina	0.219943	8	[[renal cell carcinoma]]	10	46397	DOID:4450	renal cell carcinoma	Disease Ontology	disease	renal cell carcinoma--ncbo_text_direct--10.0	There is evidence of correlation between inactivation of [[VHL]] [[tumor suppressor gene]] and increased MET signaling in [[renal cell carcinoma]] (RCC).	11571281, 15930277, 11254878,	FALSE	-467.897	direct	0.710272	27768	233458
5063	PAK3	Summary	ProteinBoxBot	0.219943	6	{{PBB_Summary | section_title = | summary_text = PAK proteins are critical effectors that link Rho GTPases to cytoskeleton reorganization and nuclear signaling. PAK proteins, a family of serine/threonine p21-activating kinases, serve as targets for the small GTP binding proteins Cdc42 and RAC and have been implicated in a wide range of biological activities. The protein encoded by this gene forms…	10	8591	DOID:1207	X-linked mental retardation	Disease Ontology	disease	X-linked mental retardation--ncbo_text_direct--10.0	A point mutation in this gene has been linked to nonsyndromic X-linked mental retardation.	11478794, NCBI Gene,	TRUE	-467.91	direct	0.708971	17617	29032
9211	LGI1	Summary	ProteinBoxBot	0.219943	7	Leucine-rich, glioma	10	9187	DOID:2627	glioma	Disease Ontology	disease	glioma--ncbo_text_direct--10.0	9.82636, Orphan|date=February 2009 Leucine-rich, glioma inactivated 1, also known as LGI1, is a [[protein]] which in humans is encoded by the LGI1 [[gene]] .	NCBI Gene,	FALSE	-467.942	direct	0.705757	2574	179482
4000	LMNA	Clinical significance	Scientizzle	0.219943	9	[[Charcot-Marie-Tooth disease]]	20	15137	DOID:10595	Charcot-Marie-Tooth disease	Disease Ontology	disease	Charcot-Marie-Tooth disease--ncbo_text_direct--20.0	Mutations in the LMNA gene associated with several diseases, including [[Emery-Dreifuss muscular dystrophy]] , [[familial partial lipodystrophy]] , [[limb girdle muscular dystrophy]] , [[dilated cardiomyopathy]] , [[Charcot-Marie-Tooth disease]] , and [[Hutchinson-Gilford progeria syndrome]] .	12670476, 12755701,	FALSE	-467.96	direct	0.703971	9436	99628
3718	Janus kinase 3	Summary	Rajthapar	0.219943	6	{{PBB_Summary | section_title = | summary_text = JAK3 encodes [[Janus kinase]] 3, a tyrosine kinase that belongs to the Janus family. JAK3 functions in signal transduction and interacts with members of the STAT (signal transduction and activators of transcription) family. JAK3 is predominantly expressed in immune cells and transduces a signal in response to its activation via tyrosine phosphoryla…	10	11602	DOID:627	severe combined immunodeficiency	Disease Ontology	disease	severe combined immunodeficiency--ncbo_text_direct--10.0	Mutations that abrogate Janus kinase 3 function cause an autosomal SCID ([[severe combined immunodeficiency]] disease).	NCBI Gene,	TRUE	-467.964	direct	0.70361	4018	99602
1401	C-reactive protein	cardiovascular disease	Jfdwolff	0.219943	3	[[hypertension]]	10	16017	DOID:10763	hypertension	Disease Ontology	disease	hypertension--ncbo_text_direct--10.0	Recent research suggests that patients with elevated basal levels of CRP are at an increased risk of [[diabetes]] , [[hypertension]] and [[cardiovascular disease]] .	17327459, 11466099,	FALSE	-467.979	direct	0.702112	611390	5002828
1139	CHRNA7	Summary	Forluvoft	0.219943	6	{{PBB_Summary | section_title = | summary_text = The nicotinic acetylcholine receptors (nAChRs) are members of a superfamily of ligand-gated ion channels that mediate fast signal transmission at synapses. The nAChRs are thought to be hetero-pentamers composed of homologous subunits. The proposed structure for each subunit is a conserved N-terminal extracellular domain followed by three conserved …	20	9776	DOID:4890	juvenile myoclonic epilepsy	Disease Ontology	disease	juvenile myoclonic epilepsy--ncbo_text_direct--20.0	This gene is located in a region identified as a major susceptibility locus for juvenile myoclonic epilepsy and a chromosomal location involved in the genetic transmission of schizophrenia.	NCBI Gene,	TRUE	-467.983	direct	0.701686	2150	21447
2208	CD23	Clinical significance	Keislingmp1	0.141851	1	of chronic lymphocytic leukemia (CD23-positive) from mantle	10	8632	DOID:1040	chronic lymphocytic leukemia	Disease Ontology	disease	chronic lymphocytic leukemia--ncbo_text_direct--10.0	In flow cytometry, CD23 is helpful in the differentiation of chronic lymphocytic leukemia (CD23-positive) from mantle cell leukemia (CD23-negative).	18381689,	FALSE	-467.994	direct	0.700578	34389	359988
26191	PTPN22	Disease association	131.111.186.92	0.219943	5	[[Graves' disease]]	20	10749	DOID:12361	Graves' disease	Disease Ontology	disease	Graves' disease--ncbo_text_direct--20.0	The common 1858T (rs2476601) nonsynonymous [[single nucleotide polymorphism]] located in the PTPN22 gene has been associated with a range of autoimmune disorders, including [[Type 1 Diabetes]] , [[rheumatoid arthritis]] , [[Systemic Lupus Erythematosus]] and [[Graves' disease]] .	15719322, 15744042, 16273109,	FALSE	-467.999	direct	0.700074	5364	105991
2006	Elastin	Clinical significance	unknown	0.219943	0		10	10200	DOID:1929	Supravalvular aortic stenosis	Disease Ontology	disease	supravalvular aortic stenosis--ncbo_text_direct--10.0	Deletions and mutations in this gene are associated with supravalvular aortic stenosis ( [[aortic valve stenosis|SVAS]] ) and autosomal dominant [[cutis laxa]] . <br /> Other associated defects in elastin include [[Marfan's Syndrome]] and [[emphysema]] caused by alpha-1-antitrypsin deficiency.	868643, NCBI Gene,	FALSE	-468.039	direct	0.696088	249695	8656
7456	WIPF1	Summary	ProteinBoxBot	0.219943	6	{{PBB_Summary | section_title = | summary_text = This gene encodes a protein that plays an important role in the organization of the actin cytoskeleton. The encoded protein binds to a region of Wiskott-Aldrich syndrome protein that is frequently mutated in Wiskott-Aldrich syndrome, an X-linked recessive disorder. Impairment of the interaction between these two proteins may contribute to the disea…	20	9667	DOID:9169	Wiskott-Aldrich syndrome	Disease Ontology	disease	Wiskott-Aldrich syndrome--ncbo_text_direct--20.0	The encoded protein binds to a region of Wiskott-Aldrich syndrome protein that is frequently mutated in Wiskott-Aldrich syndrome, an X-linked recessive disorder.	NCBI Gene,	TRUE	-468.04	direct	0.695967	228	63269
2746	Glutamate dehydrogenase 1	Function	84.194.178.180	0.219943	7	[[hyperinsulinism]]	10	15209	DOID:2018	hyperinsulinism	Disease Ontology	disease	hyperinsulinism--ncbo_text_direct--10.0	However, in individuals with a certain form of [[hyperammonemia]] resulting from a form of [[hyperinsulinism]] , the enzyme's activity is increased due to decreased GTP sensitivy, a negative regulator.	11254391,	FALSE	-468.044	direct	0.695581	1437	20176
3630	Insulin	Synthesis	Boghog2	0.219943	10	and that reduced levels of these proteins are linked to Alzheimer's disease.	20	59226	DOID:10652	Alzheimer's disease	Disease Ontology	disease	Alzheimer's disease--ncbo_text_direct--20.0	The endogenous production of insulin is regulated in several steps along the synthesis pathway: At [[DNA transcription|transcription]] from the [[insulin gene]] In [[mRNA]] stability At the [[mRNA translation]] In the [[posttranslational modification]] s It has been shown that insulin and its related proteins, are also produced inside the brain and that reduced levels of these proteins are linked…	9793760, 15750215, 15791206, http://www.eurekalert.org/pub_releases/2005-03/l-rdl030205.php, 15750214, 11035810,	FALSE	-468.052	direct	0.694823	3893232	4855008
1028	Cyclin-dependent kinase inhibitor 1C	Function	Boghog2	0.0138435	5	[[Beckwith-Wiedemann syndrome]]	10	11330	DOID:5572	Beckwith-Wiedemann syndrome	Disease Ontology	disease	Beckwith-Wiedemann syndrome--ncbo_text_direct--10.0	Mutations of CDKN1C are implicated in sporadic cancers and [[Beckwith-Wiedemann syndrome]] suggesting that it is a tumor suppressor candidate.	7729684, NCBI Gene,	FALSE	-468.059	direct	0.694064	1458	34785
6315	ATXN8OS	Summary	ProteinBoxBot	0.607782	5	{{PBB_Summary | section_title = | summary_text = SCA8 is an antisense transcript to the KLHL1 gene (homolog to the Drosophila KELCH gene); it does not itself appear to be protein coding. A CTG trinucleotide repeat expansion that is incorporated into the SCA8 but not the KLHL1 transcript causes spinocerebellar ataxia type 8. Presumably the expansion interferes with normal antisense function of thi…	10	5031	DOID:1441	spinocerebellar ataxia	Disease Ontology	disease	spinocerebellar ataxia--ncbo_text_direct--10.0	A CTG trinucleotide repeat expansion that is incorporated into the SCA8 but not the KLHL1 transcript causes spinocerebellar ataxia type 8.	NCBI Gene,	TRUE	-468.064	direct	0.693597	246	35843
779	Cav1.1	Function	Boghog2	0.219943	7	cells. Mutations in this gene have been associated with hypokalemic periodic paralysis, thyrotoxic periodic paralysis and malignant hyperthermia susceptibility.	10	10990	DOID:14452	Hypokalemic periodic paralysis	Disease Ontology	disease	hypokalemic periodic paralysis--ncbo_text_direct--10.0	Mutations in this gene have been associated with hypokalemic periodic paralysis, thyrotoxic periodic paralysis and malignant hyperthermia susceptibility.	NCBI Gene,	FALSE	-468.073	direct	0.692686	1089	16488
1535	Cytochrome b-245, alpha polypeptide	Summary	Drphilharmonic	0.219943	5	{{PBB_Summary | section_title = | summary_text = [[Cytochrome b]] is composed of a light chain (alpha) and a heavy chain (beta). This gene encodes the light, alpha subunit, which has been proposed as a primary component of the microbicidal oxidase system of phagocytes. Mutations in this gene are associated with autosomal recessive [[chronic granulomatous disease]] (CGD), which is characterized by…	20	8366	DOID:3265	chronic granulomatous disease	Disease Ontology	disease	chronic granulomatous disease--ncbo_text_direct--20.0	Mutations in this gene are associated with autosomal recessive [[chronic granulomatous disease]] (CGD), which is characterized by the failure of activated phagocytes to generate superoxide, which is important for the microbicidal activity of these cells.	NCBI Gene,	TRUE	-468.118	direct	0.688225	763	37070
1027	CDKN1B	Biochemical function	Hannes Rï¿½st	0.219943	8	[[retinoblastoma]]	20	18960	DOID:768	retinoblastoma	Disease Ontology	disease	retinoblastoma--ncbo_text_direct--20.0	In doing so p27 <sup>Kip1</sup> inhibits the [[catalytic]] activity of Cdk4, which means that it prevents Cdk4 from adding [[phosphate]] residues to its principal [[Substrate (biochemistry)|substrate]] , the [[retinoblastoma]] ( [[pRb]] ) protein.	8646780, 8646779,	FALSE	-468.124	direct	0.687646	4299	129336
778	Cav1.4	Summary	ProteinBoxBot	0.607782	8	{{PBB_Summary | section_title = | summary_text = This gene encodes a member of the alpha-1 subunit family; a protein in the voltage-dependent calcium channel complex. Calcium channels mediate the influx of calcium ions into the cell upon membrane polarization and consist of a complex of alpha-1, alpha-2/delta, beta, and gamma subunits in a 1:1:1:1 ratio. The alpha-1 subunit has 24 transmembrane s…	10	8589	DOID:8499	Night Blindness	Disease Ontology	disease	night blindness--ncbo_text_direct--10.0	Mutations in this gene have been shown to cause incomplete X-linked congential stationary night blindness type 2 (CSNB2).	NCBI Gene,	TRUE	-468.128	direct	0.687233	618	54361
2623	GATA1	Summary	Boghog	0.219943	5	[[congenital dyserythropoietic anemia|dyserythropoietic anemia]]	10	15562	DOID:1338	congenital dyserythropoietic anemia	Disease Ontology	disease	congenital dyserythropoietic anemia--ncbo_text_direct--10.0	Mutations in this gene have been associated with X-linked [[congenital dyserythropoietic anemia|dyserythropoietic anemia]] and [[thrombocytopenia]] .	NCBI Gene, 15456760,	FALSE	-468.139	direct	0.686053	6749	4025
1082	Human chorionic gonadotropin	levels	Anypodetos	0.402033	8	<5.0 mIU/ml * Postmenopausal females: <9.5 mIU/ml == Uses == === Tumor marker === {{Main|Tumor marker}} The ? subunit of human chorionic gonadotropin is secreted also by some [[cancer]]s including [[seminoma]], [[choriocarcinoma]], [[germ cell tumor]]s, [[hydatidiform mole]] formation, [[teratoma]] with elements of [[choriocarcinoma]] (this is rare), and [[islet cell tumor]]. For this reason a po…	10	24742	DOID:4440	Seminoma	Disease Ontology	disease	seminoma--ncbo_text_direct--10.0	(LMP is the [[last menstrual period]] .) 3 weeks since LMP: 5 - 50 mIU/ml 4 weeks since LMP: 5 - 426 mIU/ml 5 weeks since LMP: 18 - 7,340 mIU/ml 6 weeks since LMP: 1,080 - 56,500 mIU/ml 7 ï¿½ 8 weeks since LMP: 7,650 - 229,000 mIU/ml 9 ï¿½ 12 weeks since LMP: 25,700 - 288,000 mIU/ml 13 ï¿½ 16 weeks since LMP: 13,300 - 254,000 mIU/ml 17 ï¿½ 24 weeks since LMP: 4,060 - 165,400 mIU/ml 25 ï¿½ 40 week…	12740738, http://articles.sfgate.com/2009-05-08/sports/17199689_1_hcg-steroid-users-steroid-cycle,	FALSE	-468.149	direct	0.685107	276654	27030
4487	MSX1	Function	130.88.90.13	0.219943	5	[[cleft palate]]	20	11853	DOID:674	cleft palate	Disease Ontology	disease	cleft palate--ncbo_text_direct--20.0	Mutations in this gene, which was once known as homeobox 7, have been associated with nonsyndromic cleft lip with or without [[cleft palate]] .	12807959, 15354328, 9111364, 10742093, NCBI Gene,	FALSE	-468.161	direct	0.683937	25675	173061
9401	RECQL4	Summary	AndrewGNF	0.219943	5	[[osteosarcoma]]	20	7777	DOID:3347	osteosarcoma	Disease Ontology	disease	osteosarcoma--ncbo_text_direct--20.0	This condition is associated with a high risk of developing [[osteosarcoma]] (malignant tumor of the bone).	12734318, 10552928,	FALSE	-468.179	direct	0.682061	1538	138549
238	Anaplastic lymphoma kinase	Familial neuroblastoma	66.230.10.105	0.219943	3	[[neuroblastoma]]	20	10521	DOID:769	neuroblastoma	Disease Ontology	disease	neuroblastoma--ncbo_text_direct--20.0	Recent study shows that mutation of ALK "are linked to 10-15% of " [[neuroblastoma]] ", a deadly childhood form of cancer.	18724359,	FALSE	-468.181	direct	0.681925	20852	236675
3990	Hepatic lipase	Clinical significance	Arcadian	0.219943	8	[[atherosclerosis]]	10	8151	DOID:1936	Atherosclerosis	Disease Ontology	disease	atherosclerosis--ncbo_text_direct--10.0	There is an association with a delay in [[atherosclerosis]] in an animal model.	16397139,	FALSE	-468.181	direct	0.681914	25945	841414
6121	RPE65	Clinical significance	Boghog	0.219943	3	[[retinitis pigmentosa]]	10	8110	DOID:10584	retinitis pigmentosa	Disease Ontology	disease	retinitis pigmentosa--ncbo_text_direct--10.0	Mutations in this gene have been associated with [[Leber's congenital amaurosis]] type 2 (LCA2) and [[retinitis pigmentosa]] .	NCBI Gene,	FALSE	-468.196	direct	0.680406	6862	571201
4552	MTRR (gene)	Clinical significance	Boghog2	0.219943	6	[[homocystinuria]]	10	8594	DOID:9263	homocystinuria	Disease Ontology	disease	homocystinuria--ncbo_text_direct--10.0	Patients of the cblE complementation group of disorders of folate/cobalamin metabolism which results in [[homocystinuria]] are defective in reductive activation of methionine synthase.	NCBI Gene,	FALSE	-468.196	direct	0.680382	262	21721
3105	HLA-A	activities	Pdeitiker	0.219943	9	Hemochromatosis	10	15268	DOID:2352	Hemochromatosis	Disease Ontology	disease	Hemochromatosis--ncbo_text_direct--10.0	As a consequence, donated organs must be matched with regard to HLA between donor and recipient. <br clear="left"/> | class="wikitable" align = "right" style = "margin-left: 2em;" |+ HLA-A associated diseases |- | Associated disease || colspan = "3" align="center" | Serotypes |- | Ankylosing spondylitis || align = "center" width = "35px" | [[HLA-A24|A24]] || width = "35px" | || width = "35px" | |…	12121673,	FALSE	-468.199	direct	0.680099	39022	99541
5826	ABCD4	Summary	Koavf	0.219943	7	{{PBB_Summary | section_title = | summary_text = The protein encoded by this gene is a member of the superfamily of ATP-binding cassette (ABC) transporters. ABC proteins transport various molecules across extra- and intra-cellular membranes. ABC genes are divided into seven distinct subfamilies (ABC1, MDR/TAP, MRP, ALD, OABP, GCN20, White). This protein is a member of the ALD subfamily, which is …	10	5258	DOID:10588	adrenoleukodystrophy	Disease Ontology	disease	adrenoleukodystrophy--ncbo_text_direct--10.0	However, it is speculated that it may function as a heterodimer for another peroxisomal ABC transporter and, therefore, may modify the adrenoleukodystrophy phenotype.	NCBI Gene,	TRUE	-468.261	direct	0.673911	3485	50585
4524	Methylenetetrahydrofolate reductase	Summary	Boghog	0.219943	5	s, colon cancer and acute leukemia, and mutations in this gene	10	20123	DOID:12603	acute leukemia	Disease Ontology	disease	acute leukemia--ncbo_text_direct--10.0	Genetic variation in this gene influences susceptibility to [[peripheral vascular disease|occlusive vascular disease]] , [[neural tube defect]] s, colon cancer and acute leukemia, and mutations in this gene are associated with methylenetetrahydrofolate reductase deficiency.	10720211, NCBI Gene, 12370778,	FALSE	-468.264	direct	0.673601	58846	69989
27241	BBS9	Summary	Boghog2	0.219943	7	[[Bardet-Biedl syndrome]]	10	3920	DOID:1935	Bardet-Biedl syndrome	Disease Ontology	disease	Bardet-Biedl syndrome--ncbo_text_direct--10.0	Mutations in this gene are associated with the [[Bardet-Biedl syndrome]] .	16380913,	FALSE	-468.265	direct	0.673458	32245	37677
4204	MECP2	Summary	Boghog2	0.607782	6	, a progressive neurologic developmental disorder and one of the most common causes of mental retardation in females.	10	20889	DOID:1059	mental retardation	Disease Ontology	disease	mental retardation--ncbo_text_direct--10.0	MECP2 gene mutations are the cause of some cases of [[Rett syndrome]] , a progressive neurologic developmental disorder and one of the most common causes of mental retardation in females.	NCBI Gene, 18042715,	FALSE	-468.271	direct	0.672922	20921	776533
2010	Emerin	Summary	SmackBot	0.219943	5	{{PBB_Summary | section_title = | summary_text = Emerin is a serine-rich nuclear membrane protein and a member of the nuclear lamina-associated protein family. It mediates membrane anchorage to the cytoskeleton. Dreifuss-Emery muscular dystrophy is an X-linked inherited degenerative myopathy resulting from mutation in the emerin gene.<ref name="entrez">{{cite web | title = Entrez Gene: EMD emerin…	10	10288	DOID:423	myopathy	Disease Ontology	disease	myopathy--ncbo_text_direct--10.0	Dreifuss-Emery muscular dystrophy is an X-linked inherited degenerative myopathy resulting from mutation in the emerin gene.	16738646, NCBI Gene,	TRUE	-468.271	direct	0.672858	6035	136948
2303	FOXC2	Clinical significance	Arcadian	0.219943	5	[[lymphedema distichiasis]]	20	10263	DOID:4977	lymphedema	Disease Ontology	disease	lymphedema--ncbo_text_direct--20.0	Mutations in the FOXC2 gene are associated with [[lymphedema distichiasis]] , and that has been studied to determine if it is associated with [[varicose veins]] .	20572012, 18519967, 15744037,	FALSE	-468.274	direct	0.672604	3220	267560
627	Brain-derived neurotrophic factor	Disease linkage	Citation bot	0.219943	6	[[Rett syndrome]]	20	29111	DOID:1206	Rett syndrome	Disease Ontology	disease	Rett syndrome--ncbo_text_direct--20.0	Various studies have shown possible links between BDNF and conditions, such as [[clinical depression|depression]] , [[schizophrenia]] , [[obsessive-compulsive disorder]] , [[Alzheimer's disease]] , [[Huntington's disease]] , [[Rett syndrome]] , and [[dementia]] , as well as [[anorexia nervosa]] and [[bulimia nervosa]] .	17419049, 9312147, 19664825, 18337636, 17922530, 19499586, 11855816, 19498435, 19076369, 9728912, http://www.springer.com/biomed/neuroscience/book/978-0-387-76760-4, 19349604, 9096132, 19720106, 19721723,	FALSE	-468.278	direct	0.672173	132607	81458
596	Bcl-2	Summary	Nzohoury	0.219943	7	(B-cell lymphoma 2)	20	33740	DOID:353	lymphoma	Disease Ontology	disease	lymphoma--ncbo_text_direct--20.0	9.82636, Move portions|Apoptosis regulator proteins, Bcl-2 family|date=June 2010 Bcl-2 (B-cell lymphoma 2) is the founding member of the [[apoptosis regulator proteins, Bcl-2 family|Bcl-2 family]] of [[apoptosis]] regulator [[proteins]] encoded by the BCL2 [[gene]] .	http://www.orthomam.univ-montp2.fr/orthomam/data/cds/detailMarkers/ENSG00000171791_BCL2.xml, 2875799, 6093263,	FALSE	-468.279	direct	0.672073	144163	1922475
351	Amyloid precursor protein	Summary	Opabinia regalis	0.141851	10	[[Alzheimer's disease]]	20	37467	DOID:10652	Alzheimer's disease	Disease Ontology	disease	Alzheimer's disease--ncbo_text_direct--20.0	APP is best known and most commonly studied as the precursor molecule whose [[proteolysis]] generates [[beta amyloid]] (A?), a 39- to 42- [[amino acid]] [[peptide]] whose [[amyloid]] fibrillar form is the primary component of [[amyloid plaque]] s found in the brains of [[Alzheimer's disease]] patients.	16930452, 17586478,	FALSE	-468.286	direct	0.671432	134969	4855008
4233	C-Met	MET kinase inhibitors	ZTebaykina	0.219943	8	carcinoma	20	46397	DOID:305	carcinoma	Disease Ontology	disease	carcinoma--ncbo_text_direct--20.0	SU11274 has been demonstrated to inhibit HGF-induced motility and invasion of epithelial and carcinoma cells.	14617781,	FALSE	-468.294	direct	0.670588	27768	1785743
2010	Emerin	Summary	SmackBot	0.219943	5	{{PBB_Summary | section_title = | summary_text = Emerin is a serine-rich nuclear membrane protein and a member of the nuclear lamina-associated protein family. It mediates membrane anchorage to the cytoskeleton. Dreifuss-Emery muscular dystrophy is an X-linked inherited degenerative myopathy resulting from mutation in the emerin gene.<ref name="entrez">{{cite web | title = Entrez Gene: EMD emerin…	20	10288	DOID:9884	muscular dystrophy	Disease Ontology	disease	muscular dystrophy--ncbo_text_direct--20.0	Dreifuss-Emery muscular dystrophy is an X-linked inherited degenerative myopathy resulting from mutation in the emerin gene.	16738646, NCBI Gene,	TRUE	-468.317	direct	0.668288	6035	710827
2006	Elastin	Clinical significance	Boghog2	0.219943	4	[[cutis laxa]]	10	10200	DOID:3144	cutis laxa	Disease Ontology	disease	cutis laxa--ncbo_text_direct--10.0	Deletions and mutations in this gene are associated with supravalvular aortic stenosis ( [[aortic valve stenosis|SVAS]] ) and autosomal dominant [[cutis laxa]] . <br /> Other associated defects in elastin include [[Marfan's Syndrome]] and [[emphysema]] caused by alpha-1-antitrypsin deficiency.	868643, NCBI Gene,	FALSE	-468.325	direct	0.667473	249695	12636
2122	EVI1	Association with cancer	CmdrObot	0.219943	9	[[Acute myeloid leukemia|acute myelogenous leukemia]]	10	36196	DOID:9119	acute myeloid leukemia	Disease Ontology	disease	Acute myeloid leukemia--ncbo_text_direct--10.0	Overexpression and aberrant expression of EVI1 has been associated with human [[Acute myeloid leukemia|acute myelogenous leukemia]] (AML), [[myelodysplastic syndrome]] (MDS) and [[Chronic myeloid leukemia|chronic myelogenous leukemia]] (CML), and more recently has been shown as a poor prognostic indicator.	11313276,	FALSE	-468.33	direct	0.667049	5912	373180
796	Calcitonin	Pharmacology	Kpjas	0.219943	10	[[osteoporosis]]	10	17976	DOID:11476	osteoporosis	Disease Ontology	disease	osteoporosis--ncbo_text_direct--10.0	Salmon calcitonin is used for the treatment of: Postmenopausal [[osteoporosis]] [[Hypercalcaemia]] [[Paget's disease]] [[Bone metastases]] Phantom limb pain It has been investigated as a possible non-operative treatment for [[Lumbar spinal stenosis#Medication|spinal stenosis]] .	http://smart.embl-heidelberg.de/smart/do_annotation.pl?BLAST=DUMMY&DOMAIN=SM00113, 20428988, 10332543,	FALSE	-468.343	direct	0.665693	121404	3940030
1441	Granulocyte colony-stimulating factor receptor	Clinical significance	Boghog	0.219943	3	[[neutropenia]]	20	11457	DOID:1227	neutropenia	Disease Ontology	disease	neutropenia--ncbo_text_direct--20.0	Mutations in this gene are a cause of [[Kostmann syndrome]] , also known as severe congenital [[neutropenia]] .	9824671, 11957189,	FALSE	-468.368	direct	0.663237	3707	187780
5745	Parathyroid hormone 1 receptor	Pathology	Bombyx	0.219943	3	[[enchondromatosis]]	10	10894	DOID:4625	enchondromatosis	Disease Ontology	disease	enchondromatosis--ncbo_text_direct--10.0	Defects in this receptor are known to be the cause of [[Jansen's metaphyseal chondrodysplasia]] (JMC), [[chondrodysplasia Blomstrand]] type (BOCD), as well as [[enchondromatosis]] .	NCBI Gene,	FALSE	-468.381	direct	0.661905	583	7814
9370	Adiponectin	Function	Madhero88	0.219943	5	[[non-alcoholic fatty liver disease]]	20	14673	DOID:409	liver disease	Disease Ontology	disease	liver disease--ncbo_text_direct--20.0	The hormone plays a role in the suppression of the metabolic derangements that may result in [[Diabetes mellitus type 2|type 2 diabetes]] , [[obesity]] , [[atherosclerosis]] , [[non-alcoholic fatty liver disease]] (NAFLD) and an [[Independent variable|independent]] [[risk factor]] for [[metabolic syndrome]] .	19258676, 15210937, 12611609, 15544426, 12436346, 12802337,	FALSE	-468.384	direct	0.661593	71820	1171012
3586	Interleukin 10	Summary	129.125.159.23	0.219943	9	[[Crohn's disease]]	10	12112	DOID:8778	Crohn's disease	Disease Ontology	disease	Crohn's disease--ncbo_text_direct--10.0	[[Knockout mice|Knockout]] studies in mice suggested the function of this cytokine as an essential immunoregulator in the intestinal tract. and indeed patients with [[Crohn's disease]] react favorably towards treatment with bacteria producing recombinant interleukin 10, showing the importance of interleukin 10 for counteracting excessive immunity in the human body.	16716759, 17767162, NCBI Gene,	FALSE	-468.385	direct	0.661513	53569	1033794
10215	OLIG2	Clinical signficance	Boghog2	0.219943	5	[[glioma]]	10	8462	DOID:2627	glioma	Disease Ontology	disease	glioma--ncbo_text_direct--10.0	OLIG2 is a universal marker of diffuse [[glioma]] s (oligodendroglioma, astrocytoma, glioblastoma, and mixed glioma). .	11498220, 11526205,	FALSE	-468.394	direct	0.660628	5126	179482
3375	Amylin	Clinical significance	Boghog2	0.219943	6	or insulinoma, amyloid polypeptide (IAPP,	40	17242	DOID:3903	insulinoma	Disease Ontology	disease	insulinoma--ncbo_text_direct--40.0	Islet, or insulinoma, amyloid polypeptide (IAPP, or amylin) is commonly found in [[Islets of Langerhans|pancreatic islets]] of patients suffering [[diabetes mellitus type 2]] , or harboring an [[insulinoma]] .	8152488,	FALSE	-468.402	direct	0.659809	135412	32773
4763	Neurofibromin 1	Summary	Arcadian	0.219943	6	[[neurofibromatosis type I]]	20	5850	DOID:8712	neurofibromatosis	Disease Ontology	disease	neurofibromatosis--ncbo_text_direct--20.0	Mutations in the NF1 gene are associated with [[neurofibromatosis type I]] (also known as neurofibromatosis, von Recklinghausen disease, and Watson disease).	10625171, 16813595,	FALSE	-468.411	direct	0.658886	1372	426813
4582	MUC1	Function	Boghog2	0.305339	6	[[carcinoma]]	20	11836	DOID:305	carcinoma	Disease Ontology	disease	carcinoma--ncbo_text_direct--20.0	Citation needed|date=September 2010 Overexpression, aberrant intracellular localization, and changes in [[glycosylation]] of this protein have been associated with [[carcinoma]] s. eg.	12618757,	FALSE	-468.42	direct	0.657971	20677	1785743
3509	IGHV@	Summary	WhatamIdoing	0.219943	6	[[chronic lymphocytic leukemia]]	10	5374	DOID:1040	chronic lymphocytic leukemia	Disease Ontology	disease	chronic lymphocytic leukemia--ncbo_text_direct--10.0	IGHV is the immunoglobulin heavy chain variable region genes; in B-cell neoplasms like [[chronic lymphocytic leukemia]] , mutations of IGHV are associated with better responses to some treatments and with prolonged survival.	19667403,	FALSE	-468.428	direct	0.657243	1789	359988
596	Bcl-2	disease	Delldot	0.219943	10	[[melanoma]]	20	33740	DOID:1909	melanoma	Disease Ontology	disease	melanoma--ncbo_text_direct--20.0	The Bcl-2 gene has been implicated in a number of [[cancer]] s, including [[melanoma]] , [[breast cancer|breast]] , [[prostate cancer|prostate]] , and [[lung cancer|lung carcinomas]] , as well as [[schizophrenia]] and [[autoimmunity]] .	3262202,	FALSE	-468.435	direct	0.656542	144163	1511083
65018	PINK1	Summary	Richard.decal	0.219943	2	{{PBB_Summary | section_title = | summary_text = It is thought to protect cells from stress-induced mitochondrial dysfunction. Mutations in this gene cause one form of autosomal recessive early-onset Parkinson disease.<ref name="entrez">{{cite web | title = Entrez Gene: PINK1 PTEN induced putative kinase 1| url = http://www.ncbi.nlm.nih.gov/sites/entrez?Db=gene&Cmd=ShowDetailView&TermToSearch=650…	10	7236	DOID:14330	Parkinson disease	Disease Ontology	disease	Parkinson disease--ncbo_text_direct--10.0	Mutations in this gene cause one form of autosomal recessive early-onset Parkinson disease.	NCBI Gene,	TRUE	-468.482	direct	0.651759	23695	1792919
3569	Interleukin 6	Role in disease	Boghog2	0.219943	7	[[rheumatoid arthritis]]	20	17156	DOID:7148	rheumatoid arthritis	Disease Ontology	disease	rheumatoid arthritis--ncbo_text_direct--20.0	IL-6 is relevant to many disease processes such as [[diabetes]] , [[atherosclerosis]] , [[Major depressive disorder|depression]] , [[Alzheimer's Disease]] , [[systemic lupus erythematosus]] , [[prostate cancer]] , and [[rheumatoid arthritis]] .	16582692, 11312117, 20692646, 15230289, 16306329, 20015486, 17684929,	FALSE	-468.506	direct	0.649385	131893	4451593
2273	FHL1	Role in muscle disorders	RichardMMS	0.219943	6	X-linked myopathy with postural muscle atrophy (XMPMA)	20	10193	DOID:423	myopathy	Disease Ontology	disease	myopathy--ncbo_text_direct--20.0	At present different research groups are using different terminology for these disorders, which include: ; X-linked myopathy with postural muscle atrophy (XMPMA) : An adult-onset muscle disorder known to affect families in Austria and the UK. ; Reducing body myopathy (RBM) : A rare disorder causing progressive muscular weakness characterized by aggresome-like inclusions in the myofibrils.	18274675, 18179888, 18179901,	FALSE	-468.526	direct	0.647356	3609	136948
1493	CTLA-4	Clinical significance	Boghog2	0.219943	6	[[systemic lupus erythematosus]]	10	12032	DOID:9074	systemic lupus erythematosus	Disease Ontology	disease	systemic lupus erythematosus--ncbo_text_direct--10.0	Mutations in this gene have been associated with insulin-dependent [[diabetes mellitus]] , [[Graves' disease]] , [[Hashimoto's thyroiditis]] , [[coeliac disease|celiac disease]] , [[systemic lupus erythematosus]] , thyroid-associated orbitopathy, and other [[autoimmune disease]] s.	9200449,	FALSE	-468.529	direct	0.647106	23714	722435
585	BBS4	Summary	MichaK	0.219943	7	[[Bardet-Biedl syndrome]]	10	6533	DOID:1935	Bardet-Biedl syndrome	Disease Ontology	disease	Bardet-Biedl syndrome--ncbo_text_direct--10.0	9.82636, [[Bardet-Biedl syndrome]] 4 protein is a [[protein]] that in humans is encoded by the BBS4 [[gene]] .	11381270, NCBI Gene, 7711739,	FALSE	-468.542	direct	0.645816	247994	37677
10215	OLIG2	Clinical signficance	Boghog2	0.219943	5	s (oligodendroglioma, astrocytoma, glioblastoma, and mixed glioma).	10	8462	DOID:3069	astrocytoma	Disease Ontology	disease	astrocytoma--ncbo_text_direct--10.0	OLIG2 is a universal marker of diffuse [[glioma]] s (oligodendroglioma, astrocytoma, glioblastoma, and mixed glioma). .	11498220, 11526205,	FALSE	-468.562	direct	0.643798	5126	70650
26191	PTPN22	Disease association	83.253.228.126	0.219943	6	[[Systemic Lupus Erythematosus]]	10	10749	DOID:9074	systemic lupus erythematosus	Disease Ontology	disease	Systemic Lupus Erythematosus--ncbo_text_direct--10.0	The common 1858T (rs2476601) nonsynonymous [[single nucleotide polymorphism]] located in the PTPN22 gene has been associated with a range of autoimmune disorders, including [[Type 1 Diabetes]] , [[rheumatoid arthritis]] , [[Systemic Lupus Erythematosus]] and [[Graves' disease]] .	15719322, 15744042, 16273109,	FALSE	-468.562	direct	0.643797	5364	722435
10215	OLIG2	Clinical signficance	Boghog2	0.219943	5	s (oligodendroglioma, astrocytoma, glioblastoma, and mixed glioma).	10	8462	DOID:3068	glioblastoma	Disease Ontology	disease	glioblastoma--ncbo_text_direct--10.0	OLIG2 is a universal marker of diffuse [[glioma]] s (oligodendroglioma, astrocytoma, glioblastoma, and mixed glioma). .	11498220, 11526205,	FALSE	-468.577	direct	0.642335	5126	167285
1490	CTGF	Summary	Lystrablue	0.219943	8	[[scleroderma]]	20	4388	DOID:419	scleroderma	Disease Ontology	disease	scleroderma--ncbo_text_direct--20.0	CTGF can promote [[endothelial cell]] growth, migration, adhesion and survival and is thus implicated in endothelial cell function and [[angiogenesis]] . <br /> <br /> CTGF binds to [[perlecan]] , a [[proteoglycan]] which has been localised in [[synovium]] , [[cartilage]] and numerous other tissues. <br /> <br /> CTGF has been implicated in [[extracellular matrix]] remodelling in [[wound healing]…	11744618,	FALSE	-468.579	direct	0.642132	16398	263598
1075	Cathepsin C	Clinical significance	Boghog2	0.219943	7	[[periodontitis]]	20	11732	DOID:824	periodontitis	Disease Ontology	disease	periodontitis--ncbo_text_direct--20.0	Defects in the encoded protein have been shown to be a cause of [[Papillon-Lefevre disease]] , an autosomal recessive disorder characterized by palmoplantar [[keratosis]] and [[periodontitis]] .	16460249, 16410452,	FALSE	-468.583	direct	0.641662	5141	145706
4155	Myelin basic protein	Function	InvictaHOG	0.607782	6	[[multiple sclerosis]]	20	13105	DOID:2377	multiple sclerosis	Disease Ontology	disease	multiple sclerosis--ncbo_text_direct--20.0	Interest in MBP has centered on its role in [[demyelinating disease]] s, in particular, [[multiple sclerosis]] (MS).	17507463,	FALSE	-468.608	direct	0.639191	94201	3212740
5781	PTPN11	Summary	I9606	0.219943	3	{{PBB_Summary | section_title = | summary_text = The protein encoded by this gene is a member of the protein tyrosine phosphatase (PTP) family. PTPs are known to be signaling molecules that regulate a variety of cellular processes including cell growth, differentiation, mitotic cycle, and oncogenic transformation. This PTP contains two tandem Src homology-2 domains, which function as phospho-tyro…	10	37369	DOID:9119	acute myeloid leukemia	Disease Ontology	disease	acute myeloid leukemia--ncbo_text_direct--10.0	Mutations in this gene are a cause of [[Noonan syndrome]] as well as acute myeloid leukemia.	NCBI Gene,	TRUE	-468.624	direct	0.637618	7203	373180
64421	DCLRE1C	Clinical significance	Boghog2	0.219943	7	[[severe combined immunodeficiency]]	10	10666	DOID:627	severe combined immunodeficiency	Disease Ontology	disease	severe combined immunodeficiency--ncbo_text_direct--10.0	Mutations in this gene cause Athabascan-type [[severe combined immunodeficiency]] (SCIDA).	NCBI Gene,	FALSE	-468.628	direct	0.637231	1829	99602
673	BRAF (gene)	Clinical significance	Boghog2	0.141851	9	thyroid carcinoma, non-small cell lung carcinoma, and adenocarcinoma of lung.	10	17283	DOID:3910	adenocarcinoma of lung	Disease Ontology	disease	adenocarcinoma of lung--ncbo_text_direct--10.0	Acquired mutations in this gene have also been found in cancers, including non-Hodgkin lymphoma, colorectal cancer, malignant melanoma, papillary thyroid carcinoma, non-small cell lung carcinoma, and adenocarcinoma of lung.	16403224, NCBI Gene,	FALSE	-468.652	direct	0.634767	7574	3219
6532	Serotonin transporter	VNTR in STin2	Fnielsen	0.00892442	10	[[schizophrenia]]	10	24442	DOID:5419	schizophrenia	Disease Ontology	disease	schizophrenia--ncbo_text_direct--10.0	A [[meta-analysis]] has found that the 12 repeat allele of the STin2 VNTR polymorphism had some minor (with [[odds ratio]] 1.24) but statistical significant association with [[schizophrenia]] .	15940296,	FALSE	-468.655	direct	0.634469	56836	3046128
79140	CCDC28B	Summary	ProteinBoxBot	0.219943	5	{{PBB_Summary | section_title = | summary_text = The product of this gene localizes to centrosomes and basal bodies. It interacts and colocalizes with several proteins associated with Bardet-Biedl syndrome (BBS).<ref name="entrez">{{cite web | title = Entrez Gene: CCDC28B coiled-coil domain containing 28B| url = http://www.ncbi.nlm.nih.gov/sites/entrez?Db=gene&Cmd=ShowDetailView&TermToSearch=7914…	10	4089	DOID:1935	Bardet-Biedl syndrome	Disease Ontology	disease	Bardet-Biedl syndrome--ncbo_text_direct--10.0	It interacts and colocalizes with several proteins associated with Bardet-Biedl syndrome (BBS).	NCBI Gene,	TRUE	-468.688	direct	0.631153	298	37677
1437	Granulocyte macrophage colony-stimulating factor	Leukine	TestPilot	0.0138435	9	[[acute lymphocytic leukemia]]	10	9258	DOID:9952	acute lymphocytic leukemia	Disease Ontology	disease	acute lymphocytic leukemia--ncbo_text_direct--10.0	[[Food and Drug Administration]] for acceleration of white blood cell recovery following autologous [[bone marrow transplantation]] in patients with [[non-Hodgkin's lymphoma]] , [[acute lymphocytic leukemia]] , or [[Hodgkin's disease]] in March 1991.	http://www.accessdata.fda.gov/scripts/cder/onctools/yearlistclaim.cfm?Approv_Date=1991,	FALSE	-468.698	direct	0.630209	129913	143900
2122	EVI1	Association with cancer	CmdrObot	0.219943	9	[[Chronic myeloid leukemia|chronic myelogenous leukemia]]	10	36196	DOID:8552	chronic myeloid leukemia	Disease Ontology	disease	Chronic myeloid leukemia--ncbo_text_direct--10.0	Overexpression and aberrant expression of EVI1 has been associated with human [[Acute myeloid leukemia|acute myelogenous leukemia]] (AML), [[myelodysplastic syndrome]] (MDS) and [[Chronic myeloid leukemia|chronic myelogenous leukemia]] (CML), and more recently has been shown as a poor prognostic indicator.	11313276,	FALSE	-468.7	direct	0.630023	5912	247940
675	BRCA2	significance	Wouterstomp	0.219943	10	[[leukemia]]	10	34850	DOID:1240	leukemia	Disease Ontology	disease	leukemia--ncbo_text_direct--10.0	Patients with Fanconi anemia are prone to several types of [[leukemia]] (a type of blood cell cancer); solid tumors, particularly of the head, neck, skin, and reproductive organs; and [[bone marrow suppression]] (reduced blood cell production that leads to [[anemia]] ).	9150155,	FALSE	-468.708	direct	0.629155	133934	3070744
57716	PRX (gene)	Summary	Arcadian	0.219943	6	{{PBB_Summary | section_title = | summary_text = The PRX gene encodes L- and S-periaxin, proteins of myelinating Schwann cells, and is mutated in [[Dejerine-Sottas syndrome]] (MIM 145900) and [[Charcot-Marie-Tooth disease]] type 4F (MIM 145900).[supplied by OMIM]<ref name="entrez">{{cite web | title = Entrez Gene: PRX periaxin| url = http://www.ncbi.nlm.nih.gov/sites/entrez?Db=gene&Cmd=ShowDetail…	20	6580	DOID:10595	Charcot-Marie-Tooth disease	Disease Ontology	disease	Charcot-Marie-Tooth disease--ncbo_text_direct--20.0	The PRX gene encodes L- and S-periaxin, proteins of myelinating Schwann cells, and is mutated in [[Dejerine-Sottas syndrome]] (MIM 145900) and [[Charcot-Marie-Tooth disease]] type 4F (MIM 145900).[supplied by OMIM]	NCBI Gene,	TRUE	-468.716	direct	0.628444	161	99628
9600	PITPNM1	Summary	ProteinBoxBot	0.219943	7	{{PBB_Summary | section_title = | summary_text = PITPNM1 belongs to a family of proteins that share homology with the Drosophila retinal degeneration B (rdgB) protein.[supplied by OMIM]<ref name="entrez">{{cite web | title = Entrez Gene: PITPNM1 phosphatidylinositol transfer protein, membrane-associated 1| url = http://www.ncbi.nlm.nih.gov/sites/entrez?Db=gene&Cmd=ShowDetailView&TermToSearch=9600…	10	7338	DOID:8466	Retinal degeneration	Disease Ontology	disease	retinal degeneration--ncbo_text_direct--10.0	PITPNM1 belongs to a family of proteins that share homology with the Drosophila retinal degeneration B (rdgB) protein.[supplied by OMIM] PITPNM1 has been shown to [[Protein-protein_interaction|interact]] with [[PTK2B]] .	10022914, NCBI Gene,	TRUE	-468.718	direct	0.628224	816	72964
356	Fas ligand	Functions	Subclavian	0.403958	10	[[lupus erythematosus]]	10	16103	DOID:8857	lupus erythematosus	Disease Ontology	disease	lupus erythematosus--ncbo_text_direct--10.0	Humans and mice with deleterious mutations of Fas or Fas ligand develop an accumulation of aberrant T-cells, leading to [[lymphadenopathy]] , [[splenomegaly]] , and [[lupus erythematosus]] .	11994433,	FALSE	-468.718	direct	0.628153	32380	945108
344018	FIGLA	Clinical significance	Arcadian	0.219943	4	[[premature ovarian failure]]	20	4650	DOID:5426	premature ovarian failure	Disease Ontology	disease	premature ovarian failure--ncbo_text_direct--20.0	Mutation in the FIGLA gene are associated with [[premature ovarian failure]] .	18499083,	FALSE	-468.738	direct	0.626238	6154	61801
2147	Thrombin	Gene	206.208.110.32	0.141851	10	e. Crohn's disease or Ulcerative	10	17947	DOID:8778	Crohn's disease	Disease Ontology	disease	Crohn's disease--ncbo_text_direct--10.0	The previously reported relationship of inflammatory bowel disease (i. e. Crohn's disease or Ulcerative Colitis) and prothrombin mutation or [[Factor V]] Leiden mutation have been contradicted by research.	17156138,	FALSE	-468.741	direct	0.625912	153279	1033794
11132	CAPN10	Summary	142.20.216.88	0.219943	6	{{PBB_Summary | section_title = | summary_text = [[Calpain|Calpains]] are ubiquitous, well-conserved family of calcium-dependent, cysteine proteases. The typical calpain proteins are heterodimers consisting of an invariant small subunit and variable large subunits. The large catalytic subunit has four domains: domain I, the N-terminal regulatory domain that is processed upon calpain activation; d…	10	8216	DOID:9352	non-insulin-dependent diabetes mellitus	Disease Ontology	disease	non-insulin-dependent diabetes mellitus--ncbo_text_direct--10.0	This gene is associated with type 2 or non-insulin-dependent diabetes mellitus (NIDDM) and located within the NIDDM1 region.	NCBI Gene,	TRUE	-468.742	direct	0.625808	1436	151692
668	Forkhead box L2	Clinical significance	Boghog2	0.219943	6	[[premature ovarian failure]]	20	8499	DOID:5426	premature ovarian failure	Disease Ontology	disease	premature ovarian failure--ncbo_text_direct--20.0	Mutations in this gene are a cause of [[blepharophimosis|blepharophimosis syndrome]] and [[premature ovarian failure]] 3.	NCBI Gene,	FALSE	-468.753	direct	0.624714	316	61801
3614	IMPDH1	Clinical significance	Boghog	0.219943	5	[[retinitis pigmentosa]]	10	8386	DOID:10584	retinitis pigmentosa	Disease Ontology	disease	retinitis pigmentosa--ncbo_text_direct--10.0	Defects in the IMPDH1 gene are a cause of [[retinitis pigmentosa]] type 10 (RP10).	11875049, 11875050, NCBI Gene,	FALSE	-468.76	direct	0.623958	1049	571201
335	Apolipoprotein A1	Summary	Mike Serfas	0.219943	8	[[amyloidosis]]	20	15312	DOID:9120	amyloidosis	Disease Ontology	disease	amyloidosis--ncbo_text_direct--20.0	Defects in the gene encoding it are associated with HDL deficiencies, including [[Tangier disease]] , and with systemic non-neuropathic [[amyloidosis]] .	6785551, NCBI Gene,	FALSE	-468.763	direct	0.623716	18994	146410
6532	Serotonin transporter	Function	148.85.1.102	0.00892442	10	[[obsessive-compulsive disorder]]	10	24442	DOID:10933	obsessive-compulsive disorder	Disease Ontology	disease	obsessive-compulsive disorder--ncbo_text_direct--10.0	Medical studies have shown that changes in serotonin transporter metabolism appear to be associated with many different phenomena, including [[alcoholism]] , [[clinical depression]] , [[obsessive-compulsive disorder]] (OCD), [[romantic love]] , [[hypertension]] and [[generalized social phobia]] . <gallery> Image:Serotonin (5-HT).svg|[[Serotonin]] </gallery> SERT spans the plasma membrane 12 times.	18413401, 10405096, 16162005, 15686927, 10673766, 17766113, 20949929,	FALSE	-468.766	direct	0.623416	56836	1253414
3106	HLA-B	conditions	Wouterstomp	0.219943	6	[[Ankylosing spondylitis]]	40	14566	DOID:7147	ankylosing spondylitis	Disease Ontology	disease	Ankylosing spondylitis--ncbo_text_direct--40.0	Morefootnotes|date=September 2008 | class="wikitable" align="left" |+ Serotypes of HLA-B gene products |- align = "center" | antigen || bgcolor="#aaaaaa" | <font color = "#aaaaaa">-</font> || Broad</br>antigen || colspan = "3" align="center" | Split antigens |- align="center" | [[HLA-B7|B7]] || bgcolor="#aaaaaa" | || [[HLA-B5|B5]] || width = "35px"| [[HLA-B51|B51]] || width = "35px"| [[HLA-B52|B5…	1865923,	FALSE	-468.77	direct	0.622951	31390	684612
3767	Kir6.2	Pathology	Mikael Hï¿½ggstrï¿½m	0.219943	8	[[non-insulin-dependent diabetes mellitus type II]]	10	8758	DOID:9352	non-insulin-dependent diabetes mellitus	Disease Ontology	disease	non-insulin-dependent diabetes mellitus--ncbo_text_direct--10.0	Defects in this gene may also contribute to [[autosomal dominant]] [[non-insulin-dependent diabetes mellitus type II]] (NIDDM).	17257281, NCBI Gene,	FALSE	-468.774	direct	0.622611	11298	151692
9370	Adiponectin	Function	Rjwilmsi	0.219943	5	[[obesity]]	20	14673	DOID:9970	obesity	Disease Ontology	disease	obesity--ncbo_text_direct--20.0	The hormone plays a role in the suppression of the metabolic derangements that may result in [[Diabetes mellitus type 2|type 2 diabetes]] , [[obesity]] , [[atherosclerosis]] , [[non-alcoholic fatty liver disease]] (NAFLD) and an [[Independent variable|independent]] [[risk factor]] for [[metabolic syndrome]] .	19258676, 15210937, 12611609, 15544426, 12436346, 12802337,	FALSE	-468.788	direct	0.62118	71820	9727780
4647	MYO7A	Clinical significance	Iwik4	0.219943	5	type 1B, a combined deafness/blindness disorder.	20	8353	DOID:10005	deafness	Disease Ontology	disease	deafness--ncbo_text_direct--20.0	Mutations in the MYO7A gene cause the [[Usher syndrome]] type 1B, a combined deafness/blindness disorder.	7870171,	FALSE	-468.794	direct	0.620573	1702	1083672
779	Cav1.1	Function	Boghog2	0.219943	7	cells. Mutations in this gene have been associated with hypokalemic periodic paralysis, thyrotoxic periodic paralysis and malignant hyperthermia susceptibility.	10	10990	DOID:8545	malignant hyperthermia	Disease Ontology	disease	malignant hyperthermia--ncbo_text_direct--10.0	Mutations in this gene have been associated with hypokalemic periodic paralysis, thyrotoxic periodic paralysis and malignant hyperthermia susceptibility.	NCBI Gene,	FALSE	-468.797	direct	0.620254	1089	91895
4297	MLL (gene)	Summary	Piskacek	0.219943	5	[[leukemia]]	10	10213	DOID:1240	leukemia	Disease Ontology	disease	leukemia--ncbo_text_direct--10.0	Rearrangements of the MLL gene are associated with aggressive acute [[leukemia]] s (ALL).	15941828, 12829790,	FALSE	-468.803	direct	0.619681	6018	3070744
6696	Osteopontin	Role in cancers and inflammatory diseases	Lady Kodaira	0.219943	9	[[melanoma]]	20	36886	DOID:1909	melanoma	Disease Ontology	disease	melanoma--ncbo_text_direct--20.0	It has been shown that OPN drives [[Interleukin 17|IL-17]] production; OPN is [[gene expression|overexpressed]] in a variety of [[cancer]] s, including [[lung cancer]] , [[breast cancer]] , [[colorectal cancer]] , [[stomach cancer]] , [[ovarian cancer]] , [[melanoma]] and [[mesothelioma]] ; OPN contributes both [[glomerulonephritis]] and [[tubulointerstitial nephritis]] ; and OPN is found in [[at…	17290272,	FALSE	-468.806	direct	0.619387	34505	1511083
6531	Dopamine transporter	Summary	MikeVitale	0.219943	10	[[ADHD|attention deficit hyperactivity disorder]]	10	22219	DOID:1094	attention deficit hyperactivity disorder	Disease Ontology	disease	attention deficit hyperactivity disorder--ncbo_text_direct--10.0	DAT is thought to be implicated in a number of dopamine-related disorders, including [[ADHD|attention deficit hyperactivity disorder]] , [[bipolar disorder]] , [[clinical depression]] , and [[alcoholism]] .	12511858,	FALSE	-468.81	direct	0.618991	45031	2191874
332	Survivin	Epigenetic and genetic regulation	TTsang1	0.141851	9	acute myeloid leukemia (AML). In their experiments, they did both	10	61867	DOID:9119	acute myeloid leukemia	Disease Ontology	disease	acute myeloid leukemia--ncbo_text_direct--10.0	Wagner et al. investigated the possible molecular mechanism involved with the over expression of survivin in acute myeloid leukemia (AML).	15735703,	FALSE	-468.819	direct	0.618085	47653	373180
1499	Beta-catenin	Clinical significance	George Burgess	0.305339	5	[[pilomatrixoma]]	10	43835	DOID:5374	Pilomatrixoma	Disease Ontology	disease	pilomatrixoma--ncbo_text_direct--10.0	Mutations in this gene are a cause of [[colorectal cancer]] (CRC), [[pilomatrixoma]] (PTR), [[medulloblastoma]] (MDB), and ovarian cancer.	11916967,	FALSE	-468.822	direct	0.617784	45570	10411
2272	FHIT	Function	Boghog2	0.219943	5	[[carcinoma]]	20	5874	DOID:305	carcinoma	Disease Ontology	disease	carcinoma--ncbo_text_direct--20.0	In fact, aberrant transcripts from this gene have been found in about half of all esophageal, stomach, and colon [[carcinoma]] s.	16085127, NCBI Gene,	FALSE	-468.829	direct	0.617069	14234	1785743
6347	CCL2	importance	DrMicro	0.219943	5	implicated in the pathogenesis of diseases characterized by monocytic infiltrates, like psoriasis, rheumatoid arthritis and atherosclerosis.	10	12826	DOID:1936	Atherosclerosis	Disease Ontology	disease	atherosclerosis--ncbo_text_direct--10.0	CCL2 has been implicated in the pathogenesis of diseases characterized by monocytic infiltrates, like psoriasis, rheumatoid arthritis and atherosclerosis.	19441905,	FALSE	-468.839	direct	0.616069	24628	841414
6532	Serotonin transporter	VNTR in STin2	Fnielsen	0.00892442	10	[[bipolar disorder]]	10	24442	DOID:3312	bipolar disorder	Disease Ontology	disease	bipolar disorder--ncbo_text_direct--10.0	Furthermore a 2003 meta-analysis of [[affective disorder]] s, [[major depressive disorder]] and [[bipolar disorder]] , found a little association to the intron 2 VNTR polymorphism, but the results of the meta-analysis depended on a large effect from one individual study.	12851635,	FALSE	-468.856	direct	0.61441	56836	2873465
3119	HLA-DQB1	Narcolepsy	Boghog	0.219943	8	[[narcolepsy]]	10	6725	DOID:8986	Narcolepsy	Disease Ontology	disease	narcolepsy--ncbo_text_direct--10.0	Other HLA-DQB1 alleles are associated with a predisposition to [[narcolepsy]] . | class = "wikitable" |+ HLA-DQB1 alleles !	9582188,	FALSE	-468.862	direct	0.613845	15480	326121
24	ABCA4	Summary	Boghog	0.219943	8	[[macular degeneration]]	10	16745	DOID:4448	Macular degeneration	Disease Ontology	disease	macular degeneration--ncbo_text_direct--10.0	The gene was first cloned and characterized in 1997 as a gene that causes Stargardt disease, an autosomal recessive disease that causes [[macular degeneration]] .	9295268, 10736747,	FALSE	-468.878	direct	0.612186	3177	1088433
6622	Alpha-synuclein	Summary	Kenueda	0.219943	9	[[Alzheimer's disease]]	20	34889	DOID:10652	Alzheimer's disease	Disease Ontology	disease	Alzheimer's disease--ncbo_text_direct--20.0	An alpha-synuclein fragment, known as the non-Abeta component (NAC) of [[Alzheimer's disease]] [[amyloid]] , originally found in an amyloid-enriched fraction, is shown to be a fragment of its precursor protein, NACP, by cloning of the full-length cDNA.	8248242, 7857654,	FALSE	-468.891	direct	0.61091	45478	4855008
79068	FTO gene	Association with obesity	Boghog	0.219943	9	[[morbid obesity]]	10	15378	DOID:11981	morbid obesity	Disease Ontology	disease	morbid obesity--ncbo_text_direct--10.0	Furthermore [[morbid obesity]] is associated with a combination of FTO and [[INSIG2]] [[single nucleotide polymorphism]] s.	18316358, 18347269,	FALSE	-468.909	direct	0.609134	9561	114486
6331	Nav1.5	Summary	Arcadian	0.219943	3	[[ventricular fibrillation]]	10	4208	DOID:10515	Ventricular Fibrillation	Disease Ontology	disease	ventricular fibrillation--ncbo_text_direct--10.0	Mutations in the gene are associated with [[long QT syndrome]] type 3 (LQT3), [[Brugada syndrome]] , primary cardiac conduction disease and idiopathic [[ventricular fibrillation]] .	NCBI Gene,	FALSE	-468.938	direct	0.606151	4076	156595
6017	Retinaldehyde-binding protein 1	Summary	SmackBot	0.305339	3	{{PBB_Summary | section_title = | summary_text = The protein encoded by this gene is a 36-kD water-soluble protein which carries 11-cis-retinaldehyde or 11-cis-retinal as physiologic ligands. It may be a functional component of the visual cycle. Mutations of this gene have been associated with severe rod-cone dystrophy, Bothnia dystrophy (nonsyndromic autosomal recessive retinitis pigmentosa) and…	20	7817	DOID:3612	retinitis	Disease Ontology	disease	retinitis--ncbo_text_direct--20.0	Mutations of this gene have been associated with severe rod-cone dystrophy, Bothnia dystrophy (nonsyndromic autosomal recessive retinitis pigmentosa) and retinitis punctata albescens.	NCBI Gene,	TRUE	-468.961	direct	0.60394	554	208304
25	Abl gene	Clinical significance	Boghog2	0.219943	8	[[myelogenous leukemia]]	10	35264	DOID:1240	leukemia	Disease Ontology	disease	leukemia--ncbo_text_direct--10.0	This gene is a partner in a [[fusion gene]] with the BCR gene in the [[Philadelphia chromosome]] , a characteristic abnormality in chronic [[myelogenous leukemia]] (CML) and rarely in some other [[leukemia]] forms.	10679771,	FALSE	-468.972	direct	0.60282	9666	3070744
11218	DDX20	Summary	ProteinBoxBot	0.219943	5	{{PBB_Summary | section_title = | summary_text = DEAD box proteins, characterized by the conserved motif Asp-Glu-Ala-Asp (DEAD), are putative RNA helicases. They are implicated in a number of cellular processes involving alteration of RNA secondary structure such as translation initiation, nuclear and mitochondrial splicing, and ribosome and spliceosome assembly. Based on their distribution patte…	10	13223	DOID:12377	spinal muscular atrophy	Disease Ontology	disease	spinal muscular atrophy--ncbo_text_direct--10.0	This protein interacts directly with SMN, the spinal muscular atrophy gene product, and may play a catalytic role in the function of the SMN complex on RNPs.	10601333, NCBI Gene,	TRUE	-468.973	direct	0.602706	552	125918
1493	CTLA-4	Clinical significance	Boghog2	0.219943	6	[[diabetes mellitus]]	20	12032	DOID:9351	diabetes mellitus	Disease Ontology	disease	diabetes mellitus--ncbo_text_direct--20.0	Mutations in this gene have been associated with insulin-dependent [[diabetes mellitus]] , [[Graves' disease]] , [[Hashimoto's thyroiditis]] , [[coeliac disease|celiac disease]] , [[systemic lupus erythematosus]] , thyroid-associated orbitopathy, and other [[autoimmune disease]] s.	9200449,	FALSE	-469.034	direct	0.59658	23714	1715158
11285	B4GALT7	Clinical significance	Boghog2	0.219943	7	[[Ehlers-Danlos syndrome]]	20	8621	DOID:13359	Ehlers-Danlos syndrome	Disease Ontology	disease	Ehlers-Danlos syndrome--ncbo_text_direct--20.0	Mutations in the B4GALT7 gene that result in a defective galactosyltransferase I enzyme with reduced or absent activity are associated with progeroid type [[Ehlers-Danlos syndrome]] .	10473568, 12417421, 10506123,	FALSE	-469.04	direct	0.596004	1205	153357
3569	Interleukin 6	Role in disease	Rjwilmsi	0.219943	5	[[Alzheimer's Disease]]	20	17156	DOID:10652	Alzheimer's disease	Disease Ontology	disease	Alzheimer's Disease--ncbo_text_direct--20.0	IL-6 is relevant to many disease processes such as [[diabetes]] , [[atherosclerosis]] , [[Major depressive disorder|depression]] , [[Alzheimer's Disease]] , [[systemic lupus erythematosus]] , [[prostate cancer]] , and [[rheumatoid arthritis]] .	16582692, 11312117, 20692646, 15230289, 16306329, 20015486, 17684929,	FALSE	-469.044	direct	0.595611	131893	4855008
140	Adenosine A3 receptor	implications	Panoramix303	0.219943	7	[[ischemia]]	20	15761	DOID:326	ischemia	Disease Ontology	disease	ischemia--ncbo_text_direct--20.0	In a mouse model of infarction the A <sub>3</sub> selective agonist [[CP-532,903]] protected against myocardial [[ischemia]] and [[reperfusion]] injury.	16985166, 17906066,	FALSE	-469.047	direct	0.595302	3163	571547
2120	ETV6	Summary	Forluvoft	0.219943	8	{{PBB_Summary | section_title = | summary_text = This gene encodes an ETS family transcription factor. The product of this gene contains two functional domains: a N-terminal pointed (PNT) domain that is involved in the protein-protein interactions with itself and other proteins, and a C-terminal DNA-binding domain. Gene knockout studies in mice suggest that it is required for hematopoiesis and ma…	10	10513	DOID:1240	leukemia	Disease Ontology	disease	leukemia--ncbo_text_direct--10.0	This gene is known to be involved in a large number of chromosomal rearrangements associated with leukemia and congenital fibrosarcoma.	15143164, NCBI Gene,	TRUE	-469.05	direct	0.594959	5321	3070744
627	Brain-derived neurotrophic factor	Disease linkage	Citation bot	0.219943	7	[[schizophrenia]]	10	29111	DOID:5419	schizophrenia	Disease Ontology	disease	schizophrenia--ncbo_text_direct--10.0	Various studies have shown possible links between BDNF and conditions, such as [[clinical depression|depression]] , [[schizophrenia]] , [[obsessive-compulsive disorder]] , [[Alzheimer's disease]] , [[Huntington's disease]] , [[Rett syndrome]] , and [[dementia]] , as well as [[anorexia nervosa]] and [[bulimia nervosa]] .	17419049, 9312147, 19664825, 18337636, 17922530, 19499586, 11855816, 19498435, 19076369, 9728912, http://www.springer.com/biomed/neuroscience/book/978-0-387-76760-4, 19349604, 9096132, 19720106, 19721723,	FALSE	-469.052	direct	0.594818	132607	3046128
337	APOA4	Function	Ommni	0.219943	6	[[atherosclerosis|atherogenic]]	10	9983	DOID:1936	Atherosclerosis	Disease Ontology	disease	atherosclerosis--ncbo_text_direct--10.0	Although its primary function in human lipid metabolism has not been established, apo A-IV has been found to: 1) activate [[lecithin-cholesterol acyltransferase]] and [[cholesterylester transfer protein]] in vitro; 2) play a role in the regulation of [[appetite]] and [[satiety]] in rodent models; 3) display [[anti-oxidant]] and anti- [[atherosclerosis|atherogenic]] properties in vitro and in rode…	NCBI Gene,	FALSE	-469.069	direct	0.593095	1319	841414
7466	WFS1	Clinical significance	Boghog2	0.219943	6	Mutations in this gene are associated with an autosomal recessive syndrome characterized by insulin-dependent diabetes mellitus and bilateral progressive optic atrophy, usually presenting in childhood or early adult life. Diverse neurologic symptoms, including a predisposition to psychiatric illness, may also be associated with this disorder. A large number and variety of mutations in this gene, …	20	8401	DOID:10005	deafness	Disease Ontology	disease	deafness--ncbo_text_direct--20.0	Mutations in this gene can also cause autosomal dominant deafness 6 (DFNA6), also known as DFNA14 or DFNA38.	NCBI Gene,	FALSE	-469.075	direct	0.592516	3912	1083672
3815	CD117	Role in cancer	Antibody2000	0.219943	9	[[leukemia]]	10	24846	DOID:1240	leukemia	Disease Ontology	disease	leukemia--ncbo_text_direct--10.0	Mutations of CD117 have also been implicated in [[leukemia]] , a cancer of hematopoietic progenitors, melanoma, mast cell disease, and [[gastrointestinal stromal tumor]] s (GISTs).	7536744,	FALSE	-469.087	direct	0.591332	22074	3070744
5054	Plasminogen activator inhibitor-1	Pharmacology	Jfdwolff	0.219943	8	[[arterial hypertension]]	10	8912	DOID:10763	hypertension	Disease Ontology	disease	hypertension--ncbo_text_direct--10.0	[[Tiplaxtinin]] (PAI-039) is a small molecule inhibitor that is being studied for use in the attenuation of [[arterial remodeling|remodeling]] of blood vessels, a result of [[arterial hypertension]] and activation of the [[renin-angiotensin system]] .	15214776,	FALSE	-469.094	direct	0.590636	81336	5002828
26191	PTPN22	Disease association	131.111.186.92	0.219943	6	[[rheumatoid arthritis]]	20	10749	DOID:7148	rheumatoid arthritis	Disease Ontology	disease	rheumatoid arthritis--ncbo_text_direct--20.0	The common 1858T (rs2476601) nonsynonymous [[single nucleotide polymorphism]] located in the PTPN22 gene has been associated with a range of autoimmune disorders, including [[Type 1 Diabetes]] , [[rheumatoid arthritis]] , [[Systemic Lupus Erythematosus]] and [[Graves' disease]] .	15719322, 15744042, 16273109,	FALSE	-469.131	direct	0.586853	5364	4451593
11315	PARK7	Summary	unknown	0.219943	0		10	8126	DOID:14330	Parkinson disease	Disease Ontology	disease	Parkinson disease--ncbo_text_direct--10.0	9.82636, Parkinson disease (autosomal recessive, early onset) 7, also known as PARK7, is a [[protein]] which in humans is encoded by the PARK7 [[gene]] .	NCBI Gene,	FALSE	-469.158	direct	0.584218	16259	1792919
6530	Norepinephrine transporter	Genetics	141.150.15.35	0.219943	8	[[panic disorder]]	10	14184	DOID:594	panic disorder	Disease Ontology	disease	panic disorder--ncbo_text_direct--10.0	An [[epigenetic]] mechanism (hypermethylation of CpG islands in the NET gene promoter region) that results in reduced expression of the noradrenaline transporter and consequently a phenotype of impaired neuronal reuptake of [[noradrenaline]] has been implicated in both postural orthostatic tachycardia syndrome and [[panic disorder]] .	16785272,	FALSE	-469.16	direct	0.583962	9888	384434
2208	CD23	Clinical significance	Keislingmp1	0.141851	1	of chronic lymphocytic leukemia (CD23-positive) from mantle	10	8632	DOID:1240	leukemia	Disease Ontology	disease	leukemia--ncbo_text_direct--10.0	In flow cytometry, CD23 is helpful in the differentiation of chronic lymphocytic leukemia (CD23-positive) from mantle cell leukemia (CD23-negative).	18381689,	FALSE	-469.161	direct	0.583916	34389	3070744
335	Apolipoprotein A1	Summary	Citation bot 1	0.219943	6	<ref name="pmid17825930">{{cite journal | author = Singh P, Singh M, Kaur TP, Grewal SS | title = A novel haplotype in ApoAI-CIII-AIV gene region is detrimental to Northwest Indians with coronary heart disease | journal = Int. J. Cardiol. | volume = 130| issue = 3| pages = e93| year = 2007 | month = September | pmid = 17825930 | doi = 10.1016/j.ijcard.2007.07.029 | url = | accessdate = 2008-07-26…	10	15312	DOID:3393	coronary heart disease	Disease Ontology	disease	coronary heart disease--ncbo_text_direct--10.0	P2-S2-X1 and P1-S2-X1 have been discovered in ApoAI-CIII-AIV gene cluster on chromosme 11q23, which confer approximately threefold higher risk of coronary heart disease in normal as well as in the patients having non-insulin diabetes mellitus.	12801612, 17825930, 17654446, 16236546,	FALSE	-469.171	direct	0.582945	18994	1135291
3105	HLA-A	activities	unknown	0.219943	0		10	15268	DOID:722	spontaneous abortion	Disease Ontology	disease	Spontaneous abortion--ncbo_text_direct--10.0	As a consequence, donated organs must be matched with regard to HLA between donor and recipient. <br clear="left"/> | class="wikitable" align = "right" style = "margin-left: 2em;" |+ HLA-A associated diseases |- | Associated disease || colspan = "3" align="center" | Serotypes |- | Ankylosing spondylitis || align = "center" width = "35px" | [[HLA-A24|A24]] || width = "35px" | || width = "35px" | |…	12121673,	FALSE	-469.185	direct	0.581488	39022	124856
3356	5-HT2A receptor	psychiatric disorders	Fnielsen	0.403958	9	[[schizophrenia]]	10	46188	DOID:5419	schizophrenia	Disease Ontology	disease	schizophrenia--ncbo_text_direct--10.0	A weak link with an [[odds ratio]] of 1.3 has been found between the T102C polymorphism and [[schizophrenia]] .	8622505,	FALSE	-469.199	direct	0.580106	11949	3046128
3236	HOXD10	Clinical significance	Arcadian	0.219943	7	[[Charcot-Marie-Tooth disease]]	20	8275	DOID:10595	Charcot-Marie-Tooth disease	Disease Ontology	disease	Charcot-Marie-Tooth disease--ncbo_text_direct--20.0	Mutations in this gene have been associated with [[Wilms' tumor]] and congenital vertical talus (also known as " [[rocker-bottom foot]] " deformity or congenital convex pes valgus) and/or a foot deformity resembling that seen in [[Charcot-Marie-Tooth disease]] .	17898713, NCBI Gene,	FALSE	-469.217	direct	0.578272	1070	99628
1493	CTLA-4	Clinical significance	Boghog2	0.219943	6	[[coeliac disease|celiac disease]]	10	12032	DOID:10608	celiac disease	Disease Ontology	disease	celiac disease--ncbo_text_direct--10.0	Mutations in this gene have been associated with insulin-dependent [[diabetes mellitus]] , [[Graves' disease]] , [[Hashimoto's thyroiditis]] , [[coeliac disease|celiac disease]] , [[systemic lupus erythematosus]] , thyroid-associated orbitopathy, and other [[autoimmune disease]] s.	9200449,	FALSE	-469.217	direct	0.578269	23714	600333
7422	Vascular endothelial growth factor A	significance	Boghog2	0.219943	7	[[diabetic retinopathy]]	20	6923	DOID:8947	diabetic retinopathy	Disease Ontology	disease	diabetic retinopathy--ncbo_text_direct--20.0	Mutations in this gene have been associated with proliferative and nonproliferative [[diabetic retinopathy]] .	15767056,	FALSE	-469.222	direct	0.577768	17943	688526
1387	CREB binding protein	Clinical significance	Boghog2	0.219943	6	[[acute myeloid leukemia]]	10	49508	DOID:9119	acute myeloid leukemia	Disease Ontology	disease	acute myeloid leukemia--ncbo_text_direct--10.0	Chromosomal translocations involving this gene have been associated with [[acute myeloid leukemia]] .	12810069, 12619164, NCBI Gene,	FALSE	-469.23	direct	0.577046	38129	373180
4524	Methylenetetrahydrofolate reductase	Summary	Boghog	0.219943	5	[[peripheral vascular disease|occlusive vascular disease]]	10	20123	DOID:341	peripheral vascular disease	Disease Ontology	disease	peripheral vascular disease--ncbo_text_direct--10.0	Genetic variation in this gene influences susceptibility to [[peripheral vascular disease|occlusive vascular disease]] , [[neural tube defect]] s, colon cancer and acute leukemia, and mutations in this gene are associated with methylenetetrahydrofolate reductase deficiency.	10720211, NCBI Gene, 12370778,	FALSE	-469.23	direct	0.577027	58846	252624
5961	Peripherin 2	Summary	SmackBot	0.219943	6	{{PBB_Summary | section_title = | summary_text = The protein encoded by this gene is a member of the transmembrane 4 superfamily, also known as the tetraspanin family. Most of these members are cell-surface proteins that are characterized by the presence of four transmembrane helices. Tetraspanins mediate signal transduction events that play a role in the regulation of cell development, activatio…	10	8440	DOID:10584	retinitis pigmentosa	Disease Ontology	disease	retinitis pigmentosa--ncbo_text_direct--10.0	Some of the various phenotypically different disorders are autosomal dominant retinitis pigmentosa, progressive macular degeneration, macular dystrophy and retinitis pigmentosa digenic.	NCBI Gene,	TRUE	-469.238	direct	0.576186	455	571201
340273	ABCB5	Summary	SimonP	0.219943	4	[[melanoma]]	20	8857	DOID:1909	melanoma	Disease Ontology	disease	melanoma--ncbo_text_direct--20.0	ABCB5 is an [[ABC transporter]] and [[P-glycoprotein]] family member principally expressed in physiological skin and human malignant [[melanoma]] .	15760339, 15899824, 18202660,	FALSE	-469.264	direct	0.573633	1082	1511083
3953	Leptin receptor	Clinical significance	Arcadian	0.219943	5	[[obesity]]	20	9087	DOID:9970	obesity	Disease Ontology	disease	obesity--ncbo_text_direct--20.0	Variations in the leptin receptor have been associated with [[obesity]] .	18716356, 17603293,	FALSE	-469.271	direct	0.572883	60635	9727780
3105	HLA-A	activities	Pdeitiker	0.219943	9	Ankylosing spondylitis || align = "center" width = "35px" |	20	15268	DOID:7147	ankylosing spondylitis	Disease Ontology	disease	Ankylosing spondylitis--ncbo_text_direct--20.0	As a consequence, donated organs must be matched with regard to HLA between donor and recipient. <br clear="left"/> | class="wikitable" align = "right" style = "margin-left: 2em;" |+ HLA-A associated diseases |- | Associated disease || colspan = "3" align="center" | Serotypes |- | Ankylosing spondylitis || align = "center" width = "35px" | [[HLA-A24|A24]] || width = "35px" | || width = "35px" | |…	12121673,	FALSE	-469.288	direct	0.57123	39022	684612
627	Brain-derived neurotrophic factor	Disease linkage	Boghog2	0.219943	6	[[Alzheimer's disease]]	20	29111	DOID:10652	Alzheimer's disease	Disease Ontology	disease	Alzheimer's disease--ncbo_text_direct--20.0	Various studies have shown possible links between BDNF and conditions, such as [[clinical depression|depression]] , [[schizophrenia]] , [[obsessive-compulsive disorder]] , [[Alzheimer's disease]] , [[Huntington's disease]] , [[Rett syndrome]] , and [[dementia]] , as well as [[anorexia nervosa]] and [[bulimia nervosa]] .	17419049, 9312147, 19664825, 18337636, 17922530, 19499586, 11855816, 19498435, 19076369, 9728912, http://www.springer.com/biomed/neuroscience/book/978-0-387-76760-4, 19349604, 9096132, 19720106, 19721723,	FALSE	-469.293	direct	0.570659	132607	4855008
1493	CTLA-4	Clinical significance	unknown	0.219943	0		20	12032	DOID:7148	rheumatoid arthritis	Disease Ontology	disease	rheumatoid arthritis--ncbo_text_direct--20.0	Fusion proteins of CTLA4 and antibodies (CTLA4-Ig) have been used in clinical trials for rheumatoid arthritis.	http://arthritis-research.com/content/6/S1/86,	FALSE	-469.294	direct	0.570552	23714	4451593
10457	GPNMB	Summary	Arose8	0.219943	7	[[melanoma]]	20	13563	DOID:1909	melanoma	Disease Ontology	disease	melanoma--ncbo_text_direct--20.0	However, several recent studies have identified high GPNMB expression in aggressive [[melanoma]] , [[glioma]] , and [[breast cancer]] specimens.	16489096, 16609006, 20215530, 17951401,	FALSE	-469.302	direct	0.569843	1328	1511083
29126	PD-L1	Summary	139.184.30.134	0.219943	3	autoimmune disease and other disease states such as hepatitis. Normally the immune system reacts to foreign antigens where there is some accumulation in the	10	18698	DOID:417	autoimmune disease	Disease Ontology	disease	autoimmune disease--ncbo_text_direct--10.0	Programmed death ligand 1 (PD-L1) is a 55kDa type 1 [[transmembrane protein]] that has been speculated to play a major role in suppressing the [[immune system]] during particular events such as pregnancy, tissue [[allograft]] s, autoimmune disease and other disease states such as hepatitis.	15240681,	FALSE	-469.321	direct	0.567866	7844	495435
2623	GATA1	linkage	Skavoovee78	0.219943	10	or transient leukemia (TL),	10	15562	DOID:1240	leukemia	Disease Ontology	disease	leukemia--ncbo_text_direct--10.0	The same mutations in exon 2 of GATA1 present in almost all Down Syndrome-associated transient myeloproliferative disorder (TMD) or transient leukemia (TL), a precursor condition that evolves into AMKL in 30% of patients, that as many as 10% of Down Syndrome children may develop.	16407974, 14636651, 12556498, 10438528,	FALSE	-469.333	direct	0.566662	6749	3070744
3350	5-HT1A receptor	Neuromodulation	El3ctr0nika	0.219943	9	[[schizophrenia]]	10	49541	DOID:5419	schizophrenia	Disease Ontology	disease	schizophrenia--ncbo_text_direct--10.0	5-HT <sub>1A</sub> receptor activation has been shown to increase [[dopamine]] release in the [[medial prefrontal cortex]] , [[striatum]] , and [[hippocampus]] , and may be useful for improving the symptoms of [[schizophrenia]] and [[Parkinson's disease]] .	15189766, 17017961, 8221701, 15906386, 17356576, 10890313,	FALSE	-469.335	direct	0.566477	15660	3046128
9211	LGI1	Clinical significance	Boghog	0.219943	6	[[epilepsy]]	10	9187	DOID:1826	epilepsy	Disease Ontology	disease	epilepsy--ncbo_text_direct--10.0	Since its earliest discovery, the LGI1 gene has been implicated in the control of cancer [[metastasis]] and in a predisposition to [[epilepsy]] .	9855534,	FALSE	-469.337	direct	0.566303	2574	2939497
4330	MN1 (gene)	Clinical significance	Boghog	0.219943	7	[[acute myeloid leukemia]]	10	7865	DOID:9119	acute myeloid leukemia	Disease Ontology	disease	acute myeloid leukemia--ncbo_text_direct--10.0	A potential link to [[leukemia]] including [[acute myeloid leukemia]] has also been described.	7731705, 17698380,	FALSE	-469.346	direct	0.565439	149	373180
6658	SOX3	Summary	Boghog	0.219943	6	Mutations in this gene have been associated with X-linked hypopituitsarism (XH) and X-linked mental retardation. Patients with XH are male, have short stature, exhibit a mild form of mental retardation and present pan-hypopituitarism.	10	7643	DOID:1059	mental retardation	Disease Ontology	disease	mental retardation--ncbo_text_direct--10.0	Patients with XH are male, have short stature, exhibit a mild form of mental retardation and present pan-hypopituitarism.	NCBI Gene,	FALSE	-469.348	direct	0.565175	3617	776533
2261	Fibroblast growth factor receptor 3	Disease linkage	DOI bot	0.219943	6	[[bladder cancer]]	10	7323	DOID:5428	bladder cancer	Disease Ontology	disease	bladder cancer--ncbo_text_direct--10.0	Defects in the FGFR3 gene has been associated with several conditions, including: [[achondroplasia]] / [[hypochondroplasia]] [[thanatophoric dwarfism]] [[seborrheic keratosis]] [[bladder cancer]] Fibroblast growth factor receptor 3 has been shown to [[Protein-protein interaction|interact]] with [[FGF1]] and [[FGF9]] .	17568799, 10574949, 8576175, 17085196,	FALSE	-469.377	direct	0.562327	13670	652163
56729	Resistin	Summary	128.187.0.164	0.219943	10	[[obesity]]	20	28145	DOID:9970	obesity	Disease Ontology	disease	obesity--ncbo_text_direct--20.0	Among the proteins synthesized and released from [[adipose tissue]] ( [[adiponectin]] , [[angiotensin]] , [[estradiol]] , [[Interleukin 6|IL-6]] , [[leptin]] , [[PAI-1]] , [[TNF-?]] ), resistin is a [[cytokine]] whose physiologic role has been the subject of much controversy regarding its involvement with [[obesity]] and [[type II diabetes mellitus]] (T2DM).	15526156, 11832366, 11809189,	FALSE	-469.406	direct	0.559395	22895	9727780
6532	Serotonin transporter	Summary	124.149.34.41	0.00892442	3	[[sudden infant death syndrome]]	10	24442	DOID:9007	sudden infant death syndrome	Disease Ontology	disease	sudden infant death syndrome--ncbo_text_direct--10.0	A repeat length polymorphism in the promoter of this gene has been shown to affect the rate of serotonin uptake and may play a role in [[sudden infant death syndrome]] , aggressive behavior in Alzheimer disease patients, [[post-traumatic stress disorder]] and depression-susceptibility in people experiencing emotional trauma.	10405096, NCBI Gene,	FALSE	-469.414	direct	0.558568	56836	314595
185	Angiotensin II receptor type 1	Summary	MichaK	0.219943	5	[[diabetic nephropathy]]	10	11320	DOID:2370	diabetic nephropathy	Disease Ontology	disease	diabetic nephropathy--ncbo_text_direct--10.0	[[Angiotensin II receptor antagonist]] s are drugs indicated for [[hypertension]] , [[diabetic nephropathy]] and [[congestive heart failure]] .	17346243,	FALSE	-469.421	direct	0.557884	2930	290657
3339	Perlecan	Transcriptional activation	Cobain711	0.219943	8	hyperglycemia	20	79400	DOID:4195	hyperglycemia	Disease Ontology	disease	hyperglycemia--ncbo_text_direct--20.0	In contrast, the usual downregulation of perlecan in response to hyperglycemia is lost in mice negative for PKC-?.	15277392, 15532711,	FALSE	-469.449	direct	0.555139	7501	259852
354	Prostate-specific antigen	Serum PSA	Mikael Hï¿½ggstrï¿½m	0.305339	9	s for prostate-specific antigen increase with age, as do the usual ranges in cancer:	10	31707	DOID:162	cancer	Disease Ontology	disease	cancer--ncbo_text_direct--10.0	The "normal" [[reference range]] s for prostate-specific antigen increase with age, as do the usual ranges in cancer: | class="wikitable" !	http://www.asco.org/ASCOv2/Meetings/Abstracts?&vmview=abst_detail_view&confID=46&abstractID=20483,	FALSE	-469.455	direct	0.554489	274126	73330621
4311	Neprilysin	Summary	Opabinia regalis	0.219943	10	[[Alzheimer's disease]]	20	9094	DOID:10652	Alzheimer's disease	Disease Ontology	disease	Alzheimer's disease--ncbo_text_direct--20.0	9.82636, Neprilysin, also known as membrane metallo-endopeptidase, neutral endopeptidase (NEP ), [[cluster of differentiation|CD10]] , and common [[acute lymphoblastic leukemia]] antigen (CALLA), is a [[zinc]] -dependent [[metalloprotease]] [[enzyme]] that degrades a number of small [[secrete]] d peptides, most notably the [[amyloid beta]] peptide whose abnormal [[protein folding|misfolding]] and…	16606360,	FALSE	-469.464	direct	0.553563	6751	4855008
627	Brain-derived neurotrophic factor	Disease linkage	Boghog2	0.219943	7	[[dementia]]	10	29111	DOID:1307	dementia	Disease Ontology	disease	dementia--ncbo_text_direct--10.0	Various studies have shown possible links between BDNF and conditions, such as [[clinical depression|depression]] , [[schizophrenia]] , [[obsessive-compulsive disorder]] , [[Alzheimer's disease]] , [[Huntington's disease]] , [[Rett syndrome]] , and [[dementia]] , as well as [[anorexia nervosa]] and [[bulimia nervosa]] .	17419049, 9312147, 19664825, 18337636, 17922530, 19499586, 11855816, 19498435, 19076369, 9728912, http://www.springer.com/biomed/neuroscience/book/978-0-387-76760-4, 19349604, 9096132, 19720106, 19721723,	FALSE	-469.466	direct	0.553391	132607	4174084
6532	Serotonin transporter	Function	69.70.202.20	0.00892442	10	[[hypertension]]	10	24442	DOID:10763	hypertension	Disease Ontology	disease	hypertension--ncbo_text_direct--10.0	Medical studies have shown that changes in serotonin transporter metabolism appear to be associated with many different phenomena, including [[alcoholism]] , [[clinical depression]] , [[obsessive-compulsive disorder]] (OCD), [[romantic love]] , [[hypertension]] and [[generalized social phobia]] . <gallery> Image:Serotonin (5-HT).svg|[[Serotonin]] </gallery> SERT spans the plasma membrane 12 times.	18413401, 10405096, 16162005, 15686927, 10673766, 17766113, 20949929,	FALSE	-469.484	direct	0.55157	56836	5002828
1139	CHRNA7	Summary	Forluvoft	0.219943	6	{{PBB_Summary | section_title = | summary_text = The nicotinic acetylcholine receptors (nAChRs) are members of a superfamily of ligand-gated ion channels that mediate fast signal transmission at synapses. The nAChRs are thought to be hetero-pentamers composed of homologous subunits. The proposed structure for each subunit is a conserved N-terminal extracellular domain followed by three conserved …	10	9776	DOID:5419	schizophrenia	Disease Ontology	disease	schizophrenia--ncbo_text_direct--10.0	This gene is located in a region identified as a major susceptibility locus for juvenile myoclonic epilepsy and a chromosomal location involved in the genetic transmission of schizophrenia.	NCBI Gene,	TRUE	-469.488	direct	0.55119	2150	3046128
6696	Osteopontin	in autoimmune diseases	Binsbts	0.219943	9	[[multiple sclerosis]]	20	36886	DOID:2377	multiple sclerosis	Disease Ontology	disease	multiple sclerosis--ncbo_text_direct--20.0	OPN has been found to play a role in other autoimmune diseases including [[autoimmune hepatitis]] , allergic airway disease, and [[multiple sclerosis]] .	11721059,	FALSE	-469.498	direct	0.550191	34505	3212740
6531	Dopamine transporter	Summary	MikeVitale	0.219943	10	[[bipolar disorder]]	10	22219	DOID:3312	bipolar disorder	Disease Ontology	disease	bipolar disorder--ncbo_text_direct--10.0	DAT is thought to be implicated in a number of dopamine-related disorders, including [[ADHD|attention deficit hyperactivity disorder]] , [[bipolar disorder]] , [[clinical depression]] , and [[alcoholism]] .	12511858,	FALSE	-469.504	direct	0.549568	45031	2873465
627	Brain-derived neurotrophic factor	Disease linkage	84.250.20.161	0.219943	8	[[anorexia nervosa]]	20	29111	DOID:8689	anorexia nervosa	Disease Ontology	disease	anorexia nervosa--ncbo_text_direct--20.0	Various studies have shown possible links between BDNF and conditions, such as [[clinical depression|depression]] , [[schizophrenia]] , [[obsessive-compulsive disorder]] , [[Alzheimer's disease]] , [[Huntington's disease]] , [[Rett syndrome]] , and [[dementia]] , as well as [[anorexia nervosa]] and [[bulimia nervosa]] .	17419049, 9312147, 19664825, 18337636, 17922530, 19499586, 11855816, 19498435, 19076369, 9728912, http://www.springer.com/biomed/neuroscience/book/978-0-387-76760-4, 19349604, 9096132, 19720106, 19721723,	FALSE	-469.51	direct	0.548966	132607	601028
7454	Wiskott-Aldrich syndrome protein	Function	Mulad	0.219943	10	[[thrombocytopenia]]	20	15431	DOID:1588	thrombocytopenia	Disease Ontology	disease	thrombocytopenia--ncbo_text_direct--20.0	WASp is a product of the WAS gene and mutations in the WAS gene can lead to [[Wiskott-Aldrich syndrome]] (an X-linked disease that mainly affects males with symptoms that include [[thrombocytopenia]] , [[eczema]] , recurrent [[infection]] s, and small-sized [[platelet]] s).	8805332, 8824280,	FALSE	-469.522	direct	0.54784	20021	834000
4524	Methylenetetrahydrofolate reductase	Genetics	199.34.4.20	0.219943	9	[[leukemia]]	10	20123	DOID:1240	leukemia	Disease Ontology	disease	leukemia--ncbo_text_direct--10.0	677TT individuals are at a decreased risk for certain [[leukemia]] s and [[colon cancer]] .	10536004, 9067278,	FALSE	-469.524	direct	0.547575	58846	3070744
6530	Norepinephrine transporter	Summary	MikeVitale	0.219943	7	<blockquote>"The involvement of the norepinephrine transporter (NET) in the [[pathophysiology]] and treatment of [[attention deficit hyperactivity disorder]] (ADHD), [[substance abuse]], neurodegenerative disorders (e.g., [[Alzheimer's disease]] (AD) and [[Parkinson's disease]] (PD)) and [[clinical depression]] has long been recognized. [2006]"<ref>[http://www.ihop-net.org/UniPub/iHOP/bng/92208.h…	10	14184	DOID:1094	attention deficit hyperactivity disorder	Disease Ontology	disease	attention deficit hyperactivity disorder--ncbo_text_direct--10.0	However, dopamine in most brain regions is cleared primarily by the [[dopamine transporter]] , which works roughly 10x faster. <blockquote>"The involvement of the norepinephrine transporter (NET) in the [[pathophysiology]] and treatment of [[attention deficit hyperactivity disorder]] (ADHD), [[substance abuse]], neurodegenerative disorders (e.g., [[Alzheimer's disease]] (AD) and [[Parkinson's dis…	17881525, 10684912, 17146058,	FALSE	-469.532	direct	0.54681	9888	2191874
6285	S100B	Summary	Banus	0.219943	8	melanoma cells, stimulation	20	14878	DOID:1909	melanoma	Disease Ontology	disease	melanoma--ncbo_text_direct--20.0	This protein may function in [[neurite]] extension, proliferation of melanoma cells, stimulation of Ca <sup>2+</sup> fluxes, inhibition of [[Protein kinase C|PKC]] -mediated [[phosphorylation]] , [[astrocytosis]] and axonal proliferation, and inhibition of microtubule assembly.	10913138, NCBI Gene,	FALSE	-469.537	direct	0.546322	15090	1511083
1441	Granulocyte colony-stimulating factor receptor	Clinical significance	Cacycle	0.219943	3	[[leukemia]]	10	11457	DOID:1240	leukemia	Disease Ontology	disease	leukemia--ncbo_text_direct--10.0	[[Mutation]] s in the intracellular part of this receptor are also associated with certain types of [[leukemia]] .	20237318,	FALSE	-469.54	direct	0.546018	3707	3070744
3717	Janus kinase 2	Summary	Arcadian	0.219943	8	found in leukemia	10	30646	DOID:1240	leukemia	Disease Ontology	disease	leukemia--ncbo_text_direct--10.0	JAK2 gene fusions with the TEL(ETV6) ( [[TEL-JAK2]] ) and PCM1 genes have been found in leukemia patients.	9590174, 9360930, 15858187, 15805263, http://www.orthomam.univ-montp2.fr/orthomam/data/cds/detailMarkers/ENSG00000096968_JAK2.xml,	FALSE	-469.544	direct	0.545641	10543	3070744
153	Beta-1 adrenergic receptor	Agonists	Mikael Hï¿½ggstrï¿½m	0.607782	8	[[heart failure]]	20	12369	DOID:6000	heart failure	Disease Ontology	disease	heart failure--ncbo_text_direct--20.0	[[Selective agonist]] s to the beta-1 receptor are: [[Denopamine]] [[Dobutamine]] (in [[cardiogenic shock]] ) [[Xamoterol]] ( [[cardiac stimulant]] ) ( [[Beta blocker]] s) ?1-selective ones are: [[Acebutolol]] (in [[hypertension]] , [[angina pectoris]] and [[arrhythmia]] s) [[Atenolol]] (in [[hypertension]] , [[coronary heart disease]] , [[arrhythmia]] s and [[myocardial infarction]] ) [[Betaxolo…	http://www.nlm.nih.gov/medlineplus/druginfo/medmaster/a693024.html,	FALSE	-469.546	direct	0.54538	6223	2171895
4160	Melanocortin 4 receptor	Summary	Citation bot 1	0.219943	5	<ref>{{cite journal |author=Fan W, Boston BA, Kesterson RA, Hruby VJ and Cone RD. |title=Role of melanocortinergic neurons in feeding and the agouti obesity syndrome |journal=Nature |volume=385 |issue= 6612|pages=165ï¿½168 |year=1997 |pmid=8990120 |doi=10.1038/385165a0}}</ref>	20	12825	DOID:9970	obesity	Disease Ontology	disease	obesity--ncbo_text_direct--20.0	In [[Murinae|murine]] models MC <sub>4</sub> receptors have been found to be involved in feeding behaviour, the regulation of metabolism, sexual behaviour, and male erectile function In 1998, it was reported that MC4R mutations were associated with inherited human obesity.	11101306, 12172010, 17122358, 9019399, 8990120,	FALSE	-469.554	direct	0.54458	12336	9727780
6506	SLC1A2	Clinical significance	Boghog	0.219943	6	[[amyotrophic lateral sclerosis]]	10	9582	DOID:332	amyotrophic lateral sclerosis	Disease Ontology	disease	amyotrophic lateral sclerosis--ncbo_text_direct--10.0	Mutations in and decreased expression of this protein are associated with [[amyotrophic lateral sclerosis]] .	NCBI Gene,	FALSE	-469.599	direct	0.540146	701	756930
2623	GATA1	Summary	Boghog	0.219943	5	[[thrombocytopenia]]	20	15562	DOID:1588	thrombocytopenia	Disease Ontology	disease	thrombocytopenia--ncbo_text_direct--20.0	Mutations in this gene have been associated with X-linked [[congenital dyserythropoietic anemia|dyserythropoietic anemia]] and [[thrombocytopenia]] .	NCBI Gene, 15456760,	FALSE	-469.604	direct	0.539571	6749	834000
6696	Osteopontin	Chemotaxis	Tossh eng	0.219943	9	OPN recruits inflammatory cells to arthritis joints in the collagen-induced arthritis model of rheumatoid arthritis.	20	36886	DOID:7148	rheumatoid arthritis	Disease Ontology	disease	rheumatoid arthritis--ncbo_text_direct--20.0	In addition, OPN recruits inflammatory cells to arthritis joints in the collagen-induced arthritis model of rheumatoid arthritis.	11953989, 11469452,	FALSE	-469.607	direct	0.539308	34505	4451593
6556	SLC11A1	Summary	217.44.180.127	0.219943	3	{{PBB_Summary | section_title = | summary_text = This gene is a member of the solute carrier family 11 (proton-coupled divalent metal ion transporters) family and encodes a multi-pass membrane protein. The protein functions as a divalent transition metal (iron and manganese) transporter involved in iron metabolism and host resistance to certain pathogens. Mutations in this gene have been associat…	10	8190	DOID:1024	leprosy	Disease Ontology	disease	leprosy--ncbo_text_direct--10.0	Mutations in this gene have been associated with susceptibility to infectious diseases such as tuberculosis and leprosy, and inflammatory diseases such as rheumatoid arthritis and Crohn's disease.	NCBI Gene,	TRUE	-469.614	direct	0.53863	6699	608207
79068	FTO gene	Summary	Boghog	0.219943	8	Fat mass and obesity associated,	40	15378	DOID:9970	obesity	Disease Ontology	disease	obesity--ncbo_text_direct--40.0	9.82636, Fat mass and obesity associated, also known as FTO, is a [[gene]] on human [[Chromosome 16 (human)|chromosome 16]] in which certain variants appear to be [[correlated]] with [[obesity]] in [[human]] s.	17434869, 17991826,	FALSE	-469.633	direct	0.536676	9561	9727780
79444	BIRC7	Summary	Yobot	0.219943	3	{{PBB_Summary | section_title = | summary_text = The protein encoded by this gene is a member of the family of inhibitor of apoptosis proteins (IAP) and contains a single copy of a baculovirus IAP repeat (BIR) as well as a RING-type zinc finger domain. The BIR domain is essential for inhibitory activity and interacts with caspases, while the RING finger domain sometimes enhances antiapoptotic act…	20	8770	DOID:1909	melanoma	Disease Ontology	disease	melanoma--ncbo_text_direct--20.0	In [[melanoma]], BIRC7 gene expression is regulated by the [[Microphthalmia-associated transcription factor]] .	19067971, 18451137,	TRUE	-469.643	direct	0.535718	389	1511083
181	Agouti-related peptide	Role in Obesity	94.195.251.228	0.219943	7	[[anorexia nervosa]]	20	17299	DOID:8689	anorexia nervosa	Disease Ontology	disease	anorexia nervosa--ncbo_text_direct--20.0	It has been shown that polymorphisms in the AgRP gene have been linked with [[anorexia nervosa]] as well as obesity.	11326303,	FALSE	-469.649	direct	0.535056	4748	601028
5999	RGS4	Summary	CopperKettle	0.219943	5	[[schizophrenia]]	10	15651	DOID:5419	schizophrenia	Disease Ontology	disease	schizophrenia--ncbo_text_direct--10.0	A number of studies associate the RGS4 gene with [[schizophrenia]] , while some fail to detect an association.	19553869, 18834502, 19282471, 17880927, 19041089, 15870291, 18622782,	FALSE	-469.662	direct	0.533827	5276	3046128
2056	Erythropoietin	Uses	BillpSea	0.141851	10	[[cancer]]	10	33533	DOID:162	cancer	Disease Ontology	disease	cancer--ncbo_text_direct--10.0	It is used in treating [[anemia]] resulting from [[chronic kidney disease]] and myelodysplasia, from the treatment of [[cancer]] ( [[chemotherapy]] and [[radiation]] ), and from other critical illnesses ( [[heart failure]] ).	12470670, 18050057,	FALSE	-469.688	direct	0.531162	184002	73330621
4204	MECP2	in disease	J04n	0.607782	6	[[systemic lupus erythematosus]]	10	20889	DOID:9074	systemic lupus erythematosus	Disease Ontology	disease	systemic lupus erythematosus--ncbo_text_direct--10.0	More recent studies reported genetic polymorphisms in the MeCP2 genes in patients with [[systemic lupus erythematosus]] (SLE).	18320046,	FALSE	-469.704	direct	0.529629	20921	722435
6696	Osteopontin	remodeling	85.218.152.127	0.219943	9	[[osteoporosis]]	10	36886	DOID:11476	osteoporosis	Disease Ontology	disease	osteoporosis--ncbo_text_direct--10.0	Loss of this mineral may lead to [[osteoporosis]] , as the bone is depleted for calcium if this is not supplied in the diet.	11721059,	FALSE	-469.712	direct	0.528765	34505	3940030
65125	WNK1	Clinical significance	Zigger	0.513747	8	[[Gordon hyperkalemia-hypertension syndrome]]	10	8907	DOID:10763	hypertension	Disease Ontology	disease	hypertension--ncbo_text_direct--10.0	WNK1 has [[mutation]] s associated with [[Gordon hyperkalemia-hypertension syndrome]] ( [[pseudohypoaldosteronism]] Type II, featuring [[hypertension]] ) and [[congenital sensory neuropathy]] ( [[Hereditary sensory and autonomic neuropathy|HSAN]] Type II, featuring loss of perception to pain, touch, and heat due to a loss of peripheral sensory nerves).	18521183,	FALSE	-469.714	direct	0.528587	3880	5002828
2023	Alpha-enolase	Clinical significance	CopperKettle	0.219943	8	[[Hashimoto's encephalopathy]]	10	4282	DOID:8510	encephalopathy	Disease Ontology	disease	encephalopathy--ncbo_text_direct--10.0	Alpha-enolase has been identified as an [[autoantigen]] in [[Hashimoto's encephalopathy]] .	17335908, 12847697,	FALSE	-469.738	direct	0.526222	3827	429767
3579	Interleukin 8 receptor, beta	Function	Boghog	0.219943	6	/MGSA), a protein with melanoma growth stimulating activity, and has been shown to be a major component required for serum-dependent melanoma cell growth. In addition, it binds ligands	20	10075	DOID:1909	melanoma	Disease Ontology	disease	melanoma--ncbo_text_direct--20.0	This receptor also binds to chemokine (C-X-C motif) ligand 1 ( [[CXCL1]] /MGSA), a protein with melanoma growth stimulating activity, and has been shown to be a major component required for serum-dependent melanoma cell growth.	NCBI Gene,	FALSE	-469.747	direct	0.525336	1096	1511083
2261	Fibroblast growth factor receptor 3	Disease linkage	Arcadian	0.219943	8	[[seborrheic keratosis]]	10	7323	DOID:6498	Seborrheic keratosis	Disease Ontology	disease	seborrheic keratosis--ncbo_text_direct--10.0	Defects in the FGFR3 gene has been associated with several conditions, including: [[achondroplasia]] / [[hypochondroplasia]] [[thanatophoric dwarfism]] [[seborrheic keratosis]] [[bladder cancer]] Fibroblast growth factor receptor 3 has been shown to [[Protein-protein interaction|interact]] with [[FGF1]] and [[FGF9]] .	17568799, 10574949, 8576175, 17085196,	FALSE	-469.76	direct	0.524035	13670	62152
627	Brain-derived neurotrophic factor	Disease linkage	Boghog2	0.219943	6	[[obsessive-compulsive disorder]]	10	29111	DOID:10933	obsessive-compulsive disorder	Disease Ontology	disease	obsessive-compulsive disorder--ncbo_text_direct--10.0	Various studies have shown possible links between BDNF and conditions, such as [[clinical depression|depression]] , [[schizophrenia]] , [[obsessive-compulsive disorder]] , [[Alzheimer's disease]] , [[Huntington's disease]] , [[Rett syndrome]] , and [[dementia]] , as well as [[anorexia nervosa]] and [[bulimia nervosa]] .	17419049, 9312147, 19664825, 18337636, 17922530, 19499586, 11855816, 19498435, 19076369, 9728912, http://www.springer.com/biomed/neuroscience/book/978-0-387-76760-4, 19349604, 9096132, 19720106, 19721723,	FALSE	-469.763	direct	0.523747	132607	1253414
3897	L1 (protein)	Summary	Arcadian	0.219943	7	{{PBB_Summary | section_title = | summary_text = The protein encoded by this gene is an axonal glycoprotein belonging to the immunoglobulin superfamily of proteins. The ectodomain, consisting of several immunoglobulin-like domains and fibronectin-like repeats (type III), is linked via a single transmembrane sequence to a conserved cytoplasmic domain. This cell adhesion molecule plays an important…	10	9163	DOID:10908	Hydrocephalus	Disease Ontology	disease	hydrocephalus--ncbo_text_direct--10.0	Mutations in the gene cause three X-linked neurological syndromes known by the acronym CRASH ([[corpus callosum hypoplasia, retardation, aphasia, spastic paraplegia and hydrocephalus]]).	12942088,	TRUE	-469.763	direct	0.523738	5572	285379
718	Complement component 3	use	Diberri	0.219943	8	may be measured to support or refute a particular medical diagnosis. For example, low C3 levels are associated with some types of kidney disease	10	8295	DOID:557	kidney disease	Disease Ontology	disease	kidney disease--ncbo_text_direct--10.0	For example, low C3 levels are associated with some types of kidney disease such as [[post-infectious glomerulonephritis]] and [[shunt nephritis]] . - Complement component 3 has been shown to [[Protein-protein interaction|interact]] with [[Factor H]] . -	9291131, 11367533,	FALSE	-469.77	direct	0.522986	5215	1325431
1950	Epidermal growth factor	EGF therapy	Mikael Hï¿½ggstrï¿½m	0.219943	9	Because of the increased risk of cancer by EGF, inhibiting it decreases cancer risk.	10	10978	DOID:162	cancer	Disease Ontology	disease	cancer--ncbo_text_direct--10.0	Because of the increased risk of cancer by EGF, inhibiting it decreases cancer risk.	15142631,	FALSE	-469.773	direct	0.522679	579818	73330621
1071	Cholesterylester transfer protein	Role in disease	Jfdwolff	0.219943	6	[[atherosclerosis]]	10	9714	DOID:1936	Atherosclerosis	Disease Ontology	disease	atherosclerosis--ncbo_text_direct--10.0	Rare mutations leading to increased function of CETP have been linked to accelerated [[atherosclerosis]] .	8675707, 9610775,	FALSE	-469.78	direct	0.522037	748	841414
2064	HER2/neu	cancer	Andrew73	0.141851	10	tumors are routinely checked for overexpression of HER2/neu. Overexpression also occurs in other cancer	10	21209	DOID:162	cancer	Disease Ontology	disease	cancer--ncbo_text_direct--10.0	Overexpression also occurs in other cancer such as [[ovarian cancer]] , [[stomach cancer]] , and biologically aggressive forms of uterine cancer, such as uterine serous [[endometrial carcinoma]] .	18555254, http://cordis.europa.eu/fetch?CALLER=EN_NEWS&ACTION=D&SESSION=&RCN=30093, 19005469,	FALSE	-469.81	direct	0.518963	30793	73330621
6347	CCL2	importance	DrMicro	0.219943	5	implicated in the pathogenesis of diseases characterized by monocytic infiltrates, like psoriasis, rheumatoid arthritis and atherosclerosis.	20	12826	DOID:7148	rheumatoid arthritis	Disease Ontology	disease	rheumatoid arthritis--ncbo_text_direct--20.0	CCL2 has been implicated in the pathogenesis of diseases characterized by monocytic infiltrates, like psoriasis, rheumatoid arthritis and atherosclerosis.	19441905,	FALSE	-469.811	direct	0.518899	24628	4451593
3356	5-HT2A receptor	psychiatric disorders	Fnielsen	0.403958	9	[[bipolar disorder]]	10	46188	DOID:3312	bipolar disorder	Disease Ontology	disease	bipolar disorder--ncbo_text_direct--10.0	Several studies have seen links between the -1438G/A polymorphism and [[mood disorders]] , such as [[bipolar disorder]] and [[major depressive disorder]] .	11702051, 14730199,	FALSE	-469.846	direct	0.51536	11949	2873465
1956	Epidermal growth factor receptor	Summary	BorisTM	0.219943	9	[[cancer]]	10	53768	DOID:162	cancer	Disease Ontology	disease	cancer--ncbo_text_direct--10.0	Mutations affecting EGFR expression or activity could result in [[cancer]] .	17671639,	FALSE	-469.875	direct	0.512492	322176	73330621
4311	Neprilysin	Signaling peptides	Opabinia regalis	0.219943	9	[[melanoma]]	20	9094	DOID:1909	melanoma	Disease Ontology	disease	melanoma--ncbo_text_direct--20.0	In some types of cancer, such as [[metastatic]] [[carcinoma]] and some advanced [[melanoma]] s, neprilysin is overexpressed; in other types, most notably [[lung cancer]] s, neprilysin is downregulated, and thus unable to modulate the pro-growth [[autocrine]] signaling of cancer cells via secreted peptides such as mammalian [[homology (biology)|homologs]] related to [[bombesin]] .	8631021, 17207277,	FALSE	-469.902	direct	0.509846	6751	1511083
2266	FGG	Summary	Giraffedata	0.219943	6	{{PBB_Summary | section_title = | summary_text = The protein encoded by this gene is the gamma component of fibrinogen, a blood-borne glycoprotein composed of three pairs of nonidentical polypeptide chains. Following vascular injury, fibrinogen is cleaved by thrombin to form fibrin which is the most abundant component of blood clots. In addition, various cleavage products of fibrinogen and fibrin…	10	2788	DOID:2452	thrombophilia	Disease Ontology	disease	thrombophilia--ncbo_text_direct--10.0	Mutations in this gene lead to several disorders, including dysfibrinogenemia, [[hypofibrinogenemia]] and thrombophilia.	NCBI Gene,	TRUE	-469.907	direct	0.509316	124996	39504
7351	UCP2	Summary	Gaberdine2	0.219943	5	{{PBB_Summary | section_title = | summary_text = Mitochondrial uncoupling proteins (UCP) are members of the larger family of mitochondrial anion carrier proteins (MACP). UCPs separate oxidative phosphorylation from ATP synthesis with energy dissipated as heat, also referred to as the mitochondrial proton leak. UCPs facilitate the transfer of anions from the inner to the outer mitochondrial membra…	20	8581	DOID:9970	obesity	Disease Ontology	disease	obesity--ncbo_text_direct--20.0	Although it was originally thought to play a role in nonshivering thermogenesis, obesity and diabetes, it now appears that the main function of UCP2 is the control of mitochondria-derived reactive oxygen species.	11101840, NCBI Gene,	TRUE	-469.909	direct	0.509055	10569	9727780
3856	Keratin 8	Utility as an immunohistochemical stain	unknown	0.219943	0		10	9877	DOID:3007	ductal carcinoma	Disease Ontology	disease	ductal carcinoma--ncbo_text_direct--10.0	[[Antibodies]] to CK8 (e.g. CAM 5.2) can be used to differentiate [[breast cancer|lobular carcinoma of the breast]] from ductal carcinoma of the [[breast]] .	15501967, 16575508, 11788583,	FALSE	-469.918	direct	0.508166	5246	247172
6556	SLC11A1	Summary	217.44.180.127	0.219943	3	{{PBB_Summary | section_title = | summary_text = This gene is a member of the solute carrier family 11 (proton-coupled divalent metal ion transporters) family and encodes a multi-pass membrane protein. The protein functions as a divalent transition metal (iron and manganese) transporter involved in iron metabolism and host resistance to certain pathogens. Mutations in this gene have been associat…	10	8190	DOID:399	tuberculosis	Disease Ontology	disease	tuberculosis--ncbo_text_direct--10.0	Mutations in this gene have been associated with susceptibility to infectious diseases such as tuberculosis and leprosy, and inflammatory diseases such as rheumatoid arthritis and Crohn's disease.	NCBI Gene,	TRUE	-469.922	direct	0.507815	6699	3008144
7166	TPH1	Clinical significance	142.3.67.148	0.219943	5	with schizophrenia.	10	11436	DOID:5419	schizophrenia	Disease Ontology	disease	schizophrenia--ncbo_text_direct--10.0	One human mutant of TPH1, A218C found in [[intron]] 7, is highly associated with schizophrenia.	18583979,	FALSE	-469.94	direct	0.506047	3705	3046128
12	Alpha 1-antichymotrypsin	Summary	Banus	0.219943	9	[[Parkinson disease]]	10	3712	DOID:14330	Parkinson disease	Disease Ontology	disease	Parkinson disease--ncbo_text_direct--10.0	Mutations have been identified in patients with [[Parkinson disease]] and [[chronic obstructive pulmonary disease]] .	NCBI Gene,	FALSE	-469.946	direct	0.505416	7873	1792919
7276	Transthyretin	Role in disease	Naomi njw	0.219943	5	[[schizophrenia]]	10	9313	DOID:5419	schizophrenia	Disease Ontology	disease	schizophrenia--ncbo_text_direct--10.0	Transthyretin level in cerebrospinal fluid has also been found to be lower in patients with some [[Neurobiological brain disorder|neurobiological disorders]] such as [[schizophrenia]] .	17090210,	FALSE	-469.954	direct	0.504552	18923	3046128
3119	HLA-DQB1	Multiple sclerosis	Boghog	0.219943	8	[[multiple sclerosis]]	20	6725	DOID:2377	multiple sclerosis	Disease Ontology	disease	multiple sclerosis--ncbo_text_direct--20.0	Certain HLA-DQB1 alleles are also linked to a modest increased risk of [[multiple sclerosis]] .	9300661, 17329717,	FALSE	-469.959	direct	0.50407	15480	3212740
26291	FGF21	Function	Boghog2	0.219943	7	[[diabetes mellitus|diabetic]]	20	7111	DOID:9351	diabetes mellitus	Disease Ontology	disease	diabetes mellitus--ncbo_text_direct--20.0	FGF21 also protects animals from diet-induced [[obesity]] when overexpressed in [[transgenic]] mice and lowers blood glucose and [[triglyceride]] levels when administered to [[diabetes mellitus|diabetic]] rodents.	15902306,	FALSE	-469.969	direct	0.503077	2568	1715158
3575	Interleukin-7 receptor	Summary	Gary Baley	0.219943	0	{{PBB_Summary | section_title = | summary_text = The protein encoded by this gene is a receptor for interleukin 7 (IL7). The function of this receptor requires the interleukin 2 receptor, gamma chain (IL2RG, or [[CD132]]), which is a common gamma chain shared by the receptors of various cytokines, including interleukin 2, 4, 7, 9, and 15. This protein has been shown to play a critical role in the…	20	7566	DOID:2377	multiple sclerosis	Disease Ontology	disease	multiple sclerosis--ncbo_text_direct--20.0	It has also recently been linked to the pathogenesis of multiple sclerosis.	http://www.ncbi.nlm.nih.gov/pubmed/17660817,	FALSE	-469.974	direct	0.502645	6224	3212740
7124	Tumor necrosis factor-alpha	Summary	Fredweis	0.219943	10	[[cancer]]	10	18277	DOID:162	cancer	Disease Ontology	disease	cancer--ncbo_text_direct--10.0	Dysregulation of TNF production has been implicated in a variety of human [[disease]] s, as well as [[cancer]] .	11239407, 5693925,	FALSE	-469.976	direct	0.502368	200644	73330621
10215	OLIG2	Clinical signficance	Boghog2	0.219943	3	[[leukemia]]	10	8462	DOID:1240	leukemia	Disease Ontology	disease	leukemia--ncbo_text_direct--10.0	The OLIG2 gene was originally discovered as a chromosomal translocation t(14;21)(q11.2;q22) associated with [[T-cell]] acute lymphoblastic [[leukemia]] .	11498220, 10737801, NCBI Gene, 11526205,	FALSE	-469.994	direct	0.500633	5126	3070744
6037	Eosinophil cationic protein	Summary	IxSerenityxi	0.219943	6	. This protein is related to inflammation and asthma because in these cases, there are increased levels of ECP in the body.	10	18865	DOID:2841	asthma	Disease Ontology	disease	asthma--ncbo_text_direct--10.0	This protein is related to inflammation and asthma because in these cases, there are increased levels of ECP in the body.	2387583,	FALSE	-469.999	direct	0.50008	17339	10514692
345	Apolipoprotein C3	Clinical significance	202.164.54.45	0.219943	7	risk of coronary heart disease in	10	8435	DOID:3393	coronary heart disease	Disease Ontology	disease	coronary heart disease--ncbo_text_direct--10.0	P2-S2-X1 and P1-S2-X1 have been discovered in ApoAI-CIII-AIV gene cluster on chromosme 11q23, who confer approximately threefold higher risk of coronary heart disease in normal as well as non-insulin diabetes mellitus.	17825930, 17654446,	FALSE	-470.025	direct	0.497452	1417	1135291
1401	C-reactive protein	History and nomenclature	Diberri	0.219943	9	cancer,	10	16017	DOID:162	cancer	Disease Ontology	disease	cancer--ncbo_text_direct--10.0	Initially it was thought that CRP might be a pathogenic secretion as it was elevated in people with a variety of illnesses including cancer, however discovery of hepatic synthesis demonstrated that it is a native protein.	12813013,	FALSE	-470.046	direct	0.495359	611390	73330621
627	Brain-derived neurotrophic factor	Genetics	Bragiw	0.219943	4	[[obesity]]	20	29111	DOID:9970	obesity	Disease Ontology	disease	obesity--ncbo_text_direct--20.0	In 2009, variants close to the BDNF gene were found to be associated with [[obesity]] in two very large genome wide-association studies of [[body mass index]] (BMI).	19079261, http://news.bbc.co.uk/2/hi/health/6962450.stm, 1815605, 19079260, 19480984,	FALSE	-470.048	direct	0.495238	132607	9727780
3684	Integrin alpha M	Summary	Nbauman	0.219943	7	[[systemic lupus erythematosus]]	10	4967	DOID:9074	systemic lupus erythematosus	Disease Ontology	disease	systemic lupus erythematosus--ncbo_text_direct--10.0	In genomewide association studies, single nucleotide polymorphisms in ITGAM had the strongest association with [[systemic lupus erythematosus]] , with an odds ratio of 1.65 for the T allele of rs9888739 and lupus. [[integrin]]	18204099, 18204098,	FALSE	-470.049	direct	0.495144	4292	722435
246213	SLC17A8	Clinical significance	Boghog	0.219943	4	[[nonsyndromic deafness]]	20	4103	DOID:10005	deafness	Disease Ontology	disease	deafness--ncbo_text_direct--20.0	Mutations in this gene are the cause of autosomal-dominant [[nonsyndromic deafness]] type 25 (DFNA25).	18674745,	FALSE	-470.052	direct	0.494807	1100	1083672
4524	Methylenetetrahydrofolate reductase	Genetics	Boghog2	0.219943	8	[[schizophrenia]]	10	20123	DOID:5419	schizophrenia	Disease Ontology	disease	schizophrenia--ncbo_text_direct--10.0	Mutations in the MTHFR gene could be one of the factors leading to increased risk of developing [[schizophrenia]] .	http://www.schizophreniaforum.org/res/sczgene/meta.asp?geneID=4,	FALSE	-470.056	direct	0.494408	58846	3046128
8912	CACNA1H	Clinical significance	Boghog	0.219943	5	[[idiopathic generalized epilepsy]]	10	9524	DOID:1826	epilepsy	Disease Ontology	disease	epilepsy--ncbo_text_direct--10.0	Variants of Ca <sub>v</sub> 3.2 with increased channel activity contribute to susceptibility to [[idiopathic generalized epilepsy]] (IGE), but are not sufficient to induce epilepsy on their own.	17696120,	FALSE	-470.071	direct	0.49293	2986	2939497
57817	HAMP	Summary	Boghog2	0.219943	7	structures. These peptides exhibit antimicrobial activity. Mutations in this gene cause hemochromatosis type 2B,	10	7578	DOID:2352	Hemochromatosis	Disease Ontology	disease	hemochromatosis--ncbo_text_direct--10.0	Mutations in this gene cause hemochromatosis type 2B, also known as juvenile hemochromatosis, a disease caused by severe iron overload that results in [[cardiomyopathy]] , [[cirrhosis]] , and endocrine failure.	NCBI Gene,	FALSE	-470.072	direct	0.49285	600592	99541
153	Beta-1 adrenergic receptor	Agonists	Mikael Hï¿½ggstrï¿½m	0.607782	8	[[hypertension]]	60	12369	DOID:10763	hypertension	Disease Ontology	disease	hypertension--ncbo_text_direct--60.0	[[Selective agonist]] s to the beta-1 receptor are: [[Denopamine]] [[Dobutamine]] (in [[cardiogenic shock]] ) [[Xamoterol]] ( [[cardiac stimulant]] ) ( [[Beta blocker]] s) ?1-selective ones are: [[Acebutolol]] (in [[hypertension]] , [[angina pectoris]] and [[arrhythmia]] s) [[Atenolol]] (in [[hypertension]] , [[coronary heart disease]] , [[arrhythmia]] s and [[myocardial infarction]] ) [[Betaxolo…	http://www.nlm.nih.gov/medlineplus/druginfo/medmaster/a693024.html,	FALSE	-470.076	direct	0.492406	6223	5002828
12	Alpha 1-antichymotrypsin	Summary	Ciar	0.219943	9	[[Alzheimer's disease]]	20	3712	DOID:10652	Alzheimer's disease	Disease Ontology	disease	Alzheimer's disease--ncbo_text_direct--20.0	Alpha 1-antichymotrypsin is also associated with the [[pathogenesis]] of [[Alzheimer's disease]] as it enhances the formation of amyloid-fibrils in this disease.	8930118,	FALSE	-470.076	direct	0.492385	7873	4855008
5008	Oncostatin M	Receptors	Mvilchez	0.219943	7	rheumatoid arthritis.	20	32906	DOID:7148	rheumatoid arthritis	Disease Ontology	disease	rheumatoid arthritis--ncbo_text_direct--20.0	For example OSM reduces the degree of joint destruction in an antibody induced model of rheumatoid arthritis.	10228036,	FALSE	-470.097	direct	0.490296	18778	4451593
5961	Peripherin 2	Summary	SmackBot	0.219943	6	{{PBB_Summary | section_title = | summary_text = The protein encoded by this gene is a member of the transmembrane 4 superfamily, also known as the tetraspanin family. Most of these members are cell-surface proteins that are characterized by the presence of four transmembrane helices. Tetraspanins mediate signal transduction events that play a role in the regulation of cell development, activatio…	10	8440	DOID:4448	Macular degeneration	Disease Ontology	disease	macular degeneration--ncbo_text_direct--10.0	Some of the various phenotypically different disorders are autosomal dominant retinitis pigmentosa, progressive macular degeneration, macular dystrophy and retinitis pigmentosa digenic.	NCBI Gene,	TRUE	-470.099	direct	0.490142	455	1088433
3105	HLA-A	activities	unknown	0.219943	0		20	15268	DOID:2377	multiple sclerosis	Disease Ontology	disease	Multiple sclerosis--ncbo_text_direct--20.0	As a consequence, donated organs must be matched with regard to HLA between donor and recipient. <br clear="left"/> | class="wikitable" align = "right" style = "margin-left: 2em;" |+ HLA-A associated diseases |- | Associated disease || colspan = "3" align="center" | Serotypes |- | Ankylosing spondylitis || align = "center" width = "35px" | [[HLA-A24|A24]] || width = "35px" | || width = "35px" | |…	12121673,	FALSE	-470.114	direct	0.488648	39022	3212740
181	Agouti-related peptide	Role in Obesity	94.195.251.228	0.219943	7	AgRP induces obesity by chronic antagonism of the MC4-R.	20	17299	DOID:9970	obesity	Disease Ontology	disease	obesity--ncbo_text_direct--20.0	AgRP induces obesity by chronic antagonism of the MC4-R.	9019399,	FALSE	-470.114	direct	0.488642	4748	9727780
56606	SLC2A9	Summary	Boghog2	0.219943	5	[[gout]]	10	5832	DOID:13189	gout	Disease Ontology	disease	gout--ncbo_text_direct--10.0	SLC2A9 has also recently been found to transport [[uric acid]] , and genetic variants of the transporter have been linked to increased risk of development of both [[hyperuricemia]] and [[gout]] .	18327257, 18327256,	FALSE	-470.119	direct	0.48814	1440	6370858
4282	Macrophage migration inhibitory factor	significance	Boghog	0.219943	5	[[rheumatoid arthritis]]	20	9471	DOID:7148	rheumatoid arthritis	Disease Ontology	disease	rheumatoid arthritis--ncbo_text_direct--20.0	It has been speculated that MIF is an inflammatory mediator possibly associated with [[rheumatoid arthritis]] (RA) severity.	12681488, 11932196,	FALSE	-470.133	direct	0.486726	40398	4451593
4124	MAN2A1	Summary	ProteinBoxBot	0.219943	5	{{PBB_Summary | section_title = | summary_text = This gene encodes a protein which is a member of family 38 of the glycosyl hydrolases. The protein is located in the Golgi and catalyzes the final hydrolytic step in the asparagine-linked oligosaccharide (N-glycan) maturation pathway. Mutations in the mouse homolog of this gene have been shown to cause a systemic autoimmune disease similar to human…	10	8321	DOID:417	autoimmune disease	Disease Ontology	disease	autoimmune disease--ncbo_text_direct--10.0	Mutations in the mouse homolog of this gene have been shown to cause a systemic autoimmune disease similar to human systemic lupus erythematosus.	NCBI Gene,	TRUE	-470.133	direct	0.4867	392	495435
6285	S100B	Summary	Banus	0.219943	9	[[Down's syndrome]]	20	14878	DOID:14250	Down's syndrome	Disease Ontology	disease	Down's syndrome--ncbo_text_direct--20.0	[[Chromosomal rearrangement]] s and altered expression of this gene have been implicated in several neurological, neoplastic, and other types of diseases, including [[Alzheimer's disease]] , [[Down's syndrome]] , [[epilepsy]] , [[amyotrophic lateral sclerosis]] , [[melanoma]] , and [[type I diabetes]] .	16189514, 10913138, NCBI Gene,	FALSE	-470.143	direct	0.485653	15090	718411
3362	5-HT6 receptor	Function	El3ctr0nika	0.607782	7	[[Alzheimer's disease]]	20	26729	DOID:10652	Alzheimer's disease	Disease Ontology	disease	Alzheimer's disease--ncbo_text_direct--20.0	In parallel with this, 5-HT <sub>6</sub> antagonists improve cognition, learning, and memory, and agents such as [[latrepirdine]] , [[Lu AE58054]] , and [[SB-742,457]] are being developed as novel treatments for [[Alzheimer's disease]] and other [[dementia]] s.	19086256, 16055331, 16913710, 15713394, 18625457, 16143522, 19589055, 18843410, 15745826, 18691131,	FALSE	-470.152	direct	0.484825	1781	4855008
6100	RP9	Clinical significance	Boghog2	0.219943	3	[[retinitis pigmentosa]]	10	6471	DOID:10584	retinitis pigmentosa	Disease Ontology	disease	retinitis pigmentosa--ncbo_text_direct--10.0	Mutations in PAP1 underlie [[autosomal dominant]] [[retinitis pigmentosa]] mapped to the RP9 gene [[locus (genetics)|locus]] .	12032732,	FALSE	-470.154	direct	0.48461	32131	571201
347730	LRRTM1	Summary	Turkay	0.219943	5	[[schizophrenia]]	10	5392	DOID:5419	schizophrenia	Disease Ontology	disease	schizophrenia--ncbo_text_direct--10.0	Possessing one particular variant of the LRRTM1 gene slightly raises the risk of [[psychotic]] [[mental illness]] es such as [[schizophrenia]] As the name implies, its protein product is a [[transmembrane protein]] , which contains many [[leucine rich repeats]] , that is present in [[neuron]] s.	17667961,	FALSE	-470.171	direct	0.482928	2044	3046128
4124	MAN2A1	Summary	ProteinBoxBot	0.219943	5	{{PBB_Summary | section_title = | summary_text = This gene encodes a protein which is a member of family 38 of the glycosyl hydrolases. The protein is located in the Golgi and catalyzes the final hydrolytic step in the asparagine-linked oligosaccharide (N-glycan) maturation pathway. Mutations in the mouse homolog of this gene have been shown to cause a systemic autoimmune disease similar to human…	10	8321	DOID:9074	systemic lupus erythematosus	Disease Ontology	disease	systemic lupus erythematosus--ncbo_text_direct--10.0	Mutations in the mouse homolog of this gene have been shown to cause a systemic autoimmune disease similar to human systemic lupus erythematosus.	NCBI Gene,	TRUE	-470.175	direct	0.482501	392	722435
6556	SLC11A1	Summary	217.44.180.127	0.219943	3	{{PBB_Summary | section_title = | summary_text = This gene is a member of the solute carrier family 11 (proton-coupled divalent metal ion transporters) family and encodes a multi-pass membrane protein. The protein functions as a divalent transition metal (iron and manganese) transporter involved in iron metabolism and host resistance to certain pathogens. Mutations in this gene have been associat…	10	8190	DOID:8778	Crohn's disease	Disease Ontology	disease	Crohn's disease--ncbo_text_direct--10.0	Mutations in this gene have been associated with susceptibility to infectious diseases such as tuberculosis and leprosy, and inflammatory diseases such as rheumatoid arthritis and Crohn's disease.	NCBI Gene,	TRUE	-470.178	direct	0.482173	6699	1033794
6521	Band 3	Pathology	Arcadian	0.219943	10	[[Hereditary spherocytosis]]	10	10899	DOID:12971	hereditary spherocytosis	Disease Ontology	disease	Hereditary spherocytosis--ncbo_text_direct--10.0	More importantly erythroid AE1 mutations cause between 15-25% of cases of [[Hereditary spherocytosis]] (a disorder associated with progressive red cell membrane loss), and also cause the hereditary conditions of [[Hereditary stomatocytosis]] and Southeast Asian [[Ovalocytosis]] A different isoform of AE1, known as kAE1 (which is 65 amino acids shorter than erythroid AE1) is found in the [[basolat…	10820026, 1722314, 16227998, 9774471, 11063570, 11994299,	FALSE	-470.183	direct	0.481681	2966808	18779
5362	PLXNA2	Summary	CopperKettle	0.219943	5	[[schizophrenia]]	10	6067	DOID:5419	schizophrenia	Disease Ontology	disease	schizophrenia--ncbo_text_direct--10.0	In some studies, the PLXNA2 gene is associated with [[schizophrenia]] . and [[anxiety]] .	17339520, http://www.schizophreniaforum.org/res/sczgene/geneoverview.asp?geneid=259,	FALSE	-470.193	direct	0.480721	626	3046128
675	BRCA2	Summary	Fabiolib	0.219943	3	Cancer 2	10	34850	DOID:162	cancer	Disease Ontology	disease	Cancer--ncbo_text_direct--10.0	9.82636, BRCA2 (Breast Cancer 2 susceptibility protein) is a [[protein]] that in humans is encoded by the BRCA2 [[gene]] .	http://www.orthomam.univ-montp2.fr/orthomam/data/cds/detailMarkers/ENSG00000139618_BRCA2.xml, 8091231,	FALSE	-470.202	direct	0.47976	133934	73330621
290	Alanine aminopeptidase	Summary	Boghog2	0.219943	7	{{PBB_Summary | section_title = | summary_text = Aminopeptidase N is located in the small-intestinal and renal microvillar membrane, and also in other plasma membranes. In the small intestine aminopeptidase N plays a role in the final digestion of peptides generated from hydrolysis of proteins by gastric and pancreatic proteases. Its function in proximal tubular epithelial cells and other cell ty…	10	8406	DOID:1240	leukemia	Disease Ontology	disease	leukemia--ncbo_text_direct--10.0	Defects in this gene appear to be a cause of various types of leukemia or lymphoma.	NCBI Gene,	TRUE	-470.211	direct	0.478876	2195	3070744
658	BMPR1B	Clinical significance	Boghog2	0.219943	6	[[pulmonary hypertension]]	20	3860	DOID:6432	pulmonary hypertension	Disease Ontology	disease	pulmonary hypertension--ncbo_text_direct--20.0	Mutations in this gene have been associated with primary [[pulmonary hypertension]] .	NCBI Gene,	FALSE	-470.218	direct	0.478168	2140	1129183
5346	Perilipin	Clinical significance	Scientizzle	0.219943	7	variance in body-weight regulation and may be a genetic influence on obesity	20	12927	DOID:9970	obesity	Disease Ontology	disease	obesity--ncbo_text_direct--20.0	Polymorphisms in the human perilipin (PLIN) gene have been associated with variance in body-weight regulation and may be a genetic influence on obesity risk in humans.	19385027,	FALSE	-470.235	direct	0.476549	11301	9727780
5350	PLN (gene)	Function	Boghog	0.301324	7	[[congestive heart failure]]	10	5073	DOID:395	congestive heart failure	Disease Ontology	disease	congestive heart failure--ncbo_text_direct--10.0	Mutations in this gene are a cause of inherited human [[dilated cardiomyopathy]] with refractory [[congestive heart failure]] .	12032137, NCBI Gene,	FALSE	-470.245	direct	0.475491	161	1334666
3814	Kisspeptin	Summary	Clicketyclack	0.141851	10	[[melanoma]]	20	15501	DOID:1909	melanoma	Disease Ontology	disease	melanoma--ncbo_text_direct--20.0	Kiss1 was originally identified as a human [[metastasis suppressor]] gene that has the ability to suppress [[melanoma]] and [[breast cancer]] [[metastasis]] .	16373418,	FALSE	-470.247	direct	0.475344	16472	1511083
6285	S100B	Summary	Banus	0.219943	9	[[Alzheimer's disease]]	20	14878	DOID:10652	Alzheimer's disease	Disease Ontology	disease	Alzheimer's disease--ncbo_text_direct--20.0	[[Chromosomal rearrangement]] s and altered expression of this gene have been implicated in several neurological, neoplastic, and other types of diseases, including [[Alzheimer's disease]] , [[Down's syndrome]] , [[epilepsy]] , [[amyotrophic lateral sclerosis]] , [[melanoma]] , and [[type I diabetes]] .	16189514, 10913138, NCBI Gene,	FALSE	-470.272	direct	0.472836	15090	4855008
1618	DAZL	Summary	ProteinBoxBot	0.219943	5	{{PBB_Summary | section_title = | summary_text = The DAZ (Deleted in AZoospermia) gene family encodes potential RNA binding proteins that are expressed in prenatal and postnatal germ cells of males and females. The protein encoded by this gene is localized to the nucleus and cytoplasm of fetal germ cells and to the cytoplasm of developing oocytes. In the testis, this protein is localized to the n…	20	8834	DOID:5223	infertility	Disease Ontology	disease	infertility--ncbo_text_direct--20.0	Mutations in this gene have been linked to severe spermatogenic failure and infertility in males.	10903443, NCBI Gene,	TRUE	-470.284	direct	0.471596	7605	3448458
2296	Forkhead box C1	Function	Boghog2	0.219943	7	[[glaucoma]]	10	8589	DOID:1686	Glaucoma	Disease Ontology	disease	glaucoma--ncbo_text_direct--10.0	Mutations in this gene cause various [[glaucoma]] phenotypes including primary congenital glaucoma, autosomal dominant iridogoniodysgenesis anomaly, and [[Axenfeld-Rieger anomaly]] .	NCBI Gene,	FALSE	-470.294	direct	0.470567	592	1566615
1071	Cholesterylester transfer protein	Role in disease	LinkinPark	0.219943	8	the prevalence of coronary heart disease in	10	9714	DOID:3393	coronary heart disease	Disease Ontology	disease	coronary heart disease--ncbo_text_direct--10.0	However, this mutation also increases the prevalence of coronary heart disease in patients with hypertriglyceridemia.	17387129, 9610775,	FALSE	-470.324	direct	0.467569	748	1135291
2670	Glial fibrillary acidic protein	states	KBlott	0.305339	9	[[schizophrenia]]	10	15355	DOID:5419	schizophrenia	Disease Ontology	disease	schizophrenia--ncbo_text_direct--10.0	GFAP decreases have been reported in [[Down's syndrome]] , [[schizophrenia]] , [[bipolar disorder]] and [[Depression (mood)|depression]] .	10822341,	FALSE	-470.35	direct	0.464998	70077	3046128
3566	Interleukin-4 receptor	Summary	WhatamIdoing	0.219943	8	{{PBB_Summary | section_title = | summary_text = This gene encodes the alpha chain of the interleukin-4 receptor, a type I transmembrane protein that can bind [[interleukin 4]] and [[interleukin 13]] to regulate IgE [[antibody]] production in [[B cell]]s. Among [[T cells]], the encoded protein also can bind interleukin 4 to promote differentiation of [[Th2 cell]]s. A soluble form of the encoded p…	10	3768	DOID:2841	asthma	Disease Ontology	disease	asthma--ncbo_text_direct--10.0	Allelic variations in this gene have been associated with atopy, a condition that can manifest itself as allergic rhinitis, sinusitus, asthma, or eczema.	NCBI Gene,	TRUE	-470.351	direct	0.464875	7849	10514692
2693	Growth hormone secretagogue receptor	Function	140.203.16.76	0.141851	7	Inverse agonists for the ghrelin receptor could be particularly interesting for the treatment of obesity.	20	10779	DOID:9970	obesity	Disease Ontology	disease	obesity--ncbo_text_direct--20.0	Inverse agonists for the ghrelin receptor could be particularly interesting for the treatment of obesity.	12907757, NCBI Gene,	FALSE	-470.352	direct	0.464752	9079	9727780
1080	Cystic fibrosis transmembrane conductance regulator	Related conditions	Boghog2	0.219943	8	vas deferens (a tube that carries sperm from the testes) and causes it to degenerate, resulting in infertility.	20	29664	DOID:5223	infertility	Disease Ontology	disease	infertility--ncbo_text_direct--20.0	This disturbance leads to the production of a large amount of thick mucus that blocks the developing vas deferens (a tube that carries sperm from the testes) and causes it to degenerate, resulting in infertility.	15379964,	FALSE	-470.379	direct	0.462113	62386	3448458
7070	CD90	Expression	Dr.saptarshi	0.403958	10	[[melanoma]]	20	21588	DOID:1909	melanoma	Disease Ontology	disease	melanoma--ncbo_text_direct--20.0	Amongst the cells reported to generally express Thy-1 are [[Thymocytes]] (precursor of T cells in the [[Thymus]] ) & [[CD34]] (+) prothymocytes; [[neuron]] s, [[mesenchymal stem cells]] , [[hematopoietic stem cells]] , [[NK cell]] s, murine [[T-cell]] s, [[endothelium]] (mainly in [[High endothelial venule]] s or HEVs where diapedesis takes place), renal [[glomerulus|glomerular]] [[mesangial cell…	2888493,	FALSE	-470.382	direct	0.461829	44723	1511083
3738	KCNA3	Autoimmune	Boghog2	0.219943	8	[[autoimmune disease]]	10	32502	DOID:417	autoimmune disease	Disease Ontology	disease	autoimmune disease--ncbo_text_direct--10.0	3-specific blocker and thereby ameliorate many [[autoimmune disease]] s without compromising the protective immune response.	8645244,	FALSE	-470.39	direct	0.461041	621	495435
7494	XBP1	Clinical signficance	De728631	0.219943	5	[[Crohn's disease]]	10	14989	DOID:8778	Crohn's disease	Disease Ontology	disease	Crohn's disease--ncbo_text_direct--10.0	Specifically in the [[Colon (anatomy)|colon]] , XBP1 anomalies have been linked to [[Crohn's disease]] .	18775308,	FALSE	-470.396	direct	0.460375	7277	1033794
7097	TLR 2	Expression	Arcadian	0.219943	10	[[Lyme disease]]	20	12098	DOID:11729	Lyme disease	Disease Ontology	disease	Lyme disease--ncbo_text_direct--20.0	In the [[skin]] it is found on [[keratinocyte]] s and [[sebaceous gland]] s; [[Furin|spc1]] is induced here, allowing a bactericidal [[sebum]] to be formed. | class="wikitable" | Agonist || Organism |- | [[Lipoteichoic acid]] || Gram-positive bacteria |- |- | atypical [[Lipopolysaccharide|LPS]] || [[Leptospirosis]] and [[Porphyromonas gingivalis]] |- | MALP-2 and MALP-404 ( [[lipoprotein]] s) || …	11751856, 12077222,	FALSE	-470.402	direct	0.459759	17297	1134242
185	Angiotensin II receptor type 1	Summary	MichaK	0.219943	5	[[hypertension]]	10	11320	DOID:10763	hypertension	Disease Ontology	disease	hypertension--ncbo_text_direct--10.0	[[Angiotensin II receptor antagonist]] s are drugs indicated for [[hypertension]] , [[diabetic nephropathy]] and [[congestive heart failure]] .	17346243,	FALSE	-470.404	direct	0.459579	2930	5002828
3605	IL17A	Summary	Boghog2	0.219943	6	{{PBB_Summary | section_title = | summary_text = The protein encoded by this gene is a proinflammatory cytokine produced by activated T cells. This cytokine regulates the activities of NF-kappaB and mitogen-activated protein kinases. This cytokine can stimulate the expression of IL6 and cyclooxygenase-2 (PTGS2/COX-2), as well as enhance the production of nitric oxide (NO). High levels of this cyt…	20	7819	DOID:7148	rheumatoid arthritis	Disease Ontology	disease	rheumatoid arthritis--ncbo_text_direct--20.0	High levels of this cytokine are associated with several chronic inflammatory diseases including rheumatoid arthritis, psoriasis and multiple sclerosis.	NCBI Gene,	TRUE	-470.417	direct	0.458335	799	4451593
154	Beta-2 adrenergic receptor	Gene	Boghog2	0.219943	9	[[asthma]]	10	21081	DOID:2841	asthma	Disease Ontology	disease	asthma--ncbo_text_direct--10.0	Different polymorphic forms, [[point mutation]] s, and/or [[gene downregulation|downregulation]] of this gene are associated with nocturnal [[asthma]] , [[obesity]] and [[type 2 diabetes]] .	NCBI Gene, 17952055,	FALSE	-470.439	direct	0.45606	21286	10514692
596	Bcl-2	disease	Sodium	0.219943	10	[[cancer]]	10	33740	DOID:162	cancer	Disease Ontology	disease	cancer--ncbo_text_direct--10.0	The Bcl-2 gene has been implicated in a number of [[cancer]] s, including [[melanoma]] , [[breast cancer|breast]] , [[prostate cancer|prostate]] , and [[lung cancer|lung carcinomas]] , as well as [[schizophrenia]] and [[autoimmunity]] .	3262202,	FALSE	-470.44	direct	0.456011	144163	73330621
6497	SKI protein	Function	Banus	0.219943	8	[[melanoma]]	20	19913	DOID:1909	melanoma	Disease Ontology	disease	melanoma--ncbo_text_direct--20.0	SKI has been linked to various cancers including human [[melanoma]] s, esophageal squamous cell carcinoma, [[cervical cancer]] and the process of tumor progression.	11278756,	FALSE	-470.447	direct	0.455278	336	1511083
4330	MN1 (gene)	Clinical significance	Arcadian	0.219943	7	[[leukemia]]	10	7865	DOID:1240	leukemia	Disease Ontology	disease	leukemia--ncbo_text_direct--10.0	A potential link to [[leukemia]] including [[acute myeloid leukemia]] has also been described.	7731705, 17698380,	FALSE	-470.455	direct	0.45451	149	3070744
8862	Apelin	Cardiac	Gabor Foldes	0.219943	9	of apelin higher in obesity. Insulin exerts	20	23599	DOID:9970	obesity	Disease Ontology	disease	obesity--ncbo_text_direct--20.0	It is also an adipocyte [[endocrine]] secretion, making adipocytic and circulating levels of apelin higher in obesity.	15677759,	FALSE	-470.459	direct	0.454105	9649	9727780
2670	Glial fibrillary acidic protein	states	KBlott	0.305339	9	[[Down's syndrome]]	20	15355	DOID:14250	Down's syndrome	Disease Ontology	disease	Down's syndrome--ncbo_text_direct--20.0	GFAP decreases have been reported in [[Down's syndrome]] , [[schizophrenia]] , [[bipolar disorder]] and [[Depression (mood)|depression]] .	10822341,	FALSE	-470.474	direct	0.452571	70077	718411
185	Angiotensin II receptor type 1	Summary	MichaK	0.219943	5	[[congestive heart failure]]	10	11320	DOID:395	congestive heart failure	Disease Ontology	disease	congestive heart failure--ncbo_text_direct--10.0	[[Angiotensin II receptor antagonist]] s are drugs indicated for [[hypertension]] , [[diabetic nephropathy]] and [[congestive heart failure]] .	17346243,	FALSE	-470.508	direct	0.449235	2930	1334666
3605	IL17A	Summary	Boghog2	0.219943	6	{{PBB_Summary | section_title = | summary_text = The protein encoded by this gene is a proinflammatory cytokine produced by activated T cells. This cytokine regulates the activities of NF-kappaB and mitogen-activated protein kinases. This cytokine can stimulate the expression of IL6 and cyclooxygenase-2 (PTGS2/COX-2), as well as enhance the production of nitric oxide (NO). High levels of this cyt…	20	7819	DOID:2377	multiple sclerosis	Disease Ontology	disease	multiple sclerosis--ncbo_text_direct--20.0	High levels of this cytokine are associated with several chronic inflammatory diseases including rheumatoid arthritis, psoriasis and multiple sclerosis.	NCBI Gene,	TRUE	-470.56	direct	0.444012	799	3212740
3738	KCNA3	Blockers	Boghog2	0.219943	5	[[systemic lupus erythematosus|cutaneous lupus]]	10	32502	DOID:9074	systemic lupus erythematosus	Disease Ontology	disease	systemic lupus erythematosus--ncbo_text_direct--10.0	3 blocker clofazimine has been reported to be effective in the treatment of chronic [[graft-versus-host disease]] , [[systemic lupus erythematosus|cutaneous lupus]] , and [[generalized pustular psoriasis|pustular psoriasis]] in humans.	4851057, 708598, 16200586, 9116272, 7829710,	FALSE	-470.583	direct	0.441688	621	722435
3557	Interleukin 1 receptor antagonist	Clinical significance	193.157.137.201	0.219943	5	of schizophrenia.	10	8529	DOID:5419	schizophrenia	Disease Ontology	disease	schizophrenia--ncbo_text_direct--10.0	Variants of the IL1RN gene is also associated with risk of schizophrenia.	15318032, 14563376,	FALSE	-470.586	direct	0.441398	47122	3046128
1082	Human chorionic gonadotropin	levels	Anypodetos	0.402033	8	<5.0 mIU/ml * Postmenopausal females: <9.5 mIU/ml == Uses == === Tumor marker === {{Main|Tumor marker}} The ? subunit of human chorionic gonadotropin is secreted also by some [[cancer]]s including [[seminoma]], [[choriocarcinoma]], [[germ cell tumor]]s, [[hydatidiform mole]] formation, [[teratoma]] with elements of [[choriocarcinoma]] (this is rare), and [[islet cell tumor]]. For this reason a po…	10	24742	DOID:162	cancer	Disease Ontology	disease	cancer--ncbo_text_direct--10.0	(LMP is the [[last menstrual period]] .) 3 weeks since LMP: 5 - 50 mIU/ml 4 weeks since LMP: 5 - 426 mIU/ml 5 weeks since LMP: 18 - 7,340 mIU/ml 6 weeks since LMP: 1,080 - 56,500 mIU/ml 7 ï¿½ 8 weeks since LMP: 7,650 - 229,000 mIU/ml 9 ï¿½ 12 weeks since LMP: 25,700 - 288,000 mIU/ml 13 ï¿½ 16 weeks since LMP: 13,300 - 254,000 mIU/ml 17 ï¿½ 24 weeks since LMP: 4,060 - 165,400 mIU/ml 25 ï¿½ 40 week…	12740738, http://articles.sfgate.com/2009-05-08/sports/17199689_1_hcg-steroid-users-steroid-cycle,	FALSE	-470.595	direct	0.440541	276654	73330621
10891	PPARGC1A	Summary	Boghog	0.219943	5	biogenesis, and is a major factor that regulates muscle fiber type determination. This protein may be also involved in controlling blood pressure, regulating cellular cholesterol homoeostasis, and the development of obesity.	20	9683	DOID:9970	obesity	Disease Ontology	disease	obesity--ncbo_text_direct--20.0	This protein may be also involved in controlling blood pressure, regulating cellular cholesterol homoeostasis, and the development of obesity.	20926834, NCBI Gene,	FALSE	-470.598	direct	0.440232	6640	9727780
472	Ataxia telangiectasia mutated	Role in cancer	Hannes Rï¿½st	0.219943	8	(AT) is a rare human disease characterized by extreme cellular sensitivity to radiation and a predisposition to cancer. All AT patients contain mutations in the AT-mutated gene (ATM). Most other AT-like disorders are defective in genes encoding the	10	30839	DOID:162	cancer	Disease Ontology	disease	cancer--ncbo_text_direct--10.0	[[Ataxia telangiectasia]] (AT) is a rare human disease characterized by extreme cellular sensitivity to radiation and a predisposition to cancer.	14499622,	FALSE	-470.615	direct	0.438513	16083	73330621
5925	Retinoblastoma protein	Summary	Delldot	0.219943	6	[[cancer]]	10	46540	DOID:162	cancer	Disease Ontology	disease	cancer--ncbo_text_direct--10.0	9.82636, The retinoblastoma protein (abbreviated pRb or Rb ) is a [[tumor suppressor]] [[protein]] that is dysfunctional in many types of [[cancer]] .	6320372, 16081278,	FALSE	-470.625	direct	0.437494	57055	73330621
320	APBA1	Summary	ProteinBoxBot	0.219943	5	{{PBB_Summary | section_title = | summary_text = The protein encoded by this gene is a member of the X11 protein family. It is a neuronal adaptor protein that interacts with the Alzheimer's disease amyloid precursor protein (APP). It stabilises APP and inhibits production of proteolytic APP fragments including the A beta peptide that is deposited in the brains of Alzheimer's disease patients. Thi…	20	12074	DOID:10652	Alzheimer's disease	Disease Ontology	disease	Alzheimer's disease--ncbo_text_direct--20.0	It is a neuronal adaptor protein that interacts with the Alzheimer's disease amyloid precursor protein (APP).	NCBI Gene,	TRUE	-470.63	direct	0.437022	522	4855008
324	Adenomatous polyposis coli	Neurological role	LeadSongDog	0.219943	10	Rosenberg et al. found that APC directs cholinergic synapse assembly between neurons, a finding with implications for autonomic neuropathies, for Alzheimer's disease, for age-related hearing loss, and for some forms of epilepsy and schizophrenia. ==	10	19119	DOID:5419	schizophrenia	Disease Ontology	disease	schizophrenia--ncbo_text_direct--10.0	Rosenberg et al. found that APC directs cholinergic synapse assembly between neurons, a finding with implications for autonomic neuropathies, for Alzheimer's disease, for age-related hearing loss, and for some forms of epilepsy and schizophrenia.	7606712,	FALSE	-470.635	direct	0.436483	44355	3046128
3578	Interleukin 9	Summary	Stevenfruitsmaak	0.219943	6	{{PBB_Summary | section_title = | summary_text = The protein encoded by this gene is a [[cytokine]] produced by [[T-cells]] and specifically by [[CD4+ helper cells]] that acts as a regulator of a variety of [[hematopoietic cell]]s. This cytokine stimulates [[cell proliferation]] and prevents [[apoptosis]]. It functions through the [[interleukin-9 receptor]] (IL9R), which activates different signa…	10	7874	DOID:2841	asthma	Disease Ontology	disease	asthma--ncbo_text_direct--10.0	The gene encoding this cytokine has been identified as a candidate gene for [[asthma]].	NCBI Gene,	TRUE	-470.657	direct	0.434282	7082	10514692
207	AKT1	Summary	216.236.250.16	0.219943	8	are also resistant to cancer: they experience considerable delay in tumor growth initiated by the large T antigen or the Neu oncogene. ==	10	26710	DOID:162	cancer	Disease Ontology	disease	cancer--ncbo_text_direct--10.0	Mice lacking atk1 are also resistant to cancer: they experience considerable delay in tumor growth initiated by the large T antigen or the Neu oncogene.	11825911,	FALSE	-470.687	direct	0.431251	23213	73330621
331	XIAP	significance	Mml36	0.219943	9	[[cancer]]	10	21357	DOID:162	cancer	Disease Ontology	disease	cancer--ncbo_text_direct--10.0	Deregulation of XIAP can result in ï¿½ [[cancer]] , [[neurodegenerative disorder]] s, and [[autoimmunity]] ï¿½.	16189514, 15282301,	FALSE	-470.695	direct	0.430504	17645	73330621
4313	MMP2	Summary	InsufficientData	0.219943	7	[[arthritis]]	20	7055	DOID:848	arthritis	Disease Ontology	disease	arthritis--ncbo_text_direct--20.0	Proteins of the [[matrix metalloproteinase]] (MMP) family are involved in the breakdown of [[extracellular matrix]] in normal physiological processes, such as [[embryonic development]] , [[reproduction]] , and tissue remodeling, as well as in disease processes, such as [[arthritis]] and [[metastasis]] .	11431697, NCBI Gene,	FALSE	-470.703	direct	0.429734	14200	9998670
154	Beta-2 adrenergic receptor	Gene	Boghog2	0.219943	9	[[obesity]]	20	21081	DOID:9970	obesity	Disease Ontology	disease	obesity--ncbo_text_direct--20.0	Different polymorphic forms, [[point mutation]] s, and/or [[gene downregulation|downregulation]] of this gene are associated with nocturnal [[asthma]] , [[obesity]] and [[type 2 diabetes]] .	NCBI Gene, 17952055,	FALSE	-470.715	direct	0.428548	21286	9727780
6446	SGK	Summary	Megerex	0.219943	5	{{PBB_Summary | section_title = | summary_text = Among the three SGK genes, SGK1 is the most intensively studied. This gene encodes a serine/threonine protein kinase that is highly similar to the rat serum-and glucocorticoid-induced protein kinase (SGK). This gene was identified in a screen of hepatocellular genes regulated in response to cellular hydration or swelling. Cellular hydration is a ca…	10	12563	DOID:2370	diabetic nephropathy	Disease Ontology	disease	diabetic nephropathy--ncbo_text_direct--10.0	Since both TGF-beta expression and SGK expression are elevated in diabetic nephropathy, this suggests an involvement of SGK in the development of this condition.	12387817, NCBI Gene,	TRUE	-470.723	direct	0.427657	375193	290657
2950	GSTP1	Summary	AndrewGNF	0.219943	5	{{PBB_Summary | section_title = | summary_text = Glutathione S-transferases (GSTs) are a family of enzymes that play an important role in detoxification by catalyzing the conjugation of many hydrophobic and electrophilic compounds with reduced glutathione. Based on their biochemical, immunologic, and structural properties, the soluble GSTs are categorized into 4 main classes: alpha, mu, pi, and t…	10	5293	DOID:162	cancer	Disease Ontology	disease	cancer--ncbo_text_direct--10.0	The glutathione S-transferase pi gene (GSTP1) is a polymorphic gene encoding active, functionally different GSTP1 variant proteins that are thought to function in xenobiotic metabolism and play a role in susceptibility to cancer, and other diseases.	NCBI Gene, 11433346,	TRUE	-470.735	direct	0.426511	11161	73330621
673	BRAF (gene)	Summary	Nbauman	0.141851	6	[[cancer]]	10	17283	DOID:162	cancer	Disease Ontology	disease	cancer--ncbo_text_direct--10.0	Alternatively, other acquired mutations ( [[oncogene]] ) in adults may cause [[cancer]] .	NCBI Gene,	FALSE	-470.739	direct	0.426054	7574	73330621
7345	Ubiquitin carboxy-terminal hydrolase L1	Pathology	Kaarel	0.219943	9	[[Alzheimer's disease]]	20	10337	DOID:10652	Alzheimer's disease	Disease Ontology	disease	Alzheimer's disease--ncbo_text_direct--20.0	The gene is also associated with the [[Alzheimer's disease]] , and required for normal [[synapse|synaptic]] and [[cognitive]] function.	http://www.sciencenews.org/articles/20061014/mathtrek.asp, 16978047, 16923396,	FALSE	-470.739	direct	0.426052	1762	4855008
7422	Vascular endothelial growth factor A	Function	Mikael Hï¿½ggstrï¿½m	0.219943	8	migration, neurons, cancer cells, kidney epithelial cells ). In vitro, VEGF-A has been shown to stimulate endothelial cell	10	6923	DOID:162	cancer	Disease Ontology	disease	cancer--ncbo_text_direct--10.0	As its name implies, VEGF-A activity has been studied mostly on cells of the vascular [[endothelium]] , although it does have effects on a number of other cell types (e.g., stimulation [[monocyte]] / [[macrophage]] migration, neurons, cancer cells, kidney epithelial cells ).	17850941,	FALSE	-470.743	direct	0.425724	17943	73330621
3553	IL1B	significance	CopperKettle	0.219943	6	[[schizophrenia]]	10	7452	DOID:5419	schizophrenia	Disease Ontology	disease	schizophrenia--ncbo_text_direct--10.0	A number of studies associate the gene with susceptibility to [[schizophrenia]] .	http://www.schizophreniaforum.org/res/sczgene/geneoverview.asp?geneid=279,	FALSE	-470.772	direct	0.422814	6620	3046128
240	Arachidonate 5-lipoxygenase	Clinical significance	Banus	0.219943	9	gene lead to a diminished response to antileukotriene drugs used in the treatment of asthma and may also be associated with	10	13284	DOID:2841	asthma	Disease Ontology	disease	asthma--ncbo_text_direct--10.0	Mutations in the [[Promoter (biology)|promoter]] region of this gene lead to a diminished response to antileukotriene drugs used in the treatment of asthma and may also be associated with [[atherosclerosis]] and several cancers.	7929073,	FALSE	-470.775	direct	0.42253	5404	10514692
10800	Cysteinyl leukotriene receptor 1	Summary	131.111.8.99	0.219943	3	{{PBB_Summary | section_title = | summary_text = The cysteinyl [[leukotrienes]] [[LTC4]], [[LTD4]], and [[LTE4]] are important mediators of human [[bronchial]] [[asthma]]. Pharmacologic studies have determined that cysteinyl leukotrienes activate at least 2 receptors, the protein encoded by this gene and [[CYSLTR2]]. This encoded receptor is a member of the superfamily of [[G protein-coupled rece…	10	9127	DOID:2841	asthma	Disease Ontology	disease	asthma--ncbo_text_direct--10.0	The cysteinyl [[leukotrienes]] [[LTC4]], [[LTD4]], and [[LTE4]] are important mediators of human [[bronchial]] [[asthma]].	NCBI Gene,	TRUE	-470.777	direct	0.42232	1564	10514692
1116	CHI3L1	Summary	Phlegm Rooster	0.219943	6	[[asthma]]	10	7992	DOID:2841	asthma	Disease Ontology	disease	asthma--ncbo_text_direct--10.0	It has been implicated in [[asthma]] , with the discovery of an allele that doubles the risk.	http://content.nejm.org/cgi/content/full/NEJMoa0708801v1,	FALSE	-470.779	direct	0.422097	1579	10514692
2305	FOXM1	Cancer link	Theteh	0.513747	7	cancer worldwide.	10	12127	DOID:162	cancer	Disease Ontology	disease	cancer--ncbo_text_direct--10.0	Abnormal upregulation of FOXM1 is involved in the oncogenesis of [[basal cell carcinoma]] , the most common human cancer worldwide.	12183437, 16452231, 18464245,	FALSE	-470.791	direct	0.420878	3824	73330621
3738	KCNA3	Autoimmune	Boghog2	0.219943	8	[[multiple sclerosis]]	20	32502	DOID:2377	multiple sclerosis	Disease Ontology	disease	multiple sclerosis--ncbo_text_direct--20.0	In patients with [[multiple sclerosis]] (MS), disease-associated myelin-specific T cells from the blood are predominantly co-stimulation independent effector-memory T cells that express high numbers of K <sub>v</sub> 1.	11602626, 16317062, 15914584,	FALSE	-470.792	direct	0.420815	621	3212740
387129	Neuropeptide S receptor	Summary	Boghog	0.219943	6	[[asthma]]	10	10837	DOID:2841	asthma	Disease Ontology	disease	asthma--ncbo_text_direct--10.0	In addition, mututations in NPSR have been linked to a susceptibility to [[asthma]] .	16926187, 15073379,	FALSE	-470.795	direct	0.420546	545	10514692
9927	MFN2	Summary	Peak	0.219943	5	{{PBB_Summary | section_title = | summary_text = This gene encodes a mitochondrial membrane protein that participates in mitochondrial fusion and contributes to the maintenance and operation of the mitochondrial network. Mutations of the gene are implicated in some forms of [[Charcot-Marie-Tooth disease]]. The MFN2 protein may play a role in the pathophysiology of obesity. <ref>{{cite web | title…	20	2404	DOID:9970	obesity	Disease Ontology	disease	obesity--ncbo_text_direct--20.0	The MFN2 protein may play a role in the pathophysiology of obesity.	NCBI Gene,	TRUE	-470.817	direct	0.4183	3238	9727780
8851	CDK5R1	Summary	Rjwilmsi	0.219943	5	{{PBB_Summary | section_title = | summary_text = The protein encoded by this gene (p35) is a neuron-specific activator of [[cyclin-dependent kinase 5]] (CDK5); the activation of CDK5 is required for proper development of the central nervous system. The p35 form of this protein is proteolytically cleaved by [[calpain]], generating a p25 form. The cleavage of p35 into p25 results in relocalization …	20	12721	DOID:10652	Alzheimer's disease	Disease Ontology	disease	Alzheimer's disease--ncbo_text_direct--20.0	The p25 form accumulates in the brain neurons of patients with Alzheimer's disease.	NCBI Gene,	TRUE	-470.842	direct	0.41577	769	4855008
4223	MEOX2	Summary	ProteinBoxBot	0.219943	8	{{PBB_Summary | section_title = | summary_text = This gene encodes a member of a subfamily of non-clustered, diverged, antennapedia-like homeobox-containing genes. The encoded protein may play a role in the regulation of vertebrate limb myogenesis. Mutations in the related mouse protein may be associated with craniofacial and/or skeletal abnormalities, in addition to neurovascular dysfunction obs…	20	6726	DOID:10652	Alzheimer's disease	Disease Ontology	disease	Alzheimer's disease--ncbo_text_direct--20.0	Mutations in the related mouse protein may be associated with craniofacial and/or skeletal abnormalities, in addition to neurovascular dysfunction observed in Alzheimer's disease.	11423130, NCBI Gene,	TRUE	-470.851	direct	0.414949	1100	4855008
3815	CD117	Summary	Boghog2	0.219943	7	[[cancer]]	10	24846	DOID:162	cancer	Disease Ontology	disease	cancer--ncbo_text_direct--10.0	[[Altered]] forms of this receptor may be associated with some types of [[cancer]] .	17350321, NCBI Gene,	FALSE	-470.867	direct	0.413269	22074	73330621
11255	Histamine H3 receptor	Therapeutic potential	Rmky87	0.219943	10	[[obesity]]	20	17345	DOID:9970	obesity	Disease Ontology	disease	obesity--ncbo_text_direct--20.0	Because of its ability to modulate other neurotransmitters, H <sub>3</sub> receptor [[ligand]] s are being investigated for the treatment of numerous neurological conditions, including [[obesity]] (because of the histamine/ [[orexin]] ergic system interaction), [[movement disorder]] s (because of H <sub>3</sub> receptor-modulation of dopamine and GABA in the [[basal ganglia]] ), [[schizophrenia]]…	15665857,	FALSE	-470.876	direct	0.412438	9996	9727780
238	Anaplastic lymphoma kinase	Familial neuroblastoma	Movado73	0.219943	3	cancer.	10	10521	DOID:162	cancer	Disease Ontology	disease	cancer--ncbo_text_direct--10.0	Recent study shows that mutation of ALK "are linked to 10-15% of " [[neuroblastoma]] ", a deadly childhood form of cancer.	18724359,	FALSE	-470.876	direct	0.412412	20852	73330621
10135	Nicotinamide phosphoribosyltransferase	Function	Boghog2	0.219943	7	NAmPRTase catalyzes the condensation of nicotinamide with 5-phosphoribosyl-1-pyrophosphate to yield nicotinamide mononucleotide, one step in the biosynthesis of nicotinamide adenine dinucleotide. The protein is an adipokine that is localized to the bloodstream and has various functions, including the promotion of vascular smooth muscle cell maturation and inhibition of neutrophil apoptosis. It al…	20	17292	DOID:9970	obesity	Disease Ontology	disease	obesity--ncbo_text_direct--20.0	The protein is highly expressed in visceral fat and serum levels of the protein correlate with obesity.	12555668,	FALSE	-470.892	direct	0.410849	3296	9727780
4607	Myosin binding protein C, cardiac	Clinical significance	Boghog2	0.219943	5	A deletion of 25 bp in the gene encoding the MYBPC3 protein is associated with heritable cardiomyopathies and an increased risk of heart failure in Indian populations.	20	8761	DOID:6000	heart failure	Disease Ontology	disease	heart failure--ncbo_text_direct--20.0	A deletion of 25 bp in the gene encoding the MYBPC3 protein is associated with heritable cardiomyopathies and an increased risk of heart failure in Indian populations.	19151713,	FALSE	-470.918	direct	0.408153	795	2171895
7166	TPH1	Clinical significance	Fnielsen	0.219943	7	[[Alzheimer's Disease]]	20	11436	DOID:10652	Alzheimer's disease	Disease Ontology	disease	Alzheimer's Disease--ncbo_text_direct--20.0	For example, one study found an association between a [[polymorphism (biology)|polymorphism]] in the gene with [[impulsive]] - [[aggression]] measures, while a [[case-control]] study could find no association between polymorphisms and [[Alzheimer's Disease]] .	11150890,	FALSE	-470.926	direct	0.407407	3705	4855008
4524	Methylenetetrahydrofolate reductase	deficiency	Boghog	0.219943	5	has been proposed as a treatment for cancer.	10	20123	DOID:162	cancer	Disease Ontology	disease	cancer--ncbo_text_direct--10.0	Patients exhibit developmental delay, motor and gait dysfunction, seizures, and neurological impairment and have extremely high levels of [[homocysteine]] in their plasma and [[urine]] as well as low to normal plasma [[methionine]] levels. - | class="wikitable" border="0" | colspan="2" | [[Image:MTHFR RXN.png|thumb|center|500px|'''Schematic diagram of the reductive carbon-nitrogen bond cleavage (…	18473861,	FALSE	-470.939	direct	0.406075	58846	73330621
332	Survivin	Summary	TTsang1	0.141851	9	an ideal target for cancer	10	61867	DOID:162	cancer	Disease Ontology	disease	cancer--ncbo_text_direct--10.0	This fact therefore makes survivin an ideal target for cancer therapy as cancer cells are targeted while normal cells are left alone.	9850056,	FALSE	-470.943	direct	0.405707	47653	73330621
3925	Stathmin	Oncoprotein Characterization	165.82.76.152	0.219943	8	[[cancer]]	10	11383	DOID:162	cancer	Disease Ontology	disease	cancer--ncbo_text_direct--10.0	With no regulation of the mitotic spindle, the cell cycle is capable of cycling uncontrollably resulting in the unregulated cell growth characteristic of [[cancer]] cells.	11792540,	FALSE	-470.972	direct	0.402839	7313	73330621
4015	Lysyl oxidase	Summary	John Riemann Soong	0.219943	8	[[cancer|cancerous]]	10	13598	DOID:162	cancer	Disease Ontology	disease	cancer--ncbo_text_direct--10.0	Its inhibition can cause [[lathyrism]] , but, at the same time, its [[upregulation]] by [[tumor]] cells may promote [[metastasis]] of the existing tumor, causing it to become malignant and [[cancer|cancerous]] .	11642359,	FALSE	-470.975	direct	0.402503	16101	73330621
8997	Kalirin	Summary	MichaelExe	0.219943	6	[[Alzheimer's disease]]	20	6038	DOID:10652	Alzheimer's disease	Disease Ontology	disease	Alzheimer's disease--ncbo_text_direct--20.0	[[Alzheimer's disease]] may also be linked to kalirin-7.	18057561, 18597863, 17851188,	FALSE	-471.001	direct	0.399868	4646	4855008
4319	MMP10	Function	Boghog2	0.219943	4	in normal physiological processes, such as embryonic development, reproduction, and tissue remodeling, as well as in disease processes, such as arthritis and metastasis. Most MMP's are secreted as inactive proproteins which are activated when cleaved by extracellular proteinases. The enzyme encoded by this gene degrades	20	7367	DOID:848	arthritis	Disease Ontology	disease	arthritis--ncbo_text_direct--20.0	Proteins of the matrix metalloproteinase ( [[matrix metalloproteinase|MMP]] ) family are involved in the breakdown of [[extracellular matrix]] in normal physiological processes, such as embryonic development, reproduction, and tissue remodeling, as well as in disease processes, such as arthritis and metastasis.	NCBI Gene,	FALSE	-471.003	direct	0.399703	1648	9998670
871	Heat shock protein 47	Summary	Rjwilmsi	0.219943	7	{{PBB_Summary | section_title = | summary_text = This protein a member of the serpin superfamily of serine proteinase inhibitors. Its expression is induced by heat shock. The protein localizes to the endoplasmic reticulum lumen and binds collagen; thus it is thought to be a molecular chaperone involved in the maturation of collagen molecules. Autoantibodies to this protein have been found in pati…	20	8448	DOID:7148	rheumatoid arthritis	Disease Ontology	disease	rheumatoid arthritis--ncbo_text_direct--20.0	Autoantibodies to this protein have been found in patients with rheumatoid arthritis.	NCBI Gene,	TRUE	-471.007	direct	0.399277	1631	4451593
3972	Luteinizing hormone beta polypeptide	Summary	Maurice Carbonaro	0.219943	5	{{PBB_Summary | section_title = | summary_text = This gene is a member of the glycoprotein hormone beta chain family and encodes the beta subunit of [[luteinizing hormone]] (LH). Glycoprotein hormones are heterodimers consisting of a common alpha subunit and a unique beta subunit which confers biological specificity. LH is expressed in the pituitary gland and promotes spermatogenesis and ovulatio…	20	8080	DOID:5223	infertility	Disease Ontology	disease	infertility--ncbo_text_direct--20.0	Mutations in this gene are associated with hypogonadism which is characterized by infertility and pseudohermaphroditism.	NCBI Gene,	TRUE	-471.014	direct	0.398613	425	3448458
2100	Estrogen receptor beta	Function	62.143.117.149	0.219943	5	plays a crucial role in many cancer types such as	10	15292	DOID:162	cancer	Disease Ontology	disease	cancer--ncbo_text_direct--10.0	Estrogen receptor ? is a potent [[tumor suppressor gene|tumor suppressor]] and plays a crucial role in many cancer types such as [[prostate cancer]] .	17913855, 10706629, 11389589,	FALSE	-471.027	direct	0.397265	19934	73330621
7275	TUB (gene)	Summary	ProteinBoxBot	0.219943	5	{{PBB_Summary | section_title = | summary_text = This gene encodes a member of the Tubby family of bipartite transcription factors. The encoded protein may play a role in obesity and sensorineural degradation. The crystal structure has been determined for a similar protein in mouse, and it functions as a membrane-bound transcription regulator that translocates to the nucleus in response to phosph…	20	6414	DOID:9970	obesity	Disease Ontology	disease	obesity--ncbo_text_direct--20.0	The encoded protein may play a role in obesity and sensorineural degradation.	NCBI Gene,	TRUE	-471.031	direct	0.396891	405	9727780
5077	PAX3	Summary	Arcadian	0.219943	8	cancer arisen	10	8898	DOID:162	cancer	Disease Ontology	disease	cancer--ncbo_text_direct--10.0	A PAX3/ [[FOXO1A|FKHR]] [[fusion gene]] is often found alveolar type of [[rhabdomyosarcoma]] , a kind of cancer arisen from striated muscle cells.	10942418, 12668617, 15688035,	FALSE	-471.039	direct	0.396127	13072	73330621
4282	Macrophage migration inhibitory factor	significance	Boghog	0.219943	3	models of cancer.	10	9471	DOID:162	cancer	Disease Ontology	disease	cancer--ncbo_text_direct--10.0	Additionally, some evidence suggests that MIF might be linked to a small positive correlation between MIF production and metastatic potential in speculative models of cancer.	19009023, 18064633,	FALSE	-471.049	direct	0.395063	40398	73330621
6387	Stromal cell-derived factor-1	Chemotaxis	Upfeffer	0.219943	5	CXCL12 also has a role in tumor metastasis where cancer cells that express the receptor CXCR4 are attracted to metastasis target tissues that release the ligand, CXCL12.	10	11145	DOID:162	cancer	Disease Ontology	disease	cancer--ncbo_text_direct--10.0	CXCL12 also has a role in tumor metastasis where cancer cells that express the receptor CXCR4 are attracted to metastasis target tissues that release the ligand, CXCL12.	11242036,	FALSE	-471.05	direct	0.394979	29944	73330621
11167	FSTL1	Summary	ProteinBoxBot	0.219943	5	{{PBB_Summary | section_title = | summary_text = This gene encodes a protein with similarity to follistatin, an activin-binding protein. It contains an FS module, a follistatin-like sequence containing 10 conserved cysteine residues. This gene product is thought to be an autoantigen associated with rheumatoid arthritis.<ref name="entrez">{{cite web | title = Entrez Gene: FSTL1 follistatin-like 1|…	20	4744	DOID:7148	rheumatoid arthritis	Disease Ontology	disease	rheumatoid arthritis--ncbo_text_direct--20.0	This gene product is thought to be an autoantigen associated with rheumatoid arthritis.	NCBI Gene,	TRUE	-471.067	direct	0.393277	739	4451593
4683	Nibrin	DSB Mutations	Daishermj	0.219943	7	a predisposition to cancer.	10	12164	DOID:162	cancer	Disease Ontology	disease	cancer--ncbo_text_direct--10.0	Characteristics of NBS include [[microcephaly]] , cranial characteristics, [[growth retardation]] , impaired sexual maturation, [[immunodeficiency]] /recurring infections and a predisposition to cancer.	10608806,	FALSE	-471.072	direct	0.392822	1549	73330621
6556	SLC11A1	Summary	217.44.180.127	0.219943	3	{{PBB_Summary | section_title = | summary_text = This gene is a member of the solute carrier family 11 (proton-coupled divalent metal ion transporters) family and encodes a multi-pass membrane protein. The protein functions as a divalent transition metal (iron and manganese) transporter involved in iron metabolism and host resistance to certain pathogens. Mutations in this gene have been associat…	20	8190	DOID:7148	rheumatoid arthritis	Disease Ontology	disease	rheumatoid arthritis--ncbo_text_direct--20.0	Mutations in this gene have been associated with susceptibility to infectious diseases such as tuberculosis and leprosy, and inflammatory diseases such as rheumatoid arthritis and Crohn's disease.	NCBI Gene,	TRUE	-471.072	direct	0.39276	6699	4451593
4297	MLL (gene)	Summary	CopperKettle	0.219943	5	[[schizophrenia]]	10	10213	DOID:5419	schizophrenia	Disease Ontology	disease	schizophrenia--ncbo_text_direct--10.0	It also may participate in the process of [[GAD67]] downregulation in [[schizophrenia]] .	10490642, 17942719, 15199122,	FALSE	-471.073	direct	0.392712	6018	3046128
140	Adenosine A3 receptor	implications	Panoramix303	0.219943	5	[[rheumatoid arthritis]]	20	15761	DOID:7148	rheumatoid arthritis	Disease Ontology	disease	rheumatoid arthritis--ncbo_text_direct--20.0	An adenosine A <sub>3</sub> receptor agonist (CF-101) is in clinical trials for the treatment of [[rheumatoid arthritis]] .	16793299, 18050382, NCBI Gene,	FALSE	-471.074	direct	0.392596	3163	4451593
5979	RET proto-oncogene	Summary	K.murphy	0.219943	6	[[cancer]]	10	19126	DOID:162	cancer	Disease Ontology	disease	cancer--ncbo_text_direct--10.0	RET [[loss of function]] mutations are associated with the development of [[Hirschsprung's disease]] , while [[gain of function]] mutations are associated with the development of various types of human [[cancer]] , including [[medullary thyroid cancer|medullary thyroid carcinoma]] , [[multiple endocrine neoplasia]] s type 2A and 2B, phaeochromocytoma and parathyroid hyperplasia.	7902707, 2992805,	FALSE	-471.093	direct	0.390724	12934	73330621
3581	Interleukin-9 receptor	Summary	Arcadian	0.219943	6	{{PBB_Summary | section_title = | summary_text = The protein encoded by this gene is a cytokine receptor that specifically mediates the biological effects of interleukin 9 (IL9). The functional IL9 receptor complex requires this protein as well as the interleukin 2 receptor, gamma (IL2RG), a common gamma subunit shared by the receptors of many different cytokines. The ligand binding of this recep…	10	8783	DOID:2841	asthma	Disease Ontology	disease	asthma--ncbo_text_direct--10.0	Genetic studies suggested an association of this gene with the development of asthma.	10642536,	TRUE	-471.096	direct	0.390441	1154	10514692
701	BUB1B	Summary	ProteinBoxBot	0.219943	5	{{PBB_Summary | section_title = | summary_text = This gene encodes a kinase involved in spindle checkpoint function. The protein has been localized to the kinetochore and plays a role in the inhibition of the anaphase-promoting complex/cyclosome (APC/C), delaying the onset of anaphase and ensuring proper chromosome segregation. Impaired spindle checkpoint function has been found in many forms of …	10	13922	DOID:162	cancer	Disease Ontology	disease	cancer--ncbo_text_direct--10.0	Impaired spindle checkpoint function has been found in many forms of cancer.	NCBI Gene, 12419313,	TRUE	-471.113	direct	0.388729	1591	73330621
3667	IRS1	Function	216.236.250.16	0.219943	8	may also play a role in cancer,	10	19506	DOID:162	cancer	Disease Ontology	disease	cancer--ncbo_text_direct--10.0	IRS-1 may also play a role in cancer, as it has been shown that [[transgenic]] mice overexpressing IRS-1 develop breast cancer.	17030631, 11208867,	FALSE	-471.13	direct	0.386993	10093	73330621
4588	MUC6	Summary	74.202.188.254	0.219943	4	'What is Muc6? Muc 6 is used for diagnosing cancer in hermit crabs	10	7066	DOID:162	cancer	Disease Ontology	disease	cancer--ncbo_text_direct--10.0	Muc 6 is used for diagnosing cancer in hermit crabs Mucin 6, oligomeric mucus/gel-forming, also known as MUC6, is a human [[gene]] .	NCBI Gene,	FALSE	-471.159	direct	0.384077	2301	73330621
10988	METAP2	Summary	Rich Farmbrough	0.219943	5	{{PBB_Summary | section_title = | summary_text = This gene is a member of the methionyl aminopeptidase family and encodes a protein that binds 2 [[cobalt]] or [[manganese]] ions. This protein functions both by protecting the alpha subunit of eukaryotic initiation factor 2 from inhibitory phosphorylation and by removing the amino-terminal methionine residue from nascent protein. Increased expressi…	10	8383	DOID:162	cancer	Disease Ontology	disease	cancer--ncbo_text_direct--10.0	Increased expression of this gene is associated with various forms of cancer and the anti-cancer drugs fumagillin and ovalicin inhibit the protein by irreversibly binding to its active site.	NCBI Gene,	TRUE	-471.179	direct	0.382084	939	73330621
6648	SOD2	Clinical significance	Boghog	0.607782	5	(IDC), sporadic motor neuron disease, and cancer. A common polymorphism associated with greater susceptibility to various patholiges is found in the mitochondrial leader targeting sequence (Val9Ala).	10	5009	DOID:162	cancer	Disease Ontology	disease	cancer--ncbo_text_direct--10.0	Mutations in this gene have been associated with [[idiopathic]] [[cardiomyopathy]] (IDC), sporadic motor neuron disease, and cancer.	7493016,	FALSE	-471.189	direct	0.381094	12914	73330621
335	Apolipoprotein A1	in other diseases	CopperKettle	0.219943	8	[[schizophrenia]]	10	15312	DOID:5419	schizophrenia	Disease Ontology	disease	schizophrenia--ncbo_text_direct--10.0	In one study, a decrease in ApoA1 levels was detected in [[schizophrenia]] patients' [[Cerebrospinal fluid|CSF]] , brain and peripheral tissues.	17938634,	FALSE	-471.192	direct	0.380799	18994	3046128
5743	PTGS2	significance	Boghog2	0.219943	6	which in turn can stimulate cancer progression. Consequently inhibiting COX-2 may have benefit in the prevention and treatment of these types of cancer.	10	8935	DOID:162	cancer	Disease Ontology	disease	cancer--ncbo_text_direct--10.0	Consequently inhibiting COX-2 may have benefit in the prevention and treatment of these types of cancer.	20179228, NCBI Gene,	FALSE	-471.225	direct	0.377465	5549	73330621
57142	Reticulon 4	Summary	Scientizzle	0.219943	6	[[Multiple Sclerosis]]	20	11784	DOID:2377	multiple sclerosis	Disease Ontology	disease	Multiple Sclerosis--ncbo_text_direct--20.0	Research suggests that blocking Nogo-A during neuronal damage (from diseases such as [[Multiple Sclerosis]] ) will help to protect or restore the damaged neurons.	15184901, 11126360,	FALSE	-471.291	direct	0.3709	1739	3212740
2263	Fibroblast growth factor receptor 2	Clinical significance	Kingyin	0.219943	3	numerous medical conditions that include abnormal bone development (e.g. craniosynostosis syndromes) and cancer. ===	10	11179	DOID:162	cancer	Disease Ontology	disease	cancer--ncbo_text_direct--10.0	Mutations (changes) are associated with numerous medical conditions that include abnormal bone development (e.g. craniosynostosis syndromes) and cancer.	9315632,	FALSE	-471.307	direct	0.369322	13432	73330621
6608	Smoothened	Summary	Peter Znamenskiy	0.219943	6	cancer.	10	9882	DOID:162	cancer	Disease Ontology	disease	cancer--ncbo_text_direct--10.0	Activating SMO mutations can lead to unregulated activation of the hedgehog pathway and cancer.	9422511,	FALSE	-471.325	direct	0.367477	25508	73330621
11240	PADI2	Summary	ProteinBoxBot	0.219943	5	{{PBB_Summary | section_title = | summary_text = This gene encodes a member of the peptidyl arginine deiminase family of enzymes, which catalyze the post-translational deimination of proteins by converting arginine residues into citrullines in the presence of calcium ions. The family members have distinct substrate specificities and tissue-specific expression patterns. The type II enzyme is the m…	20	6606	DOID:2377	multiple sclerosis	Disease Ontology	disease	multiple sclerosis--ncbo_text_direct--20.0	This enzyme is thought to play a role in the onset and progression of neurodegenerative human disorders, including Alzheimer disease and multiple sclerosis, and it has also been implicated in glaucoma pathogenesis.	NCBI Gene,	TRUE	-471.334	direct	0.366555	803	3212740
2670	Glial fibrillary acidic protein	states	KBlott	0.305339	9	[[bipolar disorder]]	10	15355	DOID:3312	bipolar disorder	Disease Ontology	disease	bipolar disorder--ncbo_text_direct--10.0	GFAP decreases have been reported in [[Down's syndrome]] , [[schizophrenia]] , [[bipolar disorder]] and [[Depression (mood)|depression]] .	10822341,	FALSE	-471.358	direct	0.364228	70077	2873465
26085	KLK13	Summary	ProteinBoxBot	0.219943	5	{{PBB_Summary | section_title = | summary_text = Kallikreins are a subgroup of serine proteases having diverse physiological functions. Growing evidence suggests that many kallikreins are implicated in carcinogenesis and some have potential as novel cancer and other disease biomarkers. This gene is one of the fifteen kallikrein subfamily members located in a cluster on chromosome 19. Expression o…	10	7280	DOID:162	cancer	Disease Ontology	disease	cancer--ncbo_text_direct--10.0	Growing evidence suggests that many kallikreins are implicated in carcinogenesis and some have potential as novel cancer and other disease biomarkers.	NCBI Gene,	TRUE	-471.374	direct	0.3626	468	73330621
7177	TPSAB1	Function	Boghog	0.219943	3	s comprise a family of trypsin-like serine proteases, the peptidase family S1. Tryptases are enzymatically active only as heparin-stabilized tetramers, and they are resistant to all known endogenous proteinase inhibitors. Several tryptase genes are clustered on chromosome 16p13.3. These genes are characterized by several distinct features. They have a highly conserved 3' UTR and contain tandem re…	10	8182	DOID:2841	asthma	Disease Ontology	disease	asthma--ncbo_text_direct--10.0	The alleles of this gene exhibit an unusual amount of sequence variation, such that the alleles were once thought to represent two separate genes, alpha and beta 1.Tryptases have been implicated as mediators in the pathogenesis of asthma and other allergic and inflammatory disorders.	NCBI Gene,	FALSE	-471.383	direct	0.361679	202	10514692
9212	Aurora B kinase	Summary	Arcadian	0.219943	7	[[cancerous]]	10	28830	DOID:162	cancer	Disease Ontology	disease	cancer--ncbo_text_direct--10.0	Aurora kinase B localizes to microtubules near kinetochores, specifically to the specialized microtubules called K-fibers, and Aurora kinase A (MIM 603072) localizes to [[centrosomes]] (Lampson et al., 2004).[supplied by OMIM] In [[cancerous]] cells, over-expression of these enzymes causes unequal distribution of genetic information, creating [[aneuploidy|aneuploid]] cells, a hallmark of cancer.	NCBI Gene,	TRUE	-471.405	direct	0.359535	4184	73330621
157	Beta adrenergic receptor kinase-2	Clinical significance	Lord Kelvin	0.219943	4	[[bipolar disorder]]	10	11555	DOID:3312	bipolar disorder	Disease Ontology	disease	bipolar disorder--ncbo_text_direct--10.0	[[Genetic linkage|gene linkage]] techniques were used to identify a mutation in the GRK3 gene as a possible cause of up to 10% of cases of [[bipolar disorder]] .	12808434,	FALSE	-471.43	direct	0.356993	803	2873465
10579	TACC2	Summary	ProteinBoxBot	0.219943	5	{{PBB_Summary | section_title = | summary_text = Transforming acidic coiled-coil proteins are a conserved family of centrosome- and microtubule-interacting proteins that are implicated in cancer. This gene encodes a protein that concentrates at centrosomes throughout the cell cycle. This gene lies within a chromosomal region associated with tumorigenesis. Expression of this gene is thought to aff…	10	6516	DOID:162	cancer	Disease Ontology	disease	cancer--ncbo_text_direct--10.0	Transforming acidic coiled-coil proteins are a conserved family of centrosome- and microtubule-interacting proteins that are implicated in cancer.	NCBI Gene,	TRUE	-471.447	direct	0.355336	621	73330621
4067	LYN	Pathology	Banus	0.219943	9	[[systemic lupus erythematosus]]	10	25853	DOID:9074	systemic lupus erythematosus	Disease Ontology	disease	systemic lupus erythematosus--ncbo_text_direct--10.0	Deregulation of the balance can result in such severe pathological consequences as autoimmune disease, Glomerulonephritis (a model for human [[systemic lupus erythematosus]] , SLE) in the case of Lyn.	11071635,	FALSE	-471.459	direct	0.35414	3008131	722435
9685	CLINT1	Clinical significance	80.44.220.7	0.219943	5	been shown to be involved in the genetic aetiology of schizophrenia in	20	12090	DOID:5419	schizophrenia	Disease Ontology	disease	schizophrenia--ncbo_text_direct--20.0	The CLINT1 gene has been shown to be involved in the genetic aetiology of schizophrenia in four studies It is known that the [[antipsychotic]] drugs [[chlorpromazine]] and [[clozapine]] stabilise clathrin coated vesicles and this may be one reason why antipsychotic drugs are effective in treating delusions, auditory hallucinations and many of the other symptoms of schizophrenia.	17070672, 12213833, 12429846, 10655494, 15793701, 18929466, 16616458, 16402136, 1901801,	FALSE	-471.469	direct	0.353118	2116	3046128
6422	Secreted frizzled-related protein 1	Tumor suppression	SFRP1	0.219943	7	in many cancer types.	10	46810	DOID:162	cancer	Disease Ontology	disease	cancer--ncbo_text_direct--10.0	Also, the SFRP1 gene is located in a region on chromosome 8 that is frequently lost in many cancer types.	14871816,	FALSE	-471.472	direct	0.352778	3357	73330621
11054	OGFr	Function	Meodipt	0.219943	6	cancer.	10	10779	DOID:162	cancer	Disease Ontology	disease	cancer--ncbo_text_direct--10.0	The natural function of this receptor appears to be in regulation of tissue growth, and it has been shown to be important in embryonic development, wound repair, and certain forms of cancer.	10200353, 12854052, 19297547, 9566952, 11890982, 18923142, 15806307, 18480416, 17974995, 10024694, NCBI Gene, 10519055,	FALSE	-471.492	direct	0.350814	1675	73330621
5315	PKM2	Bi-functional role of PKM2 within tumor metabolism	Boghog2	0.141851	9	. Genetic manipulation of cancer cells so that they produce adult	20	22475	DOID:162	cancer	Disease Ontology	disease	cancer--ncbo_text_direct--20.0	Genetic manipulation of cancer cells so that they produce adult PKM1 instead of PKM2 reverses the Warburg effect and reduces the growth rate of these modified cancer cells.	18337823,	FALSE	-471.519	direct	0.34808	3470	73330621
9961	Major vault protein	Summary	128.187.0.164	0.219943	7	{{PBB_Summary | section_title = | summary_text = This gene encodes the major vault protein which is a lung resistance-related protein. [[Vault (organelle)|Vaults]] are multi-subunit structures that may be involved in nucleo-cytoplasmic transport. This protein mediates drug resistance, perhaps via a transport process. It is widely distributed in normal tissues, and overexpressed in multidrug-resis…	10	10096	DOID:162	cancer	Disease Ontology	disease	cancer--ncbo_text_direct--10.0	It is widely distributed in normal tissues, and overexpressed in multidrug-resistant cancer cells.	NCBI Gene,	TRUE	-471.545	direct	0.345526	2362	73330621
25932	CLIC4	Summary	CmdrObot	0.219943	7	{{PBB_Summary | section_title = | summary_text = Chloride channels are a diverse group of proteins that regulate fundamental cellular processes including stabilization of cell membrane potential, transepithelial transport, maintenance of intracellular pH, and regulation of cell volume. Chloride intracellular channel 4 (CLIC4) protein, encoded by the CLIC4 gene, is a member of the p64 family; the …	10	9243	DOID:162	cancer	Disease Ontology	disease	cancer--ncbo_text_direct--10.0	Chloride intracellular channel 4 (CLIC4) protein, encoded by the CLIC4 gene, is a member of the p64 family; the gene is expressed in many tissues and exhibits an intracellular vesicular pattern in Panc-1 cells (pancreatic cancer cells).	11563969, NCBI Gene,	TRUE	-471.557	direct	0.344324	1482	73330621
9248	GPR50	Clinical significance	Boghog2	0.219943	6	[[schizophrenia]]	10	6377	DOID:5419	schizophrenia	Disease Ontology	disease	schizophrenia--ncbo_text_direct--10.0	Certain [[Polymorphism (biology)|polymorphism]] s of the GPR50 gene in females are associated with increased risk of developing [[bipolar disorder|bipolar affective disorder]] , [[major depressive disorder]] , and [[schizophrenia]] .	15452587,	FALSE	-471.559	direct	0.344107	5630	3046128
9248	GPR50	Clinical significance	Boghog2	0.219943	6	[[bipolar disorder|bipolar affective disorder]]	10	6377	DOID:3312	bipolar disorder	Disease Ontology	disease	bipolar disorder--ncbo_text_direct--10.0	Certain [[Polymorphism (biology)|polymorphism]] s of the GPR50 gene in females are associated with increased risk of developing [[bipolar disorder|bipolar affective disorder]] , [[major depressive disorder]] , and [[schizophrenia]] .	15452587,	FALSE	-471.573	direct	0.342674	5630	2873465
9444	QKI	Summary	Bananab	0.219943	5	The QKI gene is implicated as being important in schizophrenia	10	9283	DOID:5419	schizophrenia	Disease Ontology	disease	schizophrenia--ncbo_text_direct--10.0	The QKI gene is implicated as being important in schizophrenia , and QKI controls translation of many oligodendrocyte-related genes.	16641098, 17012699,	FALSE	-471.644	direct	0.335567	50702	3046128
3756	KCNH1	Summary	ProteinBoxBot	0.219943	8	{{PBB_Summary | section_title = | summary_text = Voltage-gated potassium (Kv) channels represent the most complex class of voltage-gated ion channels from both functional and structural standpoints. Their diverse functions include regulating neurotransmitter release, heart rate, insulin secretion, neuronal excitability, epithelial electrolyte transport, smooth muscle contraction, and cell volume.…	10	8679	DOID:162	cancer	Disease Ontology	disease	cancer--ncbo_text_direct--10.0	Overexpression of the gene may confer a growth advantage to cancer cells and favor tumor cell proliferation.	12060745,	TRUE	-471.652	direct	0.334846	411	73330621
1475	Cystatin A	Summary	ProteinBoxBot	0.219943	8	{{PBB_Summary | section_title = | summary_text = The cystatin superfamily encompasses proteins that contain multiple cystatin-like sequences. Some of the members are active cysteine protease inhibitors, while others have lost or perhaps never acquired this inhibitory activity. There are three inhibitory families in the superfamily, including the type 1 cystatins (stefins), type 2 cystatins, and k…	10	9630	DOID:162	cancer	Disease Ontology	disease	cancer--ncbo_text_direct--10.0	Stefins have been proposed as prognostic and diagnostic tools for cancer.	14503883, NCBI Gene,	TRUE	-471.703	direct	0.329663	2403	73330621
4153	Mannan-binding lectin	Activation	Aard one	0.219943	6	[[influenza A]]	10	5360	DOID:8469	influenza	Disease Ontology	disease	influenza--ncbo_text_direct--10.0	For example, MBL has been show to bind to: [[yeast]] s such as [[Candida albicans]] [[viruses]] such as [[HIV]] and [[influenza A]] many [[bacteria]] including [[Salmonella]] and [[Streptococci]] [[parasite]] s like Leishmania MBL in the blood is complexed with (bound to) another protein, a [[serine protease]] called [[MASP-2 (protein)|MASP-2]] (MBL-associated serine protease).	15488604, 20097424,	FALSE	-471.759	direct	0.324107	14548	27851676
3593	Interleukin-12 subunit beta	Summary	Biophys	0.219943	5	{{PBB_Summary | section_title = | summary_text = This gene encodes a subunit of [[interleukin 12]], a [[cytokine]] that acts on [[T-cells|T]] and [[Natural killer cell|natural killer cells]], and has a broad array of biological activities. Interleukin 12 is a disulfide-linked heterodimer composed of the 40 kD [[cytokine receptor]] like subunit encoded by this gene, and a 35 kD subunit encoded by …	10	9439	DOID:2841	asthma	Disease Ontology	disease	asthma--ncbo_text_direct--10.0	The promoter gene polymorphism of this gene has been reported to be associated with the severity of atopic and non-atopic [[asthma]] in children.	NCBI Gene, 11114383,	TRUE	-471.793	direct	0.320666	161	10514692
3921	Ribosomal protein SA	Summary	Rjwilmsi	0.219943	5	{{PBB_Summary | section_title = | summary_text = Laminins, a family of extracellular matrix glycoproteins, are the major noncollagenous constituent of basement membranes. They have been implicated in a wide variety of biological processes including cell adhesion, differentiation, migration, signaling, neurite outgrowth and metastasis. Many of the effects of laminin are mediated through interactio…	10	10010	DOID:162	cancer	Disease Ontology	disease	cancer--ncbo_text_direct--10.0	Also, there is a correlation between the upregulation of this polypeptide in cancer cells and their invasive and metastatic phenotype.	16169070,	TRUE	-471.814	direct	0.318628	3350	73330621
3181	HNRPA2B1	Summary	62.178.21.135	0.219943	6	[[rheumatoid arthritis]]	20	8782	DOID:7148	rheumatoid arthritis	Disease Ontology	disease	rheumatoid arthritis--ncbo_text_direct--20.0	HnRNPA2B1 is an autoantigen in autoimmune diseases such as [[rheumatoid arthritis]] , [[systemic lupus erythematosus]] and [[mixed connective tissue disease]] .	10381337,	FALSE	-471.88	direct	0.312033	1894	4451593
6497	SKI protein	Summary	Lrj5	0.219943	9	been associated with cancer due to the large number of roles that peptide growth factors, of which TGF-beta are a subfamily, play in regulating	10	19913	DOID:162	cancer	Disease Ontology	disease	cancer--ncbo_text_direct--10.0	This has been associated with cancer due to the large number of roles that peptide growth factors, of which TGF-beta are a subfamily, play in regulating cellular functions such as [[cell proliferation]] , [[apoptosis]] , specification, and [[Cell fate determination|developmental fate]] .	9716398, 15986136, 15130471,	FALSE	-472.005	direct	0.299527	336	73330621
10631	POSTN	Summary	Slycorp	0.607782	0	Its over-expression was reported in several types of cancer, most frequently in the environment of tumor cells.	10	7288	DOID:162	cancer	Disease Ontology	disease	cancer--ncbo_text_direct--10.0	Its over-expression was reported in several types of cancer, most frequently in the environment of tumor cells.	20715172, 12235007,	FALSE	-472.206	direct	0.279411	5611	73330621
3782	SK3	Pathology	St3vo	0.219943	8	[[schizophrenia]]	10	14580	DOID:5419	schizophrenia	Disease Ontology	disease	schizophrenia--ncbo_text_direct--10.0	[[Mutation]] s in K <sub>Ca</sub> 2.3 are suspected to be a possible underlying cause for several [[neurological disorder]] s, including [[schizophrenia]] , [[bipolar disorder]] , [[Alzheimerï¿½s disease]] , [[anorexia nervosa]] and [[ataxia]] as well as [[myotonic muscular dystrophy]] .	16157352, 12875918, 12808432, 15389773,	FALSE	-472.256	direct	0.274357	162256	3046128
3099	HK2	Function	Boghog2	0.219943	7	#NAME?	10	7441	DOID:162	cancer	Disease Ontology	disease	cancer--ncbo_text_direct--10.0	Expression of this gene is [[insulin]] -responsive, and studies in rat suggest that it is involved in the increased rate of glycolysis seen in rapidly growing cancer cells.	NCBI Gene,	FALSE	-472.31	direct	0.268967	66436	73330621
585	BBS4	Summary	ProteinBoxBot	0.219943	7	{{PBB_Summary | section_title = | summary_text = This gene encodes a protein which contains tetratricopeptide repeats (TPR), similar to O-linked N-acetyglucosamine transferase. Mutations in this gene have been observed in patients with Bardet-Biedl syndrome type 4. The encoded protein may play a role in pigmentary retinopathy, obesity, polydactyly, renal malformation and mental retardation.<ref n…	20	6533	DOID:9970	obesity	Disease Ontology	disease	obesity--ncbo_text_direct--20.0	The encoded protein may play a role in pigmentary retinopathy, obesity, polydactyly, renal malformation and mental retardation.	15107855, NCBI Gene,	TRUE	-472.381	direct	0.261927	247994	9727780
3934	LCN2	Function	85.127.96.138	0.219943	6	[[acne]]	20	8764	DOID:6543	acne	Disease Ontology	disease	acne--ncbo_text_direct--20.0	There are indications that some forms of [[acne]] could be caused due to the gene not being transcribed, and that [[Isotretinoin]] corrects this.	18317594,	FALSE	-472.484	direct	0.251628	5180	8198005
2158	Factor IX	Summary	Jfdwolff	0.219943	7	[[Haemophilia B|hemophilia B]]	10	9302	DOID:12259	hemophilia B	Disease Ontology	disease	hemophilia B--ncbo_text_direct--10.0	Deficiency of this protein causes [[Haemophilia B|hemophilia B]] .		FALSE	-490.258	direct	0.974227	36113	15538
5925	Retinoblastoma protein	Name and genetics	Ohwell32	0.219943	9	[[retinoblastoma]]	20	46540	DOID:768	retinoblastoma	Disease Ontology	disease	retinoblastoma--ncbo_text_direct--20.0	If both [[allele]] s of this gene are mutated early in life, the protein is inactivated and results in development of [[retinoblastoma]] cancer, hence the name Rb.		FALSE	-490.616	direct	0.938419	57055	129336
2155	Factor VII	Role in disease	128.208.149.25	0.219943	6	Factor VII deficiency presents as a hemophilia-like bleeding disorder. It is treated with	10	6490	DOID:2215	factor VII deficiency	Disease Ontology	disease	Factor VII deficiency--ncbo_text_direct--10.0	Factor VII deficiency presents as a hemophilia-like bleeding disorder.		FALSE	-490.67	direct	0.933	34144	7074
4166	CHST6	Summary	CopperKettle	0.219943	6	[[macular corneal dystrophy]]	10	7404	DOID:2565	Macular corneal dystrophy	Disease Ontology	disease	macular corneal dystrophy--ncbo_text_direct--10.0	Mutations in the gene lead to [[macular corneal dystrophy]] .		FALSE	-490.764	direct	0.923644	481	1240
7454	Wiskott-Aldrich syndrome protein	Summary	unknown	0.219943	0		20	15431	DOID:9169	Wiskott-Aldrich syndrome	Disease Ontology	disease	Wiskott-Aldrich Syndrome--ncbo_text_direct--20.0	WASp is the founding member of a gene family which also includes the broadly expressed [[N-WASP]] (neuronal Wiskott-Aldrich Syndrome protein), and [[Scar (protein)|Scar]] .		FALSE	-490.801	direct	0.919912	20021	63269
2153	Factor V	Role in disease	Jfdwolff	0.219943	10	[[thrombophilia]]	10	10080	DOID:2452	thrombophilia	Disease Ontology	disease	thrombophilia--ncbo_text_direct--10.0	They are the most common hereditary causes for [[thrombophilia]] (a tendency to form [[blood clot]] s).		FALSE	-490.928	direct	0.907238	66221	39504
4287	Ataxin 3	Summary	Arcadian	0.219943	5	{{PBB_Summary | section_title = | summary_text = [[Machado-Joseph disease]], also known as spinocerebellar ataxia-3, is an [[autosomal dominant]] neurologic disorder. The protein encoded by the ATXN3 gene contains (CAG)n repeats in the coding region, and the expansion of these repeats from the normal 13-36 to 68-79 is the cause of [[Machado-Joseph disease]]. There is an inverse correlation betwee…	10	9653	DOID:1440	Machado-Joseph disease	Disease Ontology	disease	Machado-Joseph disease--ncbo_text_direct--10.0	[[Machado-Joseph disease]], also known as spinocerebellar ataxia-3, is an [[autosomal dominant]] neurologic disorder.		TRUE	-491.002	direct	0.89982	5164	10104
2010	Emerin	significance	Arcadian	0.219943	8	[[Emery-Dreifuss muscular dystrophy]]	20	10288	DOID:11726	Emery-Dreifuss muscular dystrophy	Disease Ontology	disease	Emery-Dreifuss muscular dystrophy--ncbo_text_direct--20.0	Mutations in emerin cause X-linked recessive [[Emery-Dreifuss muscular dystrophy]] .		FALSE	-491.021	direct	0.897882	6035	13972
2161	Factor XII	History	Dr.michael.benjamin	0.219943	9	and Factor XII deficiency, though the	10	11926	DOID:2231	factor XII deficiency	Disease Ontology	disease	Factor XII deficiency--ncbo_text_direct--10.0	Since then, case series clinical studies have identified an association of [[thrombosis]] and Factor XII deficiency, though the pathophysiology of the relationship is unclear.		FALSE	-491.03	direct	0.896963	22911	2566
1121	Rab escort protein	Clinical significance	Boghog	0.219943	5	[[choroideremia]]	10	10136	DOID:9821	Choroideremia	Disease Ontology	disease	choroideremia--ncbo_text_direct--10.0	Mutations in this gene are a cause of [[choroideremia]] ; also known as tapetochoroidal dystrophy (TCD).		FALSE	-491.059	direct	0.89413	1818	7090
19	ABCA1	Clinical significance	Boghog2	0.219943	8	[[Tangier disease]]	20	12352	DOID:1388	Tangier disease	Disease Ontology	disease	Tangier disease--ncbo_text_direct--20.0	Mutations in this gene have been associated with [[Tangier disease]] and familial [[high-density lipoprotein]] deficiency.		FALSE	-491.083	direct	0.891729	15687	8947
2629	Glucocerebrosidase	Summary	99.226.146.88	0.219943	7	[[Gaucher's disease]]	20	4109	DOID:1926	Gaucher's disease	Disease Ontology	disease	Gaucher's disease--ncbo_text_direct--20.0	[[Mutation]] s in the glucocerebrosidase [[gene]] cause [[Gaucher's disease]] , a [[lysosomal storage disease]] characterized by an accumulation of glucocerebrosides.		FALSE	-491.144	direct	0.88559	10247	31050
3784	KvLQT1	Summary	SmackBot	0.219943	3	{{PBB_Summary | section_title = | summary_text = This gene encodes a protein for a voltage-gated potassium channel required for the repolarization phase of the cardiac action potential. The gene product can form heteromultimers with two other potassium channel proteins, KCNE1 and KCNE3. Mutations in this gene are associated with hereditary long QT syndrome, Romano-Ward syndrome, Jervell and Lange…	10	4933	DOID:4069	Romano-Ward syndrome	Disease Ontology	disease	Romano-Ward syndrome--ncbo_text_direct--10.0	Mutations in this gene are associated with hereditary long QT syndrome, Romano-Ward syndrome, Jervell and Lange-Nielsen syndrome and familial atrial fibrillation.		TRUE	-491.205	direct	0.879499	3558	3282
5053	Phenylalanine hydroxylase	significance	165.91.50.82	0.219943	10	[[phenylketonuria]]	10	5759	DOID:9281	phenylketonuria	Disease Ontology	disease	phenylketonuria--ncbo_text_direct--10.0	Mutations in phenylalanine hydroxylase which result in lower activity are the cause of the disease [[phenylketonuria]] , or PKU.		FALSE	-491.227	direct	0.877324	31965	82146
2157	Factor VIII	Therapeutic use	165.123.243.168	0.219943	10	patient with hemophilia	20	9621	DOID:2230	hemophilia	Disease Ontology	disease	hemophilia--ncbo_text_direct--20.0	The transfer of a [[Blood plasma|plasma]] byproduct into the blood stream of a patient with hemophilia often led to the transmission of diseases such as [[hepatitis B]] and [[hepatitis C|C]] and [[HIV]] before purification methods were improved.		FALSE	-491.233	direct	0.876656	79039	403254
3630	Insulin	Summary	Ww	0.219943	10	[[diabetes mellitus]]	20	59226	DOID:9351	diabetes mellitus	Disease Ontology	disease	diabetes mellitus--ncbo_text_direct--20.0	When control of insulin levels fails, [[diabetes mellitus]] will result.		FALSE	-491.258	direct	0.874247	3893232	1715158
4210	MEFV	Related conditions	Wouterstomp	0.219943	8	[[Familial Mediterranean fever]]	20	5378	DOID:2987	familial Mediterranean Fever	Disease Ontology	disease	Familial Mediterranean fever--ncbo_text_direct--20.0	[[Familial Mediterranean fever]] : More than 80 MEFV [[mutation]] s that cause familial Mediterranean fever have been identified.		FALSE	-491.348	direct	0.865226	4416	33983
7337	UBE3A	Related conditions	Wouterstomp	0.219943	9	[[Angelman syndrome]]	10	11049	DOID:1932	Angelman syndrome	Disease Ontology	disease	Angelman syndrome--ncbo_text_direct--10.0	[[Mutation]] s within the UBE3A gene are responsible for some cases of [[Angelman syndrome]] .		FALSE	-491.403	direct	0.859684	6243	67423
410	Arylsulfatase A	Pathology	Arcadian	0.219943	7	[[metachromatic leukodystrophy]]	10	6023	DOID:10581	metachromatic leukodystrophy	Disease Ontology	disease	metachromatic leukodystrophy--ncbo_text_direct--10.0	A deficiency is associated with [[metachromatic leukodystrophy]] .		FALSE	-491.472	direct	0.852846	9138	31905
1440	Granulocyte colony-stimulating factor	Therapeutic use	Jfdwolff	0.219943	10	[[neutropenia]]	20	17472	DOID:1227	neutropenia	Disease Ontology	disease	neutropenia--ncbo_text_direct--20.0	In [[oncology]] and [[hematology]] , a recombinant form of G-CSF is used with certain cancer patients to accelerate recovery from [[neutropenia]] after [[chemotherapy]] , allowing higher-intensity treatment regimens.		FALSE	-491.472	direct	0.852766	142804	187780
3753	KCNE1	Summary	Arcadian	0.219943	7	[[Long QT syndrome]]	20	7389	DOID:2843	long QT syndrome	Disease Ontology	disease	Long QT syndrome--ncbo_text_direct--20.0	KCNE1 is a gene associated with [[Long QT syndrome]] type 5.		FALSE	-491.48	direct	0.851955	5211	44783
3630	Insulin	Diseases and syndromes	24.45.14.255	0.219943	10	[[hypertension]]	10	59226	DOID:10763	hypertension	Disease Ontology	disease	hypertension--ncbo_text_direct--10.0	Commonly, morbidities such as essential [[hypertension]] , [[obesity]] , Type 2 diabetes, and [[cardiovascular disease]] (CVD) develop.		FALSE	-491.513	direct	0.848733	3893232	5002828
5081	PAX7	significance	128.255.155.142	0.141851	3	[[alveolar rhabdomyosarcoma]]	20	8394	DOID:4051	Alveolar Rhabdomyosarcoma	Disease Ontology	disease	alveolar rhabdomyosarcoma--ncbo_text_direct--20.0	The specific function of the paired box gene 7 is unknown but speculated to involve tumor suppression since fusion of this gene with a [[fork head domain|forkhead domain]] family member has been associated with [[alveolar rhabdomyosarcoma]] .		FALSE	-491.526	direct	0.847426	6809	10130
80025	PANK2 (gene)	Summary	SmackBot	0.219943	3	{{PBB_Summary | section_title = | summary_text = This gene encodes a protein belonging to the pantothenate kinase family and is the only member of that family to be expressed in mitochondria. Pantothenate kinase is a key regulatory enzyme in the biosynthesis of coenzyme A (CoA) in bacteria and mammalian cells. It catalyzes the first committed step in the universal biosynthetic pathway leading to …	10	7905	DOID:3981	Hallervorden-Spatz syndrome	Disease Ontology	disease	Hallervorden-Spatz syndrome--ncbo_text_direct--10.0	Mutations in this gene are associated with HARP syndrome and pantothenate kinase-associated neurodegeneration (PKAN), formerly Hallervorden-Spatz syndrome.		TRUE	-491.573	direct	0.84268	440	3299
2235	Ferrochelatase	Summary	RTG	0.219943	6	{{PBB_Summary | section_title = | summary_text = Ferrochelatase is localized to the mitochondrion where it catalyzes the insertion of the ferrous form of iron into protoporphyrin IX in the heme synthesis pathway. Defects in ferrochelatase are associated with [[erythropoietic protoporphyria]]. Two transcript variants encoding different isoforms have been found for this gene.<ref name="entrez"/> }}	10	8378	DOID:13270	erythropoietic protoporphyria	Disease Ontology	disease	erythropoietic protoporphyria--ncbo_text_direct--10.0	Defects in ferrochelatase are associated with [[erythropoietic protoporphyria]].		TRUE	-491.579	direct	0.842059	6522	20758
6310	Ataxin 1	Summary	SmackBot	0.219943	3	{{PBB_Summary | section_title = | summary_text = The autosomal dominant cerebellar ataxias (ADCA) are a heterogeneous group of neurodegenerative disorders characterized by progressive degeneration of the cerebellum, brain stem and spinal cord. ADCAs include [[spinocerebellar ataxia]] type 1 (previously also known as [[olivopontocerebellar atrophy]] type 1). Clinically, ADCA has been divided into …	10	7457	DOID:1441	spinocerebellar ataxia	Disease Ontology	disease	spinocerebellar ataxia--ncbo_text_direct--10.0	ADCAs include [[spinocerebellar ataxia]] type 1 (previously also known as [[olivopontocerebellar atrophy]] type 1).		TRUE	-491.592	direct	0.840848	5155	35843
6606	SMN1	Summary	ProteinBoxBot	0.305339	3	{{PBB_Summary | section_title = | summary_text = This gene is part of a 500 kb inverted duplication on chromosome 5q13. This duplicated region contains at least four genes and repetitive elements which make it prone to rearrangements and deletions. The repetitiveness and complexity of the sequence have also caused difficulty in determining the organization of this genomic region. The telomeric an…	10	21033	DOID:12377	spinal muscular atrophy	Disease Ontology	disease	spinal muscular atrophy--ncbo_text_direct--10.0	However, mutations in this gene, the telomeric copy, are associated with spinal muscular atrophy; mutations in the centromeric copy do not lead to disease.		TRUE	-491.673	direct	0.832717	8794	125918
859	Caveolin 3	Summary	110.174.163.138	0.607782	0	{{PBB_Summary | section_title = | summary_text = This gene encodes a caveolin family member, which functions as a component of the caveolae plasma membranes found in most cell types. Caveolin proteins are proposed to be scaffolding proteins for organizing and concentrating certain caveolin-interacting molecules. Mutations identified in this gene lead to interference with protein oligomerization o…	10	10192	DOID:11724	limb-girdle muscular dystrophy	Disease Ontology	disease	Limb-Girdle muscular dystrophy--ncbo_text_direct--10.0	Mutations identified in this gene lead to interference with protein oligomerization or intra-cellular routing, disrupting caveolae formation and resulting in [[Limb-Girdle muscular dystrophy]] type-1C (LGMD-1C), Hyperkalemia or rippling muscle disease (RMD).		TRUE	-491.734	direct	0.82661	9412	19052
4137	Tau protein	See also	Super-Magician	0.219943	7	[[Frontotemporal dementia and parkinsonism linked to chromosome 17]]	10	16635	DOID:10216	frontotemporal dementia	Disease Ontology	disease	Frontotemporal dementia--ncbo_text_direct--10.0	[[Tauopathy]] , a class of diseases resulting from accumulated tau proteins [[Dementia pugilistica]] [[Alzheimer's disease]] [[Corticobasal degeneration]] [[Progressive supranuclear palsy]] [[Proteopathy]] [[Pick's disease]] [[Frontotemporal dementia and parkinsonism linked to chromosome 17]]		FALSE	-491.774	direct	0.822639	21718	67470
359	Aquaporin 2	Clinical significance	Arcadian	0.219943	8	[[nephrogenic diabetes insipidus]]	20	9097	DOID:12387	nephrogenic diabetes insipidus	Disease Ontology	disease	nephrogenic diabetes insipidus--ncbo_text_direct--20.0	Mutations in this channel are associated with [[nephrogenic diabetes insipidus]] , which can be either X-linked recessive, or autosomal dominant/recessive.		FALSE	-491.795	direct	0.820549	12334	43531
7249	TSC2	Summary	AndrewGNF	0.219943	7	Tuberous sclerosis	10	24311	DOID:13515	tuberous sclerosis	Disease Ontology	disease	Tuberous sclerosis--ncbo_text_direct--10.0	9.82636, Tuberous sclerosis protein 2, also known as TSC2 and Tuberin, is a human protein and [[gene]] .		FALSE	-491.808	direct	0.819238	21417	234047
183	Angiotensin	Cardiovascular effects	Flixthecat85	0.219943	10	cell growth through Protein Kinase C. The same system can be activated in smooth muscle cells in conditions of hypertension, atherosclerosis, or endothelial damage. Angiotensin II is the most important Gq stimulator of the heart during hypertrophy, compared to endothelin-1 and A1 adrenoreceptors. ===	10	14482	DOID:1936	Atherosclerosis	Disease Ontology	disease	atherosclerosis--ncbo_text_direct--10.0	The same system can be activated in smooth muscle cells in conditions of hypertension, atherosclerosis, or endothelial damage.		FALSE	-491.834	direct	0.816636	465612	841414
3630	Insulin	Hypoglycemia	Kpjas	0.219943	10	general term referring to all states characterized by hyperglycemia. **	20	59226	DOID:4195	hyperglycemia	Disease Ontology	disease	hyperglycemia--ncbo_text_direct--20.0	(This can never be a cause of hypoglycemia in patients with type 1 diabetes since there is no endogenous insulin production to stimulate. ) There are several conditions in which insulin disturbance is pathologic: [[Diabetes mellitus]] ï¿½ general term referring to all states characterized by hyperglycemia.		FALSE	-491.841	direct	0.815946	3893232	259852
5354	Proteolipid protein 1	Summary	Arcadian	0.219943	7	[[Pelizaeus-Merzbacher disease]]	10	9645	DOID:3210	Pelizaeus-Merzbacher disease	Disease Ontology	disease	Pelizaeus-Merzbacher disease--ncbo_text_direct--10.0	9.82636, Proteolipid protein 1 is a protein associated with [[Pelizaeus-Merzbacher disease]] .		FALSE	-491.846	direct	0.815375	937	19393
875	Cystathionine beta synthase	Human disease	81.65.188.215	0.219943	9	of Hyperhomocysteinemia	20	23927	DOID:9279	hyperhomocysteinemia	Disease Ontology	disease	Hyperhomocysteinemia--ncbo_text_direct--20.0	The phenotype of down syndrome is the opposite of Hyperhomocysteinemia (described below).		FALSE	-491.874	direct	0.812555	11686	40945
1536	CYBB	Summary	SmackBot	0.219943	5	{{PBB_Summary | section_title = | summary_text = Cytochrome b (-245) is composed of [[Cytochrome b-245, alpha polypeptide|cytochrome b alpha (CYBA)]] and beta (CYBB) chain. It has been proposed as a primary component of the microbicidal oxidase system of phagocytes. CYBB deficiency is one of five described biochemical defects associated with [[chronic granulomatous disease]] (CGD). In this disord…	20	8459	DOID:3265	chronic granulomatous disease	Disease Ontology	disease	chronic granulomatous disease--ncbo_text_direct--20.0	CYBB deficiency is one of five described biochemical defects associated with [[chronic granulomatous disease]] (CGD).		TRUE	-491.883	direct	0.811716	4495	37070
9499	Myotilin	Summary	149.132.236.147	0.219943	0	- Limb-Girdle Muscular Dystrophy type 1A (LGMD1A)	10	11246	DOID:11724	limb-girdle muscular dystrophy	Disease Ontology	disease	Limb-Girdle Muscular Dystrophy--ncbo_text_direct--10.0	It is mutated in various forms of muscular dystrophy: - Limb-Girdle Muscular Dystrophy type 1A (LGMD1A) <br /> - Myofibrillar Myopathy (MFM) <br /> - Spheroid Body Myopathy <br /> - Distal Myopathy Myotilin was originally identified as a novel [[alpha-actinin]] binding partner with two Ig-like domains, that localised to the Z-disc.		FALSE	-491.886	direct	0.811366	1116	19052
3643	Insulin receptor	Pathology	Gacggt	0.219943	10	- the cells are unable to take up glucose, and the result is hyperglycemia (an increase in circulating glucose), and all the	20	18261	DOID:4195	hyperglycemia	Disease Ontology	disease	hyperglycemia--ncbo_text_direct--20.0	For this reason "insulin insensitivity", or a decrease in insulin receptor signaling, leads to [[diabetes mellitus type 2]] - the cells are unable to take up glucose, and the result is hyperglycemia (an increase in circulating glucose), and all the sequelae which result from diabetes.		FALSE	-491.891	direct	0.810863	59082	259852
3848	Keratin 1	Summary	Lupin	0.219943	9	[[bullous congenital ichthyosiform erythroderma]]	10	9015	DOID:4603	bullous congenital ichthyosiform erythroderma	Disease Ontology	disease	bullous congenital ichthyosiform erythroderma--ncbo_text_direct--10.0	Mutations in this gene have been associated with the variants of [[bullous congenital ichthyosiform erythroderma]] in which the palms and soles of the feet are affected.		FALSE	-491.897	direct	0.810265	6212	2134
4204	MECP2	in disease	Wouterstomp	0.607782	10	been identified in people with several other disorders affecting the central nervous system. For example, MECP2 mutations are associated with some cases of moderate to severe X-linked mental retardation. Mutations in the gene have also been found in males with severe brain dysfunction (	10	20889	DOID:1207	X-linked mental retardation	Disease Ontology	disease	X-linked mental retardation--ncbo_text_direct--10.0	For example, MECP2 mutations are associated with some cases of moderate to severe X-linked mental retardation.		FALSE	-491.913	direct	0.808691	20921	29032
1896	EDA (gene)	Summary	Rjwilmsi	0.219943	5	{{PBB_Summary | section_title = | summary_text = The protein encoded by this gene is a type II membrane protein that can be cleaved by furin to produce a secreted form. The encoded protein, which belongs to the tumor necrosis factor family, acts as a homotrimer and may be involved in cell-cell signaling during the development of ectodermal organs. Defects in this gene are a cause of ectodermal dy…	10	8103	DOID:14793	hypohidrotic ectodermal dysplasia	Disease Ontology	disease	hypohidrotic ectodermal dysplasia--ncbo_text_direct--10.0	Defects in this gene are a cause of ectodermal dysplasia, anhidrotic, which is also known as X-linked [[hypohidrotic ectodermal dysplasia]].		TRUE	-491.932	direct	0.806808	719	11855
3689	CD18	Summary	Killdevil	0.219943	6	{{PBB_Summary | section_title = | summary_text = The ITGB2 protein product is the integrin beta chain beta 2. Integrins are integral cell-surface proteins composed of an alpha chain and a beta chain. A given chain may combine with multiple partners resulting in different integrins. For example, beta 2 combines with the alpha L chain to form the integrin LFA-1, and combines with the alpha M chain …	10	7562	DOID:6612	leukocyte adhesion deficiency	Disease Ontology	disease	Leukocyte Adhesion Deficiency--ncbo_text_direct--10.0	In humans lack of CD18 causes [[Leukocyte Adhesion Deficiency]], a disease defined by a lack of leukocyte extravasation from blood into tissues.		FALSE	-492.004	direct	0.799646	54581	16482
9313	MMP20	Function	Boghog	0.219943	3	[[amelogenesis imperfecta]]	20	4775	DOID:2187	amelogenesis imperfecta	Disease Ontology	disease	amelogenesis imperfecta--ncbo_text_direct--20.0	A mutation in this gene, which alters the normal splice pattern and results in premature termination of the encoded protein, has been associated with [[amelogenesis imperfecta]] .		FALSE	-492.042	direct	0.795812	1257	13962
7253	Thyrotropin receptor	also	146.203.105.80	0.141851	6	[[Graves' disease]]	20	8713	DOID:12361	Graves' disease	Disease Ontology	disease	Graves' disease--ncbo_text_direct--20.0	[[Graves' disease]]		FALSE	-492.059	direct	0.79414	9165	105991
3630	Insulin	Release	Uthbrian	0.219943	10	correct life-threatening hypoglycemia.	20	59226	DOID:9993	hypoglycemia	Disease Ontology	disease	hypoglycemia--ncbo_text_direct--20.0	By increasing blood glucose, the hyperglycemic hormones prevent or correct life-threatening hypoglycemia.		FALSE	-492.063	direct	0.793665	3893232	546567
4204	MECP2	in disease	Wouterstomp	0.607782	10	[[Angelman syndrome]]	10	20889	DOID:1932	Angelman syndrome	Disease Ontology	disease	Angelman syndrome--ncbo_text_direct--10.0	In addition, several people with features of both Rett syndrome and [[Angelman syndrome]] (a condition characterized by mental retardation, problems with movement, and inappropriate laughter and excitability) have mutations in the MECP2 gene.		FALSE	-492.08	direct	0.792023	20921	67423
3786	KvLQT3	Summary	Arcadian	0.219943	7	[[benign familial neonatal convulsions]]	10	8728	DOID:14777	benign familial neonatal convulsions	Disease Ontology	disease	benign familial neonatal convulsions--ncbo_text_direct--10.0	It is associated with [[benign familial neonatal convulsions]] .		FALSE	-492.08	direct	0.791994	36	2246
3785	KvLQT2	Summary	Arcadian	0.219943	7	[[benign familial neonatal convulsions]]	10	7814	DOID:14777	benign familial neonatal convulsions	Disease Ontology	disease	benign familial neonatal convulsions--ncbo_text_direct--10.0	It is associated with [[benign familial neonatal convulsions]] .		FALSE	-492.107	direct	0.789286	47	2246
215	ABCD1	Summary	Arcadian	0.219943	5	[[adrenoleukodystrophy]]	10	9271	DOID:10588	adrenoleukodystrophy	Disease Ontology	disease	adrenoleukodystrophy--ncbo_text_direct--10.0	A deficiency is associated with [[adrenoleukodystrophy]] .		FALSE	-492.145	direct	0.7855	6011	50585
6335	Nav1.7	erythromelalgia	Flower-gmu	0.219943	8	[[erythromelalgia]]	10	13523	DOID:9240	Erythromelalgia	Disease Ontology	disease	erythromelalgia--ncbo_text_direct--10.0	Mutation in Na <sub>v</sub> 1.7 may result in primary [[erythromelalgia]] (PE), an autosomal dominant, inherited disorder which is characterized by attacks or episodes of symmetrical burning [[pain]] of the feet, lower legs, and sometimes hands, elevated skin temperature of affected areas, and reddened extremities.		FALSE	-492.146	direct	0.785448	3182	12163
931	CD20	Expression	Mboisseau	0.219943	9	[[chronic lymphocytic leukemia]]	10	11367	DOID:1040	chronic lymphocytic leukemia	Disease Ontology	disease	chronic lymphocytic leukemia--ncbo_text_direct--10.0	It is found on B-cell [[lymphomas]] , [[hairy cell leukemia]] , and B-cell [[chronic lymphocytic leukemia]] .		FALSE	-492.158	direct	0.784221	122760	359988
7274	Alpha-tocopherol transfer protein	See also	Arcadian	0.219943	5	[[Familial isolated vitamin E deficiency]]	20	7504	DOID:4026	vitamin E deficiency	Disease Ontology	disease	vitamin E deficiency--ncbo_text_direct--20.0	[[Familial isolated vitamin E deficiency]]		FALSE	-492.171	direct	0.782891	2479	25653
1497	CTNS (gene)	Summary	Arcadian	0.219943	6	[[Cystinosis]]	10	6148	DOID:1064	cystinosis	Disease Ontology	disease	Cystinosis--ncbo_text_direct--10.0	[[Cystinosis]]		FALSE	-492.191	direct	0.78086	275	14619
4353	Myeloperoxidase	Role in disease	Jfdwolff	0.305339	10	[[crescentic glomerulonephritis|crescentic]]	10	6245	DOID:2921	glomerulonephritis	Disease Ontology	disease	glomerulonephritis--ncbo_text_direct--10.0	[[Antibody|Antibodies]] against MPO have been implicated in various types of [[vasculitis]] , most prominently [[crescentic glomerulonephritis|crescentic]] [[glomerulonephritis]] and [[Churg-Strauss syndrome]] .		FALSE	-492.244	direct	0.775563	44440	147694
80208	SPG11	Summary	205.152.158.201	0.607782	0	[http://www.ncbi.nlm.nih.gov/bookshelf/br.fcgi?book=gene&part=spg11 GeneReviews/NCBI/NIH/UW entry on Spastic Paraplegia Type 11 SPG11-Related Hereditary Spastic Paraplegia with Thin Corpus Callosum]	10	4198	DOID:2476	hereditary spastic paraplegia	Disease Ontology	disease	Hereditary Spastic Paraplegia--ncbo_text_direct--10.0	[http://www.ncbi.nlm.nih.gov/bookshelf/br.fcgi?book=gene&part=spg11 GeneReviews/NCBI/NIH/UW entry on Spastic Paraplegia Type 11 SPG11-Related Hereditary Spastic Paraplegia with Thin Corpus Callosum]		FALSE	-492.262	direct	0.773831	1451	30982
94	ACVRL1	Pathology	Arcadian	0.219943	7	[[hereditary hemorrhagic telangiectasia]]	10	8486	DOID:1270	hereditary hemorrhagic telangiectasia	Disease Ontology	disease	hereditary hemorrhagic telangiectasia--ncbo_text_direct--10.0	It is associated with [[hereditary hemorrhagic telangiectasia]] .		FALSE	-492.288	direct	0.771224	1931	37705
5972	Renin	applications	BorisTM	0.403958	10	[[hypertension]]	10	11753	DOID:10763	hypertension	Disease Ontology	disease	hypertension--ncbo_text_direct--10.0	These effects lead to [[hypertension]] .		FALSE	-492.288	direct	0.771221	190217	5002828
7486	Werner syndrome ATP-dependent helicase	Summary	Wouterstomp	0.219943	8	Werner syndrome	10	12391	DOID:5688	Werner syndrome	Disease Ontology	disease	Werner syndrome--ncbo_text_direct--10.0	9.82636, WRN ( Werner syndrome ) is a [[human]] [[gene]] that provides instructions for producing [[Werner protein]] , which is a type of [[enzyme]] called a [[helicase]] .		FALSE	-492.311	direct	0.768876	372	25732
6261	RYR1	Summary	Boghog	0.219943	7	{{PBB_Summary | section_title = | summary_text = This gene encodes a ryanodine receptor found in skeletal muscle. The encoded protein functions as a calcium release channel in the sarcoplasmic reticulum but also serves to connect the sarcoplasmic reticulum and transverse tubule. Mutations in this gene are associated with malignant hyperthermia susceptibility, central core disease, and minicore my…	10	8533	DOID:8545	malignant hyperthermia	Disease Ontology	disease	malignant hyperthermia--ncbo_text_direct--10.0	Mutations in this gene are associated with malignant hyperthermia susceptibility, central core disease, and minicore myopathy with external ophthalmoplegia.		TRUE	-492.311	direct	0.768863	5967	91895
1834	Dentin sialophosphoprotein (gene)	Summary	El guanaquito	0.219943	4	{{PBB_Summary | section_title = | summary_text = This gene encodes two principal proteins of the dentin extracellular matrix of the tooth. The preproprotein is secreted by odontoblasts and cleaved into dentin sialoprotein and [[dentin phosphoprotein]]. Dentin phosphoprotein is thought to be involved in the biomineralization process of dentin. Mutations in this gene have been associated with denti…	10	7257	DOID:4154	dentinogenesis imperfecta	Disease Ontology	disease	dentinogenesis imperfecta--ncbo_text_direct--10.0	Mutations in this gene have been associated with dentinogenesis imperfecta-1; in some individuals, dentinogenesis imperfecta occurs in combination with an autosomal dominant form of deafness.		TRUE	-492.322	direct	0.767822	235	7677
183	Angiotensin	Angiotensin II	Flixthecat85	0.219943	10	drugs are major drugs against hypertension.	10	14482	DOID:10763	hypertension	Disease Ontology	disease	hypertension--ncbo_text_direct--10.0	[[ACE inhibitor]] drugs are major drugs against hypertension.		FALSE	-492.344	direct	0.765635	465612	5002828
546	ATRX	Clinical significance	Boghog	0.219943	6	[[X-linked alpha thalassemia mental retardation syndrome|XLMR]]	10	9652	DOID:1099	alpha thalassemia	Disease Ontology	disease	alpha thalassemia--ncbo_text_direct--10.0	Mutations of the ATRX gene are associated with an X-linked mental retardation ( [[X-linked alpha thalassemia mental retardation syndrome|XLMR]] ) syndrome most often accompanied by [[alpha-thalassemia mental retardation syndrome|alpha-thalassemia]] (ATRX) syndrome.		FALSE	-492.36	direct	0.764033	7534	44834
2153	Factor V	Role in disease	Jfdwolff	0.219943	10	[[hemophilia]]	20	10080	DOID:2230	hemophilia	Disease Ontology	disease	hemophilia--ncbo_text_direct--20.0	Deficiency is associated with a rare mild form of [[hemophilia]] (termed parahemophilia or Owren parahemophilia), the incidence of which is about 1:1,000,000.		FALSE	-492.368	direct	0.763218	66221	403254
10984	KCNQ1OT1	Summary	Arcadian	0.219943	6	[[Beckwith-Wiedemann syndrome]]	10	6527	DOID:5572	Beckwith-Wiedemann syndrome	Disease Ontology	disease	Beckwith-Wiedemann syndrome--ncbo_text_direct--10.0	[[Beckwith-Wiedemann syndrome]]		FALSE	-492.368	direct	0.763156	2033	34785
567	Beta-2 microglobulin	Clinical significance	Arcadian	0.141851	9	[[dialysis-related amyloidosis]]	20	11147	DOID:9120	amyloidosis	Disease Ontology	disease	amyloidosis--ncbo_text_direct--20.0	In patients on long-term [[hemodialysis]] , it can aggregate into [[amyloid]] fibers that deposit in joint spaces, a disease known as [[dialysis-related amyloidosis]] .		FALSE	-492.41	direct	0.759041	22273	146410
3909	Laminin, alpha 3	Summary	ProteinBoxBot	0.219943	7	{{PBB_Summary | section_title = | summary_text = Laminins are basement membrane components thought to mediate the attachment, migration and organization of cells into tissues during embryonic development by interacting with other extracellular matrix components. The protein encoded by this gene is the alpha-3 chain of laminin 5, which is a complex glycoprotein composed of three subunits (alpha, b…	10	9360	DOID:3209	junctional epidermolysis bullosa	Disease Ontology	disease	junctional epidermolysis bullosa--ncbo_text_direct--10.0	Mutations in this gene have been identified as the cause of Herlitz type junctional epidermolysis bullosa.		TRUE	-492.422	direct	0.757799	1025	8251
3567	Interleukin 5	Clinical significance	PieCam	0.219943	9	high concordance of eosinophils and, particularly, allergic asthma pathology, it has been widely speculated that eosinophils have an important role in the pathology of this disease.	10	10580	DOID:9415	allergic asthma	Disease Ontology	disease	allergic asthma--ncbo_text_direct--10.0	Given the high concordance of eosinophils and, particularly, allergic asthma pathology, it has been widely speculated that eosinophils have an important role in the pathology of this disease.		FALSE	-492.435	direct	0.756546	15450	108055
3574	Interleukin 7	Function	Fuzzform	0.305339	7	[[lymphopenia]]	20	10736	DOID:614	lymphopenia	Disease Ontology	disease	lymphopenia--ncbo_text_direct--20.0	IL-7 receptor knockout mice exhibit thymic [[atrophy]] , arrest of T-cell development at the double positive stage, and severe [[lymphopenia]] .		FALSE	-492.45	direct	0.754963	25520	25565
4137	Tau protein	See also	Jfdwolff	0.219943	2	[[Progressive supranuclear palsy]]	20	16635	DOID:678	progressive supranuclear palsy	Disease Ontology	disease	Progressive supranuclear palsy--ncbo_text_direct--20.0	[[Tauopathy]] , a class of diseases resulting from accumulated tau proteins [[Dementia pugilistica]] [[Alzheimer's disease]] [[Corticobasal degeneration]] [[Progressive supranuclear palsy]] [[Proteopathy]] [[Pick's disease]] [[Frontotemporal dementia and parkinsonism linked to chromosome 17]]		FALSE	-492.457	direct	0.754324	21718	105835
80208	SPG11	Summary	205.152.158.201	0.607782	0	[http://www.ncbi.nlm.nih.gov/bookshelf/br.fcgi?book=gene&part=spg11 GeneReviews/NCBI/NIH/UW entry on Spastic Paraplegia Type 11 SPG11-Related Hereditary Spastic Paraplegia with Thin Corpus Callosum]	10	4198	DOID:14786	SPASTIC PARAPLEGIA	Disease Ontology	disease	Spastic Paraplegia--ncbo_text_direct--10.0	[http://www.ncbi.nlm.nih.gov/bookshelf/br.fcgi?book=gene&part=spg11 GeneReviews/NCBI/NIH/UW entry on Spastic Paraplegia Type 11 SPG11-Related Hereditary Spastic Paraplegia with Thin Corpus Callosum]		FALSE	-492.458	direct	0.754205	1451	68612
3708	ITPR1	also	205.152.158.201	0.141851	0	[http://www.ncbi.nlm.nih.gov/bookshelf/br.fcgi?book=gene&part=sca15 GeneReviews/NCBI/NIH/UW entry on Spinocerebellar Ataxia Type 15]	10	14399	DOID:1441	spinocerebellar ataxia	Disease Ontology	disease	Spinocerebellar Ataxia--ncbo_text_direct--10.0	[[Inositol triphosphate]] [[Inositol triphosphate receptor]] [http://www.ncbi.nlm.nih.gov/bookshelf/br.fcgi?book=gene&part=sca15 GeneReviews/NCBI/NIH/UW entry on Spinocerebellar Ataxia Type 15]		FALSE	-492.462	direct	0.753774	1481	35843
6223	Ribosomal protein S19	Summary	Rjwilmsi	0.219943	5	{{PBB_Summary | section_title = | summary_text = Ribosomes, the organelles that catalyze protein synthesis, consist of a small 40S subunit and a large 60S subunit. Together these subunits are composed of 4 RNA species and approximately 80 structurally distinct proteins. This gene encodes a ribosomal protein that is a component of the 40S subunit. The protein belongs to the S19E family of ribosoma…	10	8572	DOID:1339	diamond-blackfan anemia	Disease Ontology	disease	Diamond-Blackfan anemia--ncbo_text_direct--10.0	Mutations in this gene cause [[Diamond-Blackfan anemia]] (DBA), a constitutional erythroblastopenia characterized by absent or decreased erythroid precursors, in a subset of patients.		TRUE	-492.476	direct	0.752379	18349	26230
4771	Merlin (protein)	Function	Kaarel	0.219943	10	neurofibromatosis type 2.	10	11744	DOID:9137	neurofibromatosis type 2	Disease Ontology	disease	neurofibromatosis type 2--ncbo_text_direct--10.0	[[Mutation]] s of the NF2 gene cause a human autosomal dominant disease called neurofibromatosis type 2.		FALSE	-492.477	direct	0.752259	817	23555
338	Apolipoprotein B	Summary	BorisTM	0.219943	9	[[atherosclerosis]]	10	12017	DOID:1936	Atherosclerosis	Disease Ontology	disease	atherosclerosis--ncbo_text_direct--10.0	Through a mechanism that is not fully understood, high levels of APOB can lead to [[Atheromatous plaque|plaque]] s that cause [[vascular disease]] ( [[atherosclerosis]] ), leading to [[heart disease]] .		FALSE	-492.477	direct	0.752257	122031	841414
3798	KIF5A	See also	Arcadian	0.219943	5	[[Hereditary spastic paraplegia]]	10	7283	DOID:2476	hereditary spastic paraplegia	Disease Ontology	disease	Hereditary spastic paraplegia--ncbo_text_direct--10.0	[[Hereditary spastic paraplegia]] type 10		FALSE	-492.478	direct	0.752208	878	30982
359	Aquaporin 2	Clinical significance	Arcadian	0.219943	9	[[diabetes insipidus]]	20	9097	DOID:9409	diabetes insipidus	Disease Ontology	disease	diabetes insipidus--ncbo_text_direct--20.0	[[Lithium]] , which is often used to treat [[bipolar disorder]] , can cause acquired [[diabetes insipidus]] by decreasing the expression of the AQP2 gene.		FALSE	-492.488	direct	0.751213	12334	157575
2159	Factor X	Role in disease	Andrew73	0.219943	8	For example, factor X deficiency may be seen in	10	17705	DOID:2222	factor X deficiency	Disease Ontology	disease	factor X deficiency--ncbo_text_direct--10.0	For example, factor X deficiency may be seen in [[amyloidosis]] , where factor X is adsorbed to the amyloid fibrils in the vasculature.		FALSE	-492.495	direct	0.750493	228951	4119
6311	ATXN2	Summary	AxelBoldt	0.141851	5	{{PBB_Summary | section_title = | summary_text = Mutations in ATXN2 cause [[spinocerebellar ataxia]] type 2 (SCA2). The [[autosomal dominant]] cerebellar ataxias (ADCA) are a heterogeneous group of [[neurodegenerative disorder]]s characterized by progressive degeneration of the cerebellum, brain stem and spinal cord. Clinically, ADCA has been divided into three groups: ADCA types I-III. ADCAI is …	10	8409	DOID:1441	spinocerebellar ataxia	Disease Ontology	disease	spinocerebellar ataxia--ncbo_text_direct--10.0	Mutations in ATXN2 cause [[spinocerebellar ataxia]] type 2 (SCA2).		TRUE	-492.509	direct	0.749132	719	35843
2261	Fibroblast growth factor receptor 3	Structure and function	Boghog2	0.219943	9	{{PBB_Summary | section_title = | summary_text = The protein encoded by this gene is a member of the fibroblast growth factor receptor family, where amino acid sequence is highly conserved between members and throughout evolution. FGFR family members differ from one another in their ligand affinities and tissue distribution. A full-length representative protein would consist of an extracellular r…	10	7323	DOID:2340	Craniosynostosis	Disease Ontology	disease	craniosynostosis--ncbo_text_direct--10.0	Mutations in this gene lead to craniosynostosis and multiple types of skeletal dysplasia.		FALSE	-492.52	direct	0.748006	13670	35695
3949	LDL receptor	Function	AED	0.219943	10	[[atherosclerosis]]	10	11213	DOID:1936	Atherosclerosis	Disease Ontology	disease	atherosclerosis--ncbo_text_direct--10.0	LDL is directly involved in the development of [[atherosclerosis]] , due to accumulation of LDL-cholesterol in the blood.		FALSE	-492.547	direct	0.745256	31992	841414
2670	Glial fibrillary acidic protein	states	Ehinchcl	0.305339	10	[[Alexander disease]]	10	15355	DOID:4252	Alexander disease	Disease Ontology	disease	Alexander disease--ncbo_text_direct--10.0	Another condition directly related to GFAP is [[Alexander disease]] .		FALSE	-492.551	direct	0.744943	70077	10841
338	Apolipoprotein B	Mouse studies	BorisTM	0.219943	10	[[hypercholesterolemia]]	10	12017	DOID:2487	hypercholesterolemia	Disease Ontology	disease	hypercholesterolemia--ncbo_text_direct--10.0	Mice containing only one functional copy of the mApoB gene show the opposite effect, being resistant to [[hypercholesterolemia]] .		FALSE	-492.568	direct	0.743197	122031	526273
1617	DAZ1	Function	Boghog	0.219943	6	[[azoospermia]]	10	9240	DOID:14227	azoospermia	Disease Ontology	disease	azoospermia--ncbo_text_direct--10.0	This gene is a member of the DAZ gene family and is a candidate for the human [[Y chromosome|Y-chromosomal]] [[azoospermia]] factor (AZF).		FALSE	-492.568	direct	0.743192	1273	40828
540	Wilson disease protein	also	205.152.158.201	0.219943	3	[http://www.ncbi.nlm.nih.gov/bookshelf/br.fcgi?book=gene&part=wilson GeneReviews/NIH/NCBI/UW entry on Wilson Disease or Hepatolenticular Degeneration]	10	5325	DOID:893	hepatolenticular degeneration	Disease Ontology	disease	Hepatolenticular Degeneration--ncbo_text_direct--10.0	[[Wilson disease]] [http://www.ncbi.nlm.nih.gov/bookshelf/br.fcgi?book=gene&part=wilson GeneReviews/NIH/NCBI/UW entry on Wilson Disease or Hepatolenticular Degeneration] MeshName|Wilson+disease+protein		FALSE	-492.572	direct	0.742794	782	12520
3251	Hypoxanthine-guanine phosphoribosyltransferase	disease	Jfdwolff	0.219943	10	[[hyperuricemia]]	20	11350	DOID:1920	hyperuricemia	Disease Ontology	disease	hyperuricemia--ncbo_text_direct--20.0	Mutations in the gene lead to [[hyperuricemia]] : Some men have partial (up to 20% less activity of the enzyme) HGPRT deficiency that causes high levels of uric acid in the blood which leads to the development of gouty arthritis and the formation of uric acid stones in the urinary tract.		FALSE	-492.573	direct	0.742694	19490	42586
445	Argininosuccinate synthetase 1	Summary	ProteinBoxBot	0.219943	6	{{PBB_Summary | section_title = | summary_text = The protein encoded by this gene catalyzes the penultimate step of the arginine biosynthetic pathway. There are approximately 10 to 14 copies of this gene including the pseudogenes scattered across the human genome, among which the one located on chromosome 9 appears to be the only functional gene for argininosuccinate synthetase. Mutations in the …	10	6752	DOID:9273	citrullinemia	Disease Ontology	disease	citrullinemia--ncbo_text_direct--10.0	Mutations in the chromosome 9 copy of ASS cause citrullinemia.		TRUE	-492.597	direct	0.740257	785	6393
5376	Peripheral myelin protein 22	significance	Banus	0.607782	6	[[Charcot-Marie-Tooth disease]]	20	3656	DOID:10595	Charcot-Marie-Tooth disease	Disease Ontology	disease	Charcot-Marie-Tooth disease--ncbo_text_direct--20.0	Various mutations of the gene are causes of [[Charcot-Marie-Tooth disease]] type IA, [[Dejerine-Sottas disease]] , and [[hereditary neuropathy with liability to pressure palsies (HNPP)]] .		FALSE	-492.64	direct	0.735978	4984	99628
2645	Glucokinase	Clinical significance	Alteripse	0.219943	10	[[hyperglycemia]]	20	40082	DOID:4195	hyperglycemia	Disease Ontology	disease	hyperglycemia--ncbo_text_direct--20.0	Around 200 [[mutation]] s of the human glucokinase [[gene]] GCK have been discovered that can change the efficiency of glucose binding and phosphorylation, increasing or decreasing the sensitivity of beta cell insulin secretion in response to glucose, and producing clinically significant [[hyperglycemia]] or [[hypoglycemia]] .		FALSE	-492.649	direct	0.735055	21250	259852
554	Arginine vasopressin receptor 2	Summary	BorisTM	0.219943	9	[[Nephrogenic Diabetes Insipidus]]	20	10060	DOID:12387	nephrogenic diabetes insipidus	Disease Ontology	disease	Nephrogenic Diabetes Insipidus--ncbo_text_direct--20.0	When the function of AVPR2 is lost, the disease [[Nephrogenic Diabetes Insipidus]] (NDI) results.		FALSE	-492.672	direct	0.732788	1269	43531
3952	Leptin	Function	173.79.75.201	0.00892442	8	uncontrolled food intake and resulting obesity.	20	33085	DOID:9970	obesity	Disease Ontology	disease	obesity--ncbo_text_direct--20.0	The absence of leptin (or its receptor) leads to uncontrolled food intake and resulting obesity.		FALSE	-492.74	direct	0.726041	342206	9727780
3630	Insulin	Diseases and syndromes	198.22.236.230	0.219943	10	[[obesity]]	20	59226	DOID:9970	obesity	Disease Ontology	disease	obesity--ncbo_text_direct--20.0	[[Diabetes mellitus type 2|Type 2]] ï¿½ multifactoral syndrome with combined influence of genetic susceptibility and influence of environmental factors, the best known being [[obesity]] , age, and physical inactivity, resulting in [[insulin resistance]] in cells requiring insulin for glucose absorption.		FALSE	-492.789	direct	0.721079	3893232	9727780
9927	MFN2	Summary	Peak	0.219943	5	{{PBB_Summary | section_title = | summary_text = This gene encodes a mitochondrial membrane protein that participates in mitochondrial fusion and contributes to the maintenance and operation of the mitochondrial network. Mutations of the gene are implicated in some forms of [[Charcot-Marie-Tooth disease]]. The MFN2 protein may play a role in the pathophysiology of obesity. <ref>{{cite web | title…	20	2404	DOID:10595	Charcot-Marie-Tooth disease	Disease Ontology	disease	Charcot-Marie-Tooth disease--ncbo_text_direct--20.0	Mutations of the gene are implicated in some forms of [[Charcot-Marie-Tooth disease]].		TRUE	-492.791	direct	0.72092	3238	99628
8898	MTMR2	Summary	ProteinBoxBot	0.219943	6	{{PBB_Summary | section_title = | summary_text = This gene is a member of the myotubularin family and encodes a putative tyrosine phosphatase. Mutations in this gene are a cause of Charcot-Marie-Tooth disease type 4B, an autosomal recessive demyelinating neuropathy. Multiple alternatively spliced transcript variants have been found, but the biological validity of some variants has not been determ…	20	7059	DOID:10595	Charcot-Marie-Tooth disease	Disease Ontology	disease	Charcot-Marie-Tooth disease--ncbo_text_direct--20.0	Mutations in this gene are a cause of Charcot-Marie-Tooth disease type 4B, an autosomal recessive demyelinating neuropathy.		TRUE	-492.796	direct	0.720393	1339	99628
6329	Nav1.4	Summary	83.146.12.20	0.219943	7	[[hypokalemic periodic paralysis]]	10	12313	DOID:14452	Hypokalemic periodic paralysis	Disease Ontology	disease	hypokalemic periodic paralysis--ncbo_text_direct--10.0	Mutations in the gene are associated with [[hypokalemic periodic paralysis]] , [[hyperkalemic periodic paralysis]] , [[paramyotonia congenita]] , and [[potassium-aggravated myotonia]] .		FALSE	-492.811	direct	0.718889	2223	16488
9499	Myotilin	Summary	149.132.236.147	0.219943	0	#NAME?	10	11246	DOID:423	myopathy	Disease Ontology	disease	Myopathy--ncbo_text_direct--10.0	It is mutated in various forms of muscular dystrophy: - Limb-Girdle Muscular Dystrophy type 1A (LGMD1A) <br /> - Myofibrillar Myopathy (MFM) <br /> - Spheroid Body Myopathy <br /> - Distal Myopathy Myotilin was originally identified as a novel [[alpha-actinin]] binding partner with two Ig-like domains, that localised to the Z-disc.		FALSE	-492.815	direct	0.718457	1116	136948
338	Apolipoprotein B	Genetic disorders	BorisTM	0.219943	5	[[Hypobetalipoproteinemia]]	20	12017	DOID:1390	hypobetalipoproteinemia	Disease Ontology	disease	Hypobetalipoproteinemia--ncbo_text_direct--20.0	[[Hypobetalipoproteinemia]] is a [[genetic disorder]] that can be caused by a mutation in the APOB gene, APOB.		FALSE	-492.834	direct	0.716603	122031	8886
5054	Plasminogen activator inhibitor-1	disease	76.86.21.221	0.219943	6	so it accelerates the development of atherosclerosis. ==	10	8912	DOID:1936	Atherosclerosis	Disease Ontology	disease	atherosclerosis--ncbo_text_direct--10.0	Angiotensin II increases synthesis of plasminogen activator inhibitor-1, so it accelerates the development of atherosclerosis.		FALSE	-492.839	direct	0.716138	81336	841414
3558	Interleukin 2	in medicine	Kasmith	0.219943	10	for the treatment of cancers (malignant melanoma, renal cell cancer), and is in clinical trials for the treatment of chronic viral infections,	20	11930	DOID:1909	melanoma	Disease Ontology	disease	melanoma--ncbo_text_direct--20.0	It has been approved by the [[Food and Drug Administration]] (FDA) for the treatment of cancers (malignant melanoma, renal cell cancer), and is in clinical trials for the treatment of chronic viral infections, and as a booster (adjuvant) for vaccines.		FALSE	-492.841	direct	0.71593	105905	1511083
6010	Rhodopsin	Structure	Taooo	0.607782	9	[[retinitis pigmentosa]]	10	16910	DOID:10584	retinitis pigmentosa	Disease Ontology	disease	retinitis pigmentosa--ncbo_text_direct--10.0	Mutation of the rhodopsin gene is a major contributor to various retinopathies such as [[retinitis pigmentosa]] .		FALSE	-492.849	direct	0.715131	52612	571201
567	Beta-2 microglobulin	and function	Mikael Hï¿½ggstrï¿½m	0.141851	5	[[hemochromatosis]]	10	11147	DOID:2352	Hemochromatosis	Disease Ontology	disease	hemochromatosis--ncbo_text_direct--10.0	Loss of this function causes iron excess and [[hemochromatosis]] .		FALSE	-492.869	direct	0.713071	22273	99541
1161	ERCC8 (gene)	Summary	ProteinBoxBot	0.219943	6	{{PBB_Summary | section_title = | summary_text = This gene encodes a WD repeat protein, which interacts with Cockayne syndrome type B (CSB) protein and with p44 protein, a subunit of the RNA polymerase II transcription factor IIH. Mutations in this gene have been identified in patients with hereditary disease Cockayne syndrome (CS). The CS cells are abnormally sensitive to ultraviolet radiation a…	20	8395	DOID:2962	Cockayne syndrome	Disease Ontology	disease	Cockayne syndrome--ncbo_text_direct--20.0	This gene encodes a WD repeat protein, which interacts with Cockayne syndrome type B (CSB) protein and with p44 protein, a subunit of the RNA polymerase II transcription factor IIH.		TRUE	-492.875	direct	0.712517	98	21317
338	Apolipoprotein B	Innate Immune System	142.76.1.62	0.219943	10	[[coronary heart disease]]	10	12017	DOID:3393	coronary heart disease	Disease Ontology	disease	coronary heart disease--ncbo_text_direct--10.0	It is well established that APOB100 levels are associated with [[coronary heart disease]] , and are even a better predictor of it than is LDL level.		FALSE	-492.886	direct	0.711392	122031	1135291
2625	GATA3	Clinical significance	Boghog2	0.219943	5	[[hypoparathyroidism]]	20	9469	DOID:11199	hypoparathyroidism	Disease Ontology	disease	hypoparathyroidism--ncbo_text_direct--20.0	Defects in this gene are the cause of [[hypoparathyroidism]] with [[sensorineural hearing loss|sensorineural deafness]] and [[familial renal disease in animals|renal dysplasia]] .		FALSE	-492.908	direct	0.70923	12250	36967
8936	WASF1	Summary	ProteinBoxBot	0.219943	5	{{PBB_Summary | section_title = | summary_text = The protein encoded by this gene, a member of the Wiskott-Aldrich syndrome protein (WASP)-family, plays a critical role downstream of Rac, a Rho-family small GTPase, in regulating the actin cytoskeleton required for membrane ruffling. It has been shown to associate with an actin nucleation core Arp2/3 complex while enhancing actin polymerization in…	20	9092	DOID:9169	Wiskott-Aldrich syndrome	Disease Ontology	disease	Wiskott-Aldrich syndrome--ncbo_text_direct--20.0	Wiskott-Aldrich syndrome is a disease of the immune system, likely due to defects in regulation of actin cytoskeleton.		TRUE	-492.912	direct	0.708844	485	63269
4763	Neurofibromin 1	Clinical significance	Boghog2	0.219943	6	Mutations linked to neurofibromatosis type 1 led to the identification of the NF1 gene. In addition to type 1 neurofibromatosis, mutations in NF1 can also lead to	10	5850	DOID:8711	neurofibromatosis type 1	Disease Ontology	disease	neurofibromatosis type 1--ncbo_text_direct--10.0	Mutations linked to neurofibromatosis type 1 led to the identification of the NF1 gene.		FALSE	-492.917	direct	0.708345	1372	56982
4353	Myeloperoxidase	Role in disease	Jfdwolff	0.305339	10	[[vasculitis]]	10	6245	DOID:865	vasculitis	Disease Ontology	disease	vasculitis--ncbo_text_direct--10.0	[[Antibody|Antibodies]] against MPO have been implicated in various types of [[vasculitis]] , most prominently [[crescentic glomerulonephritis|crescentic]] [[glomerulonephritis]] and [[Churg-Strauss syndrome]] .		FALSE	-492.932	direct	0.706785	44440	344638
6658	SOX3	Summary	Boghog	0.219943	6	Mutations in this gene have been associated with X-linked hypopituitsarism (XH) and X-linked mental retardation. Patients with XH are male, have short stature, exhibit a mild form of mental retardation and present pan-hypopituitarism.	10	7643	DOID:1207	X-linked mental retardation	Disease Ontology	disease	X-linked mental retardation--ncbo_text_direct--10.0	Mutations in this gene have been associated with X-linked hypopituitsarism (XH) and X-linked mental retardation.		FALSE	-492.951	direct	0.704877	3617	29032
3630	Insulin	Diseases and syndromes	Ekem	0.219943	10	[[Polycystic ovary syndrome]]	10	59226	DOID:11612	polycystic ovary syndrome	Disease Ontology	disease	Polycystic ovary syndrome--ncbo_text_direct--10.0	[[Polycystic ovary syndrome]] ï¿½ a complex syndrome in women in the reproductive years where there is [[anovulation]] and [[androgen]] excess commonly displayed as [[hirsutism]] .		FALSE	-492.959	direct	0.70414	3893232	492784
3815	CD117	Summary	165.123.243.168	0.219943	7	{{PBB_Summary | section_title = | summary_text = This gene encodes the human homolog of the proto-oncogene c-kit. C-kit was first identified as the cellular homolog of the feline sarcoma viral oncogene v-kit. This protein is a type 3 transmembrane receptor for MGF (mast cell growth factor, also known as stem cell factor). Mutations in this gene are associated with [[gastrointestinal stromal tumor…	10	24846	DOID:3263	piebaldism	Disease Ontology	disease	piebaldism--ncbo_text_direct--10.0	Mutations in this gene are associated with [[gastrointestinal stromal tumor]]s, testicular seminoma, mast cell disease, melanoma, acute myeloid leukemia, and piebaldism.		TRUE	-492.98	direct	0.701976	22074	6471
4684	Neural cell adhesion molecule	Pathology	Brim	0.219943	9	[[neuroblastoma]]	20	7294	DOID:769	neuroblastoma	Disease Ontology	disease	neuroblastoma--ncbo_text_direct--20.0	Tumors that are CD56-positive are [[myeloma]] , [[myeloid leukemia]] , [[neuroendocrine tumor]] s, [[Wilms' tumor]] , adult [[neuroblastoma]] , NK/T cell [[lymphoma]] s, pancreatic acinar cell carcinoma, [[pheochromocytoma]] , [[paraganglioma]] and [[small cell lung carcinoma]] . ( [[Ewing's sarcoma]] / PNET is CD56-negative. ) NCAM has been used as a target molecule for experimental antibody-bas…		FALSE	-492.981	direct	0.701941	22212	236675
2147	Thrombin	disease	Jfdwolff	0.141851	10	[[hypoprothrombinemia]]	20	17947	DOID:2235	hypoprothrombinemia	Disease Ontology	disease	hypoprothrombinemia--ncbo_text_direct--20.0	Various rare diseases involving prothrombin have been described (e.g., [[hypoprothrombinemia]] ).		FALSE	-492.999	direct	0.700145	153279	6895
1588	Aromatase	location	Ekem	0.219943	10	[[endometriosis]]	10	14316	DOID:289	endometriosis	Disease Ontology	disease	endometriosis--ncbo_text_direct--10.0	The aromatase enzyme can be found in many tissues including [[gonads]] , [[brain]] , [[adipose tissue]] , [[placenta]] , [[blood vessels]] , [[skin]] , [[bone]] , [[endometrium]] as well as in tissue of [[endometriosis]] , [[uterine fibroids]] , [[breast cancer]] , and [[endometrial cancer]] .		FALSE	-493.025	direct	0.697528	118074	1038365
4671	NAIP (gene)	Summary	NortyNort	0.219943	8	{{PBB_Summary | section_title = | summary_text = This gene is part of a 500 kb inverted duplication on chromosome 5q13. This duplicated region contains at least four genes and repetitive elements which make it prone to rearrangements and deletions. The repetitiveness and complexity of the sequence have also caused difficulty in determining the organization of this genomic region. This copy of the…	10	7609	DOID:12377	spinal muscular atrophy	Disease Ontology	disease	spinal muscular atrophy--ncbo_text_direct--10.0	It is thought that this gene is a modifier of spinal muscular atrophy caused by mutations in a neighboring gene, SMN1.		TRUE	-493.042	direct	0.695782	445	125918
3106	HLA-B	conditions	Wouterstomp	0.219943	9	[[reactive arthritis]]	10	14566	DOID:6196	reactive arthritis	Disease Ontology	disease	reactive arthritis--ncbo_text_direct--10.0	One of the spondyloarthropathies, [[reactive arthritis]] , is typically triggered by bacterial infections of the gastrointestinal or genital tract.		FALSE	-493.069	direct	0.693057	31390	42987
1471	Cystatin C	Footnotes	Arcadian	0.219943	5	{{Amyloidosis}}	20	44525	DOID:9120	amyloidosis	Disease Ontology	disease	Amyloidosis--ncbo_text_direct--20.0	reflist|2 The [[MEROPS]] online database for peptidases and their inhibitors: [http://merops.sanger.ac.uk/cgi-bin/merops.cgi?id=I25.004 I25.004] PBB_Controls | update_page = yes | require_manual_inspection = no | update_protein_box = yes | update_summary = no | update_citations = no Amyloidosis [[Category:Proteins]] [[Category:Nephrology]] [[de:Cystatin C]] [[ja:?????C]] [[pl:Cystatyna C]] [[ru:?…		FALSE	-493.078	direct	0.692151	25496	146410
4210	MEFV	Related conditions	Wouterstomp	0.219943	8	[[amyloidosis]]	20	5378	DOID:9120	amyloidosis	Disease Ontology	disease	amyloidosis--ncbo_text_direct--20.0	Among people with familial Mediterranean fever, this particular mutation is also associated with an increased risk of developing [[amyloidosis]] , a complication in which abnormal protein deposits can lead to [[kidney failure]] .		FALSE	-493.081	direct	0.691859	4416	146410
4629	MYH11	myeloid leukemia	Boghog2	0.141851	5	[[acute myeloid leukemia]]	10	8734	DOID:9119	acute myeloid leukemia	Disease Ontology	disease	acute myeloid leukemia--ncbo_text_direct--10.0	This chromosomal rearrangement is associated with [[acute myeloid leukemia]] of the M4Eo subtype.		FALSE	-493.082	direct	0.69179	4172	373180
2735	GLI1	Family	Biosi	0.219943	10	isolated from a glioma	10	14051	DOID:2627	glioma	Disease Ontology	disease	glioma--ncbo_text_direct--10.0	Gli1 expression can also mimic Shh expression in certain cell types (Dahmane et al., 1997b) GLI1 was originally isolated from a glioma [[tumour]] and has been found to be up regulated in many tumors including muscle, brain and skin tumors such as [[Basal cell carcinoma]] (BCC) (Altaba et al.).		FALSE	-493.125	direct	0.68746	7003	179482
2006	Elastin	also	75.40.202.89	0.219943	5	[[Williams syndrome]]	10	10200	DOID:1928	Williams syndrome	Disease Ontology	disease	Williams syndrome--ncbo_text_direct--10.0	[[Elastic fibers]] [[Elastin receptor]] [[Williams syndrome]]		FALSE	-493.141	direct	0.685932	249695	45252
238	Anaplastic lymphoma kinase	Anaplastic large cell lymphoma	Boghog2	0.219943	6	a fusion gene consisting of the ALK (anaplastic lymphoma kinase) gene and the nucleophosmin (NPM) gene: the 3' half of ALK, derived from chromosome 2, is fused to the 5' portion of NPM from chromosome 5. The product of the NPM-ALK fusion gene is oncogenic. ===	20	10521	DOID:353	lymphoma	Disease Ontology	disease	lymphoma--ncbo_text_direct--20.0	The translocation creates a fusion gene consisting of the ALK (anaplastic lymphoma kinase) gene and the nucleophosmin (NPM) gene: the 3' half of ALK, derived from chromosome 2, is fused to the 5' portion of NPM from chromosome 5.		FALSE	-493.149	direct	0.685108	20852	1922475
1991	Neutrophil elastase	Function	Boghog2	0.219943	7	[[neutropenia]]	20	7139	DOID:1227	neutropenia	Disease Ontology	disease	neutropenia--ncbo_text_direct--20.0	Mutations in this gene are associated with cyclic [[neutropenia]] and severe congenital neutropenia (SCN).		FALSE	-493.153	direct	0.684707	25982	187780
7428	Von Hippelï¿½Lindau tumor suppressor	Function	Prochnic	0.219943	10	interact closely. Firstly, all renal cell carcinoma mutations in VHL that have been tested affect the protein's ability to modify HIF. Additionally, HIF activation can be detected in the earliest events in tumorigenesis in patients with VHL syndrome. In normal cells in hypoxic conditions, HIF1A is activated with little activation of HIF2A. However, in tumors the balance	10	27873	DOID:4450	renal cell carcinoma	Disease Ontology	disease	renal cell carcinoma--ncbo_text_direct--10.0	Firstly, all renal cell carcinoma mutations in VHL that have been tested affect the protein's ability to modify HIF.		FALSE	-493.16	direct	0.68397	8655	233458
2735	GLI1	Family	Julianonions	0.219943	9	[[Basal cell carcinoma]]	20	14051	DOID:2513	basal cell carcinoma	Disease Ontology	disease	Basal cell carcinoma--ncbo_text_direct--20.0	Gli1 expression can also mimic Shh expression in certain cell types (Dahmane et al., 1997b) GLI1 was originally isolated from a glioma [[tumour]] and has been found to be up regulated in many tumors including muscle, brain and skin tumors such as [[Basal cell carcinoma]] (BCC) (Altaba et al.).		FALSE	-493.172	direct	0.6828	7003	196972
1629	DBT (gene)	Summary	ProteinBoxBot	0.219943	5	{{PBB_Summary | section_title = | summary_text = The branched-chain alpha-keto acid dehydrogenase complex (BCKD) is an inner-mitochondrial enzyme complex involved in the breakdown of the branched-chain amino acids isoleucine, leucine, and valine. The BCKD complex is thought to be composed of a core of 24 transacylase (E2) subunits, and associated decarboxylase (E1), dehydrogenase (E3), and regula…	10	8713	DOID:9269	maple syrup urine disease	Disease Ontology	disease	maple syrup urine disease--ncbo_text_direct--10.0	Mutations in this gene result in maple syrup urine disease, type 2.		TRUE	-493.212	direct	0.678823	117	28439
4089	Mothers against decapentaplegic homolog 4	Disease	GAThrawn22	0.219943	9	[[pancreatic carcinoma]]	10	13549	DOID:4905	pancreatic carcinoma	Disease Ontology	disease	pancreatic carcinoma--ncbo_text_direct--10.0	SMAD4 alterations have been found in multiploid [[colorectal cancer]] and [[pancreatic carcinoma]] .		FALSE	-493.234	direct	0.676588	825	41727
865	CBFB	Summary	ProteinBoxBot	0.219943	5	{{PBB_Summary | section_title = | summary_text = The protein encoded by this gene is the beta subunit of a heterodimeric core-binding transcription factor belonging to the PEBP2/CBF transcription factor family which master-regulates a host of genes specific to hematopoiesis (e.g., RUNX1) and osteogenesis (e.g., RUNX2). The beta subunit is a non-DNA binding regulatory subunit; it allosterically en…	10	8219	DOID:9119	acute myeloid leukemia	Disease Ontology	disease	acute myeloid leukemia--ncbo_text_direct--10.0	This chromosomal rearrangement is associated with acute myeloid leukemia of the M4Eo subtype.		TRUE	-493.24	direct	0.675992	6929	373180
6609	Sphingomyelin phosphodiesterase 1	Summary	Arcadian	0.219943	7	[[Niemann-Pick disease, SMPD1-associated]]	20	7533	DOID:14504	Niemann-Pick disease	Disease Ontology	disease	Niemann-Pick disease--ncbo_text_direct--20.0	Defects in SMPD1 gene cause [[Niemann-Pick disease, SMPD1-associated]] .		FALSE	-493.241	direct	0.675917	1232	58265
3815	CD117	Summary	165.123.243.168	0.219943	7	{{PBB_Summary | section_title = | summary_text = This gene encodes the human homolog of the proto-oncogene c-kit. C-kit was first identified as the cellular homolog of the feline sarcoma viral oncogene v-kit. This protein is a type 3 transmembrane receptor for MGF (mast cell growth factor, also known as stem cell factor). Mutations in this gene are associated with [[gastrointestinal stromal tumor…	10	24846	DOID:9119	acute myeloid leukemia	Disease Ontology	disease	acute myeloid leukemia--ncbo_text_direct--10.0	Mutations in this gene are associated with [[gastrointestinal stromal tumor]]s, testicular seminoma, mast cell disease, melanoma, acute myeloid leukemia, and piebaldism.		TRUE	-493.257	direct	0.674264	22074	373180
4353	Myeloperoxidase	Medical uses	MastCell	0.305339	10	[[acute myeloid leukemia]]	10	6245	DOID:9119	acute myeloid leukemia	Disease Ontology	disease	acute myeloid leukemia--ncbo_text_direct--10.0	[[immunohistochemistry|Immunohistochemical]] staining for myeloperoxidase used to be administered in the diagnosis of [[acute myeloid leukemia]] to demonstrate that the leukemic cells were derived from the [[myeloid]] lineage.		FALSE	-493.266	direct	0.673384	44440	373180
3815	CD117	Summary	165.123.243.168	0.219943	7	{{PBB_Summary | section_title = | summary_text = This gene encodes the human homolog of the proto-oncogene c-kit. C-kit was first identified as the cellular homolog of the feline sarcoma viral oncogene v-kit. This protein is a type 3 transmembrane receptor for MGF (mast cell growth factor, also known as stem cell factor). Mutations in this gene are associated with [[gastrointestinal stromal tumor…	10	24846	DOID:1115	sarcoma	Disease Ontology	disease	sarcoma--ncbo_text_direct--10.0	C-kit was first identified as the cellular homolog of the feline sarcoma viral oncogene v-kit.		TRUE	-493.274	direct	0.672581	22074	594040
5347	PLK1	Role in Tumorigenesis	Edenhush	0.219943	5	PLK1 has also been linked to known pathways that are altered during the neoplastic transformation. Retinoblastoma tumor suppressor (RB) pathway activation results in the repression of PLK1 promoter in a SWI/SNF chromatin remodeling complex dependent manner. In case of RB inactivation, PLK1 expression seems to be deregulated. This new finding suggests that PLK1 may be a target of the retinoblastom…	20	11470	DOID:768	retinoblastoma	Disease Ontology	disease	Retinoblastoma--ncbo_text_direct--20.0	Retinoblastoma tumor suppressor (RB) pathway activation results in the repression of PLK1 promoter in a SWI/SNF chromatin remodeling complex dependent manner.		FALSE	-493.29	direct	0.670961	10410	129336
596	Bcl-2	disease	Salmannoor	0.219943	9	The autoimmune disease,	10	33740	DOID:417	autoimmune disease	Disease Ontology	disease	autoimmune disease--ncbo_text_direct--10.0	The autoimmune disease, type 1 diabetes can be caused by defective apoptosis, which leads to aberrant T cell AICD and defective peripheral tolerance.		FALSE	-493.306	direct	0.669449	144163	495435
2645	Glucokinase	Summary	Alteripse	0.219943	9	[[diabetes mellitus|diabetes]]	20	40082	DOID:9351	diabetes mellitus	Disease Ontology	disease	diabetes mellitus--ncbo_text_direct--20.0	[[Mutation]] s of the [[gene]] for this enzyme can cause unusual forms of [[diabetes mellitus|diabetes]] or [[hypoglycemia]] .		FALSE	-493.313	direct	0.668659	21250	1715158
2736	GLI2	Function	CALR	0.219943	10	[[basal cell carcinoma]]	20	12765	DOID:2513	basal cell carcinoma	Disease Ontology	disease	basal cell carcinoma--ncbo_text_direct--20.0	Transgenic mice over-expressing the transcription factor Gli2 under the K5 promoter in [[skin|cutaneous]] [[keratinocyte]] s develop multiple skin tumours on the ears, tail, trunk and dorsal aspect of the paw, resembling those of [[basal cell carcinoma]] (BCC).		FALSE	-493.322	direct	0.667823	5492	196972
10232	Mesothelin	Function	207.63.88.66	0.219943	5	[[adenocarcinoma]]	20	9789	DOID:299	adenocarcinoma	Disease Ontology	disease	adenocarcinoma--ncbo_text_direct--20.0	Mesothelin is a 40kDa protein present on normal [[mesothelium|mesothelial]] cells and overexpressed in several human tumors, including [[mesothelioma]] and ovarian and pancreatic [[adenocarcinoma]] .		FALSE	-493.339	direct	0.666108	6922	380961
255738	PCSK9	Function	Yaof	0.219943	3	hypercholesterolemia.	10	11296	DOID:2487	hypercholesterolemia	Disease Ontology	disease	hypercholesterolemia--ncbo_text_direct--10.0	Reduced LDLR levels result in decreased metabolism of [[low-density lipoproteins]] , which could lead to hypercholesterolemia.		FALSE	-493.343	direct	0.665677	6068	526273
6690	SPINK1	See also	Arcadian	0.219943	7	[[Pancreatitis]]	20	7290	DOID:4989	pancreatitis	Disease Ontology	disease	Pancreatitis--ncbo_text_direct--20.0	[[Pancreatitis]]		FALSE	-493.35	direct	0.665027	2321	663522
6462	Sex hormone-binding globulin	Conditions with high or low levels	130.219.214.124	0.219943	10	[[polycystic ovary syndrome]]	10	10319	DOID:11612	polycystic ovary syndrome	Disease Ontology	disease	polycystic ovary syndrome--ncbo_text_direct--10.0	Conditions with low SHBG include [[polycystic ovary syndrome]] , [[diabetes]] , and [[hypothyroidism]] .		FALSE	-493.375	direct	0.662528	85957	492784
4745	NELL1	Summary	ProteinBoxBot	0.219943	5	{{PBB_Summary | section_title = | summary_text = This gene encodes a cytoplasmic protein that contains epidermal growth factor (EGF) -like repeats. The encoded heterotrimeric protein may be involved in cell growth regulation and differentiation. A similar protein in rodents is involved in craniosynostosis. An alternative splice variant has been described but its full-length sequence has not been …	10	6168	DOID:2340	Craniosynostosis	Disease Ontology	disease	craniosynostosis--ncbo_text_direct--10.0	A similar protein in rodents is involved in craniosynostosis.		TRUE	-493.412	direct	0.658752	1409	35695
24	ABCA4	Clinical significance	Jhpark8	0.219943	8	[[retinitis pigmentosa]]	10	16745	DOID:10584	retinitis pigmentosa	Disease Ontology	disease	retinitis pigmentosa--ncbo_text_direct--10.0	Additional diseases that may link to mutations in ABCA4 include [[fundus flavimaculatus]] , [[cone-rod dystrophy]] , [[retinitis pigmentosa]] , and [[age-related macular degeneration]] .		FALSE	-493.45	direct	0.654965	3177	571201
2706	GJB2	Summary	Rewster	0.219943	8	or Connexin 26. Defects in this gene lead to the most common form of congenital deafness in developed countries, called DFNB1,	40	4136	DOID:10005	deafness	Disease Ontology	disease	deafness--ncbo_text_direct--40.0	Defects in this gene lead to the most common form of congenital deafness in developed countries, called DFNB1, also known as Connexin 26 deafness or GJB2-related deafness.		FALSE	-493.464	direct	0.653589	7539	1083672
10913	EDAR	Summary	Arcadian	0.219943	5	[[Hypohidrotic ectodermal dysplasia]]	10	6615	DOID:14793	hypohidrotic ectodermal dysplasia	Disease Ontology	disease	Hypohidrotic ectodermal dysplasia--ncbo_text_direct--10.0	It can be associated with [[Hypohidrotic ectodermal dysplasia]] .		FALSE	-493.471	direct	0.652888	125227	11855
7124	Tumor necrosis factor-alpha	Pharmacology	Lukobe	0.219943	5	[[rheumatoid arthritis]]	20	18277	DOID:7148	rheumatoid arthritis	Disease Ontology	disease	rheumatoid arthritis--ncbo_text_direct--20.0	main|TNF inhibition Tumor necrosis factor promotes the inflammatory response, which, in turn, causes many of the clinical problems associated with autoimmune disorders such as [[rheumatoid arthritis]] , [[ankylosing spondylitis]] , [[inflammatory bowel disease]] , [[psoriasis]] , [[hidradenitis suppurativa]] and refractory [[asthma]] .		FALSE	-493.481	direct	0.651857	200644	4451593
326	Autoimmune regulator	Summary	Vulpixseel	0.219943	5	[[autoimmune disease]]	10	11784	DOID:417	autoimmune disease	Disease Ontology	disease	autoimmune disease--ncbo_text_direct--10.0	9.82636, The Autoimmune Regulator, abbreviated AIRE, is a human [[transcription factor]] expressed in the [[medulla]] of the [[thymus]] and is important in the prevention of [[autoimmune disease]] .		FALSE	-493.52	direct	0.648032	4562	495435
348	Apolipoprotein E	Function	BorisTM	0.219943	8	[[Alzheimer's disease]]	20	21321	DOID:10652	Alzheimer's disease	Disease Ontology	disease	Alzheimer's disease--ncbo_text_direct--20.0	More recently, it has been studied for its role in several biological processes not directly related to lipoprotein transport, including [[Alzheimer's disease]] (AD), [[Immune system|immunoregulation]] , and [[cognition]] .		FALSE	-493.543	direct	0.645741	176434	4855008
3908	Laminin, alpha 2	Summary	ProteinBoxBot	0.219943	7	{{PBB_Summary | section_title = | summary_text = Laminin, an extracellular protein, is a major component of the basement membrane. It is thought to mediate the attachment, migration, and organization of cells into tissues during embryonic development by interacting with other extracellular matrix components. It is composed of three subunits, alpha, beta, and gamma, which are bound to each other b…	20	7730	DOID:9884	muscular dystrophy	Disease Ontology	disease	muscular dystrophy--ncbo_text_direct--20.0	Mutations in this gene have been identified as the cause of congenital merosin-deficient muscular dystrophy.		TRUE	-493.573	direct	0.642739	2223	710827
26121	PRPF31	Clinical significance	Boghog2	0.219943	8	[[retinitis pigmentosa]]	10	12209	DOID:10584	retinitis pigmentosa	Disease Ontology	disease	retinitis pigmentosa--ncbo_text_direct--10.0	A mutation in PRPF31 is one of 4 known mutations in splicing factors which are known to cause [[retinitis pigmentosa]] .		FALSE	-493.583	direct	0.641699	815	571201
2304	FOXE1	Clinical significance	Boghog2	0.219943	6	[[cleft palate]]	20	7284	DOID:674	cleft palate	Disease Ontology	disease	cleft palate--ncbo_text_direct--20.0	Mutations in this gene are associated with congenital [[hypothyroidism]] and [[cleft palate]] with [[thyroid dysgenesis]] .		FALSE	-493.596	direct	0.640361	1328	173061
632	Osteocalcin	Function	66.236.186.226	0.219943	8	density (BMD) during treatment with anabolic bone formation drugs for osteoporosis, such as	10	9071	DOID:11476	osteoporosis	Disease Ontology	disease	osteoporosis--ncbo_text_direct--10.0	It has been routinely observed that higher serum-osteocalcin levels are relatively well correlated with increases in bone mineral density (BMD) during treatment with anabolic bone formation drugs for osteoporosis, such as [[Teriparatide|Forteo]] .		FALSE	-493.65	direct	0.634996	36609	3940030
768	Carbonic anhydrase 9	Summary	ProteinBoxBot	0.219943	5	{{PBB_Summary | section_title = | summary_text = Carbonic anhydrases (CAs) are a large family of zinc metalloenzymes that catalyze the reversible hydration of carbon dioxide. They participate in a variety of biological processes, including respiration, calcification, acid-base balance, bone resorption, and the formation of aqueous humor, cerebrospinal fluid, saliva, and gastric acid. They show ex…	10	8324	DOID:4450	renal cell carcinoma	Disease Ontology	disease	renal cell carcinoma--ncbo_text_direct--10.0	It is expressed in all clear-cell renal cell carcinoma, but is not detected in normal kidney or most other normal tissues.		TRUE	-493.68	direct	0.631966	1140	233458
4137	Tau protein	Summary	Nbauman	0.219943	9	[[Alzheimer's disease]]	20	16635	DOID:10652	Alzheimer's disease	Disease Ontology	disease	Alzheimer's disease--ncbo_text_direct--20.0	When tau proteins are defective, and no longer stabilize microtubules properly, they can result in dementias, such as [[Alzheimer's disease]] .		FALSE	-493.687	direct	0.631338	21718	4855008
5803	PTPRZ1	Summary	ProteinBoxBot	0.219943	5	{{PBB_Summary | section_title = | summary_text = This gene is a member of the receptor type protein tyrosine phosphatase family and encodes a single-pass type I membrane protein with two cytoplasmic tyrosine-protein phosphatase domains, an alpha-carbonic anhydrase domain and a fibronectin type-III domain. Expression of this gene is induced in gastric cancer cells, in the remyelinating oligodendro…	10	8452	DOID:3068	glioblastoma	Disease Ontology	disease	glioblastoma--ncbo_text_direct--10.0	Both the protein and transcript are overexpressed in glioblastoma cells, promoting their haptotactic migration.		TRUE	-493.731	direct	0.626913	752	167285
2242	Feline sarcoma oncogene	Summary	Lorem Ip	0.219943	4	{{PBB_Summary | section_title = | summary_text = This gene encodes the human cellular counterpart of a feline sarcoma retrovirus protein with transforming capabilities. The gene product has tyrosine-specific protein kinase activity and that activity is required for maintenance of [[cellular transformation]]. Its chromosomal location has linked it to a specific translocation event identified in pa…	10	4645	DOID:1115	sarcoma	Disease Ontology	disease	sarcoma--ncbo_text_direct--10.0	This gene encodes the human cellular counterpart of a feline sarcoma retrovirus protein with transforming capabilities.		TRUE	-493.734	direct	0.62663	834	594040
351	Amyloid precursor protein	function	144.30.79.69	0.141851	8	that contribute to dementia. ===	10	37467	DOID:1307	dementia	Disease Ontology	disease	dementia--ncbo_text_direct--10.0	Loss of a neuron's APP may effect physiological deficits that contribute to dementia.		FALSE	-493.754	direct	0.624634	134969	4174084
57447	NDRG2	Summary	ProteinBoxBot	0.219943	6	{{PBB_Summary | section_title = | summary_text = This gene is a member of the N-myc downregulated gene family which belongs to the alpha/beta hydrolase superfamily. The protein encoded by this gene is a cytoplasmic protein that may play a role in neurite outgrowth. This gene may be involved in glioblastoma carcinogenesis. Several alternatively spliced transcript variants of this gene have been de…	10	7794	DOID:3068	glioblastoma	Disease Ontology	disease	glioblastoma--ncbo_text_direct--10.0	This gene may be involved in glioblastoma carcinogenesis.		TRUE	-493.774	direct	0.622575	1230	167285
862	RUNX1T1	Summary	Arcadian	0.219943	7	{{PBB_Summary | section_title = | summary_text = The protein encoded by this gene is a putative zinc finger transcription factor and oncoprotein. In [[acute myeloid leukemia]], especially in the M2 subtype, the t(8;21)(q22;q22) translocation is one of the most frequent karyotypic abnormalities. The translocation produces a chimeric gene made up of the 5'-region of the RUNX1 gene fused to the 3'-r…	10	16040	DOID:9119	acute myeloid leukemia	Disease Ontology	disease	acute myeloid leukemia--ncbo_text_direct--10.0	In [[acute myeloid leukemia]], especially in the M2 subtype, the t(8;21)(q22;q22) translocation is one of the most frequent karyotypic abnormalities.		TRUE	-493.815	direct	0.618454	3686	373180
3570	Interleukin-6 receptor	Summary	Rod57	0.219943	7	[[multiple myeloma]]	10	11093	DOID:9538	multiple myeloma	Disease Ontology	disease	multiple myeloma--ncbo_text_direct--10.0	Dysregulated production of IL6 and this receptor are implicated in the pathogenesis of many diseases, such as [[multiple myeloma]] , [[autoimmune disease]] s and [[prostate cancer]] .		FALSE	-493.83	direct	0.617031	13835	399766
546	ATRX	Clinical significance	Boghog	0.219943	6	Mutations of the ATRX gene are associated with an X-linked mental retardation (	20	9652	DOID:1059	mental retardation	Disease Ontology	disease	mental retardation--ncbo_text_direct--20.0	Mutations of the ATRX gene are associated with an X-linked mental retardation ( [[X-linked alpha thalassemia mental retardation syndrome|XLMR]] ) syndrome most often accompanied by [[alpha-thalassemia mental retardation syndrome|alpha-thalassemia]] (ATRX) syndrome.		FALSE	-493.837	direct	0.616277	7534	776533
861	RUNX1	Summary	Boghog2	0.219943	6	[[leukemia]]	10	9097	DOID:1240	leukemia	Disease Ontology	disease	leukemia--ncbo_text_direct--10.0	9.82636, RUNX1 is a [[eukaryote|eukaryotic]] [[gene]] and the [[protein]] encoded by this gene is a [[transcription factor]] associated with [[M2 AML]] , a type of [[leukemia]] .		FALSE	-493.846	direct	0.615439	12500	3070744
4353	Myeloperoxidase	Medical uses	MastCell	0.305339	10	. Myeloperoxidase staining is still important in the diagnosis of extramedullary leukemia, or	10	6245	DOID:1240	leukemia	Disease Ontology	disease	leukemia--ncbo_text_direct--10.0	Myeloperoxidase staining is still important in the diagnosis of extramedullary leukemia, or [[chloroma]] .		FALSE	-493.894	direct	0.61056	44440	3070744
5376	Peripheral myelin protein 22	External Links	205.152.158.201	0.607782	0	[http://www.ncbi.nlm.nih.gov/bookshelf/br.fcgi?book=gene&part=cmt1 GeneReviews/NCBI/NIH/UW entry on Charcot-Marie-Tooth Neuropathy Type 1]	10	3656	DOID:870	neuropathy	Disease Ontology	disease	Neuropathy--ncbo_text_direct--10.0	[http://www.ncbi.nlm.nih.gov/bookshelf/br.fcgi?book=gene&part=cmt1 GeneReviews/NCBI/NIH/UW entry on Charcot-Marie-Tooth Neuropathy Type 1]		FALSE	-493.894	direct	0.610558	4984	977639
10232	Mesothelin	Function	207.63.88.66	0.219943	5	[[mesothelioma]]	20	9789	DOID:2645	mesothelioma	Disease Ontology	disease	mesothelioma--ncbo_text_direct--20.0	Mesothelin is a 40kDa protein present on normal [[mesothelium|mesothelial]] cells and overexpressed in several human tumors, including [[mesothelioma]] and ovarian and pancreatic [[adenocarcinoma]] .		FALSE	-493.931	direct	0.606917	6922	2199786
1588	Aromatase	location	Ekem	0.219943	10	[[uterine fibroids]]	10	14316	DOID:13223	uterine Fibroids	Disease Ontology	disease	uterine fibroids--ncbo_text_direct--10.0	The aromatase enzyme can be found in many tissues including [[gonads]] , [[brain]] , [[adipose tissue]] , [[placenta]] , [[blood vessels]] , [[skin]] , [[bone]] , [[endometrium]] as well as in tissue of [[endometriosis]] , [[uterine fibroids]] , [[breast cancer]] , and [[endometrial cancer]] .		FALSE	-493.934	direct	0.606631	118074	470399
255738	PCSK9	significance	Drchazz	0.219943	6	in coronary heart disease by 50%, which has	10	11296	DOID:3393	coronary heart disease	Disease Ontology	disease	coronary heart disease--ncbo_text_direct--10.0	Some variants, which only reduce cholesterol by 15% in whites, has been shown to produce a concurrent reduction in coronary heart disease by 50%, which has major implications for public health.		FALSE	-493.961	direct	0.603947	6068	1135291
3589	Interleukin 11	Function	Selket	0.219943	9	[[thrombocytopenia]]	20	9992	DOID:1588	thrombocytopenia	Disease Ontology	disease	thrombocytopenia--ncbo_text_direct--20.0	IL-11 has been demonstrated to improve [[platelet]] recovery after chemotherapy-induced [[thrombocytopenia]] , induce [[acute phase protein]] s, modulate antigen-antibody responses, participate in the regulation of bone cell [[cell growth|proliferation]] and [[cell differentiation|differentiation]] and could be use as a therapeutic for [[osteoporosis]] .		FALSE	-493.976	direct	0.602365	15568	834000
10468	Follistatin	significance	Arcadian	0.219943	6	[[polycystic ovary syndrome]]	10	13084	DOID:11612	polycystic ovary syndrome	Disease Ontology	disease	polycystic ovary syndrome--ncbo_text_direct--10.0	It is also being investigated for its involvement in [[polycystic ovary syndrome]] (PCOS), though there is debate as to its direct role in this infertility disease.		FALSE	-494.04	direct	0.595951	14278	492784
1588	Aromatase	Activity	Ekem	0.219943	10	[[obesity]]	20	14316	DOID:9970	obesity	Disease Ontology	disease	obesity--ncbo_text_direct--20.0	Factors known to increase aromatase activity include [[senescence|age]] , [[obesity]] , [[insulin]] , [[gonadotropins]] , and [[alcohol]] .		FALSE	-494.043	direct	0.59571	118074	9727780
64072	CDH23	Summary	Rich Farmbrough	0.219943	5	{{PBB_Summary | section_title = | summary_text = This gene is a member of the [[cadherin]] superfamily, genes encoding [[calcium]] dependent cell-cell adhesion [[glycoprotein]]s. The protein encoded by this gene is a large, single-pass transmembrane protein composed of an extracellular domain containing 27 repeats that show significant homology to the cadherin ectodomain. Expressed in the neurose…	20	10359	DOID:10005	deafness	Disease Ontology	disease	deafness--ncbo_text_direct--20.0	The gene is located in a region containing the human deafness loci DFNB12 and USH1D.		FALSE	-494.053	direct	0.59475	1912	1083672
8915	BCL10	Summary	Arcadian	0.219943	7	{{PBB_Summary | section_title = | summary_text = This gene was identified by its translocation in a case of [[mucosa-associated lymphoid tissue (MALT) lymphoma]]. The protein encoded by this gene contains a caspase recruitment domain (CARD), and has been shown to induce apoptosis and to activate NF-kappaB. This protein is reported to interact with other CARD domain containing proteins including C…	20	12383	DOID:353	lymphoma	Disease Ontology	disease	lymphoma--ncbo_text_direct--20.0	This gene was identified by its translocation in a case of [[mucosa-associated lymphoid tissue (MALT) lymphoma]].		TRUE	-494.053	direct	0.594733	5429	1922475
3106	HLA-B	conditions	Wouterstomp	0.219943	9	Several other variations of the HLA-B gene appear to play a role in the progression of HIV infection to acquired immunodeficiency syndrome (	10	14566	DOID:635	acquired immunodeficiency syndrome	Disease Ontology	disease	acquired immunodeficiency syndrome--ncbo_text_direct--10.0	Several other variations of the HLA-B gene appear to play a role in the progression of HIV infection to acquired immunodeficiency syndrome ( [[AIDS]] ).		FALSE	-494.059	direct	0.594099	31390	355915
3815	CD117	Summary	165.123.243.168	0.219943	7	{{PBB_Summary | section_title = | summary_text = This gene encodes the human homolog of the proto-oncogene c-kit. C-kit was first identified as the cellular homolog of the feline sarcoma viral oncogene v-kit. This protein is a type 3 transmembrane receptor for MGF (mast cell growth factor, also known as stem cell factor). Mutations in this gene are associated with [[gastrointestinal stromal tumor…	20	24846	DOID:1909	melanoma	Disease Ontology	disease	melanoma--ncbo_text_direct--20.0	Mutations in this gene are associated with [[gastrointestinal stromal tumor]]s, testicular seminoma, mast cell disease, melanoma, acute myeloid leukemia, and piebaldism.		TRUE	-494.112	direct	0.588753	22074	1511083
177	RAGE (receptor)	RAGE and disease	Inside x	0.219943	10	[[Diabetic nephropathy]]	10	8065	DOID:2370	diabetic nephropathy	Disease Ontology	disease	Diabetic nephropathy--ncbo_text_direct--10.0	Diseases that have been linked to RAGE are: [[Atherosclerosis]] [[Peripheral vascular disease]] [[Myocardial infarction]] [[Congestive heart failure]] [[Diabetic retinopathy]] [[Diabetic neuropathy]] [[Diabetic nephropathy]] [[Alzheimer's disease]] [[Psoriasis]] Besides RAGE there are other receptors which are believed to bind advanced glycation endproducts.		FALSE	-494.114	direct	0.588582	2309	290657
6037	Eosinophil cationic protein	Clinical significance	IxSerenityxi	0.219943	6	[[atopic dermatitis]]	10	18865	DOID:3310	atopic dermatitis	Disease Ontology	disease	atopic dermatitis--ncbo_text_direct--10.0	Serum ECP concentrations has also been linked to [[atopic dermatitis]] (AD) activity.		FALSE	-494.123	direct	0.587691	17339	690702
836	Caspase 3	Summary	CopperKettle	0.219943	9	[[Alzheimer's disease]]	20	28450	DOID:10652	Alzheimer's disease	Disease Ontology	disease	Alzheimer's disease--ncbo_text_direct--20.0	It is the predominant caspase involved in the cleavage of [[Early-onset_Alzheimer%27s_disease#APP_.E2.80.93_Amyloid_beta_.28A4.29_precursor_protein|amyloid-beta 4A precursor protein]] , which is associated with neuronal death in [[Alzheimer's disease]] .		FALSE	-494.127	direct	0.587341	78523	4855008
9500	MAGED1	Summary	ProteinBoxBot	0.219943	6	{{PBB_Summary | section_title = | summary_text = This gene is a member of the melanoma antigen gene (MAGE) family. Most of the genes of this family encode tumor specific antigens that are not expressed in normal adult tissues except testis. Although the protein encoded by this gene shares strong homology with members of the MAGE family, it is expressed in almost all normal adult tissues. This gen…	20	9490	DOID:1909	melanoma	Disease Ontology	disease	melanoma--ncbo_text_direct--20.0	This gene is a member of the melanoma antigen gene (MAGE) family.		TRUE	-494.144	direct	0.585564	509	1511083
241	5-Lipoxygenase-activating protein	Clinical significance	141.233.181.29	0.219943	5	Leukotrienes, which need the FLAP protein to be made, have an established pathological role in allergic and respiratory diseases. Animal and human genetic evidence suggests they may also have an important role in atherosclerosis, myocardial infarction, and stroke. The structure of FLAP provides a tool for the development of novel therapies for respiratory and cardiovascular diseases and for the d…	10	10261	DOID:1936	Atherosclerosis	Disease Ontology	disease	atherosclerosis--ncbo_text_direct--10.0	Animal and human genetic evidence suggests they may also have an important role in atherosclerosis, myocardial infarction, and stroke.		FALSE	-494.168	direct	0.583212	9411	841414
3339	Perlecan	Diabetes and cardiovascular disease	K.murphy	0.219943	9	[[atherosclerosis]]	10	79400	DOID:1936	Atherosclerosis	Disease Ontology	disease	atherosclerosis--ncbo_text_direct--10.0	Perlecan levels are decreased in many disease states - e.g., [[diabetes]] , [[atherosclerosis]] and [[arthritis]] .		FALSE	-494.224	direct	0.577645	7501	841414
10133	Optineurin	Summary	Brianhenke	0.219943	6	{{PBB_Summary | section_title = | summary_text = This gene encodes the coiled-coil containing protein optineurin. Optineurin may play a role in normal-tension glaucoma and adult-onset primary open angle [[glaucoma]]. Optineurin interacts with adenovirus E3-14.7K protein and may utilize tumor [[necrosis]] factor-alpha or Fas-ligand pathways to mediate apoptosis, [[inflammation]] or vasoconstrictio…	20	9040	DOID:1686	Glaucoma	Disease Ontology	disease	glaucoma--ncbo_text_direct--20.0	Optineurin may play a role in normal-tension glaucoma and adult-onset primary open angle [[glaucoma]].		TRUE	-494.233	direct	0.576711	4550	1566615
672	BRCA1	Other roles	Wouterstomp	0.219943	10	cancer.	10	93662	DOID:162	cancer	Disease Ontology	disease	cancer--ncbo_text_direct--10.0	Researchers have identified hundreds of [[mutation]] s in the BRCA1 gene, many of which are associated with an increased risk of cancer.		FALSE	-494.239	direct	0.576107	169768	73330621
2625	GATA3	Clinical significance	Boghog2	0.219943	5	[[sensorineural hearing loss|sensorineural deafness]]	20	9469	DOID:10003	sensorineural hearing loss	Disease Ontology	disease	sensorineural hearing loss--ncbo_text_direct--20.0	Defects in this gene are the cause of [[hypoparathyroidism]] with [[sensorineural hearing loss|sensorineural deafness]] and [[familial renal disease in animals|renal dysplasia]] .		FALSE	-494.253	direct	0.574693	12250	83152
10673	B-cell activating factor	Clinical significance	Rod57	0.219943	7	[[Systemic lupus erythematosus]]	10	11988	DOID:9074	systemic lupus erythematosus	Disease Ontology	disease	Systemic lupus erythematosus--ncbo_text_direct--10.0	[[Belimumab]] (Benlysta) is a [[monoclonal antibody]] developed by [[Human Genome Sciences]] that specifically recognizes and inhibits the biological activity of B-Lymphocyte stimulator (BLyS) and is in clinical trials for treatment of [[Systemic lupus erythematosus]] and other auto-immune diseases.		FALSE	-494.264	direct	0.573612	5397	722435
3570	Interleukin-6 receptor	Summary	Rod57	0.219943	7	[[autoimmune disease]]	10	11093	DOID:417	autoimmune disease	Disease Ontology	disease	autoimmune disease--ncbo_text_direct--10.0	Dysregulated production of IL6 and this receptor are implicated in the pathogenesis of many diseases, such as [[multiple myeloma]] , [[autoimmune disease]] s and [[prostate cancer]] .		FALSE	-494.283	direct	0.571669	13835	495435
1493	CTLA-4	Clinical significance	78.146.49.72	0.219943	6	are associated with autoimmune diseases such as autoimmune thyroid disease and multiple sclerosis, though this association is often weak. In Systemic Lupus Erythematosus (SLE), the splice variant sCTLA-4 is found to be aberrantly produced and found in the serum of patients with active SLE. ==	20	12032	DOID:2377	multiple sclerosis	Disease Ontology	disease	multiple sclerosis--ncbo_text_direct--20.0	Polymorphisms of the CTLA-4 gene are associated with autoimmune diseases such as autoimmune thyroid disease and multiple sclerosis, though this association is often weak.		FALSE	-494.291	direct	0.570906	23714	3212740
627	Brain-derived neurotrophic factor	Epilepsy	Beland	0.219943	9	[[Epilepsy]]	10	29111	DOID:1826	epilepsy	Disease Ontology	disease	Epilepsy--ncbo_text_direct--10.0	[[Epilepsy]] has also been linked with polymorphisms in BDNF.		FALSE	-494.306	direct	0.569394	132607	2939497
11332	ACOT7	Summary	ProteinBoxBot	0.219943	6	{{PBB_Summary | section_title = | summary_text = This gene encodes a member of the acyl coenzyme family. The encoded protein hydrolyzes the CoA thioester of palmitoyl-CoA and other long-chain fatty acids. Decreased expression of this gene may be associated with mesial temporal lobe epilepsy. Alternatively spliced transcript variants encoding distinct isoforms with different subcellular locations …	20	5027	DOID:3328	temporal lobe epilepsy	Disease Ontology	disease	temporal lobe epilepsy--ncbo_text_direct--20.0	Decreased expression of this gene may be associated with mesial temporal lobe epilepsy.		TRUE	-494.338	direct	0.566248	309	76500
1029	P16 (gene)	Summary	Dr Aaron	0.219943	8	[[melanoma]]	20	21456	DOID:1909	melanoma	Disease Ontology	disease	melanoma--ncbo_text_direct--20.0	P16 plays an important role in regulating the [[cell cycle]] , and [[mutations]] in p16 increase the risk of developing a variety of [[cancers]] , notably [[melanoma]] .		FALSE	-494.355	direct	0.56453	5605	1511083
1045	CDX2	Function	Rawatcdx	0.219943	7	Ectopic expression of CDX2 was reported more than 85% of the human patients with Acute myeloid leukemia (AML). Ectopic expression of Cdx2	10	13033	DOID:9119	acute myeloid leukemia	Disease Ontology	disease	Acute myeloid leukemia--ncbo_text_direct--10.0	Ectopic expression of CDX2 was reported more than 85% of the human patients with Acute myeloid leukemia (AML).		FALSE	-494.365	direct	0.563545	29148	373180
11009	Interleukin 24	Summary	Ciar	0.219943	8	ic receptors: IL-20R1/IL-20R2 and IL-22R1/IL-20R2. This interleukin is also known as Melanoma differentiation-associated 7 (mda-7) due to its discovery as a	20	2183	DOID:1909	melanoma	Disease Ontology	disease	Melanoma--ncbo_text_direct--20.0	This interleukin is also known as Melanoma differentiation-associated 7 (mda-7) due to its discovery as a [[tumour]] suppressing protein.		FALSE	-494.385	direct	0.561456	1730	1511083
4653	MYOC	Summary	Nbauman	0.219943	5	are a major cause of glaucoma. ==	10	5023	DOID:1686	Glaucoma	Disease Ontology	disease	glaucoma--ncbo_text_direct--10.0	Mutations in MYOC are a major cause of glaucoma.		FALSE	-494.387	direct	0.561327	8194	1566615
63976	PRDM16	Clinical significance	Boghog	0.219943	7	[[acute myeloid leukemia]]	10	7367	DOID:9119	acute myeloid leukemia	Disease Ontology	disease	acute myeloid leukemia--ncbo_text_direct--10.0	The reciprocal translocation t(1;3)(p36;q21) occurs in a subset of [[myelodysplastic syndrome]] (MDS) and [[acute myeloid leukemia]] (AML).		FALSE	-494.395	direct	0.560549	2502	373180
720	C4A	Summary	Boghog2	0.219943	7	{{PBB_Summary | section_title = | summary_text = This gene encodes the acidic form of complement factor 4, part of the classical activation pathway. The protein is expressed as a single chain precursor which is proteolytically cleaved into a trimer of alpha, beta, and gamma chains prior to secretion. The trimer provides a surface for interaction between the antigen-antibody complex and other comp…	10	7475	DOID:9074	systemic lupus erythematosus	Disease Ontology	disease	systemic lupus erythematosus--ncbo_text_direct--10.0	Deficiency of this protein is associated with systemic lupus erythematosus and type I diabetes mellitus.		TRUE	-494.408	direct	0.559212	57396	722435
177	RAGE (receptor)	RAGE and disease	Inside x	0.219943	10	[[Atherosclerosis]]	10	8065	DOID:1936	Atherosclerosis	Disease Ontology	disease	Atherosclerosis--ncbo_text_direct--10.0	Diseases that have been linked to RAGE are: [[Atherosclerosis]] [[Peripheral vascular disease]] [[Myocardial infarction]] [[Congestive heart failure]] [[Diabetic retinopathy]] [[Diabetic neuropathy]] [[Diabetic nephropathy]] [[Alzheimer's disease]] [[Psoriasis]] Besides RAGE there are other receptors which are believed to bind advanced glycation endproducts.		FALSE	-494.425	direct	0.55747	2309	841414
7276	Transthyretin	Role in disease	Rod57	0.219943	8	[[Alzheimer's Disease]]	20	9313	DOID:10652	Alzheimer's disease	Disease Ontology	disease	Alzheimer's Disease--ncbo_text_direct--20.0	TTR is thought to have beneficial side, however, in binding to the infamous [[beta-amyloid]] protein, thereby preventing beta-amyloid's natural tendency to accumulate into the plaques associated with the early stages of [[Alzheimer's Disease]] .		FALSE	-494.43	direct	0.557011	18923	4855008
1462	Versican	Role in cancer and metastasis	Rod57	0.219943	7	[[melanoma]]	20	15319	DOID:1909	melanoma	Disease Ontology	disease	melanoma--ncbo_text_direct--20.0	Increased versican expression is often observed in tumor growth in tissues such as breast, brain, ovary, gastrointestinal tract, prostate, and [[melanoma]] , [[Sarcoma]] , and [[mesothelioma]] .		FALSE	-494.451	direct	0.55493	6726	1511083
3479	Insulin-like growth factor 1	therapeutic agent	Goldenbk	0.219943	5	diabetic retinopathy	20	29587	DOID:8947	diabetic retinopathy	Disease Ontology	disease	diabetic retinopathy--ncbo_text_direct--20.0	However, the sponsor, [[Genentech]] , discontinued the program due to an exacerbation of diabetic retinopathy Citation needed|date=September 2010 in patients coupled with a shift in corporate focus towards oncology.		FALSE	-494.452	direct	0.554831	98339	688526
820	Cathelicidin	Summary	Tjmayerinsf	0.403958	9	[[rosacea]]	10	13273	DOID:8881	rosacea	Disease Ontology	disease	rosacea--ncbo_text_direct--10.0	[[Richard L. Gallo]] and colleagues recently noticed that patients with [[rosacea]] had elevated levels of cathelicidin and elevated levels of stratum corneum tryptic enzymes (SCTEs).		FALSE	-494.468	direct	0.553157	8914	1100722
64699	TMPRSS3	Summary	CmdrObot	0.219943	6	{{PBB_Summary | section_title = | summary_text = This gene encodes a protein that belongs to the serine protease family. The encoded protein contains a serine protease domain, a transmembrane domain, an LDL receptor-like domain, and a scavenger receptor cysteine-rich domain. Serine proteases are known to be involved in a variety of biological processes, whose malfunction often leads to human dise…	20	8678	DOID:10005	deafness	Disease Ontology	disease	deafness--ncbo_text_direct--20.0	This gene was identified by its association with both congenital and childhood onset autosomal recessive deafness.		TRUE	-494.471	direct	0.552905	2278	1083672
4241	Melanotransferrin	Summary	ProteinBoxBot	0.219943	7	{{PBB_Summary | section_title = | summary_text = The protein encoded by this gene is a cell-surface glycoprotein found on melanoma cells. The protein shares sequence similarity and iron-binding properties with members of the transferrin superfamily. The importance of the iron binding function has not yet been identified. This gene resides in the same region of chromosome 3 as members of the trans…	20	7712	DOID:1909	melanoma	Disease Ontology	disease	melanoma--ncbo_text_direct--20.0	The protein encoded by this gene is a cell-surface glycoprotein found on melanoma cells.		TRUE	-494.492	direct	0.550814	1940	1511083
1630	Deleted in Colorectal Cancer	Mechanism of deletion	Kkott	0.219943	10	It was originally believed that there were two major pathways in colorectal cancer formation. The first was a chromosomal instability pathway thought to be responsible for the ademona to carcinoma progression, which was characterized by loss of heterozygosity (LOH) on chromosome 5q, 17p and 18q. The second pathway was believed to be the	20	37297	DOID:305	carcinoma	Disease Ontology	disease	carcinoma--ncbo_text_direct--20.0	The first was a chromosomal instability pathway thought to be responsible for the ademona to carcinoma progression, which was characterized by loss of heterozygosity (LOH) on chromosome 5q, 17p and 18q.		FALSE	-494.501	direct	0.549873	2301	1785743
3557	Interleukin 1 receptor antagonist	Clinical significance	Arcadian	0.219943	9	[[rheumatoid arthritis]]	20	8529	DOID:7148	rheumatoid arthritis	Disease Ontology	disease	rheumatoid arthritis--ncbo_text_direct--20.0	An interleukin 1 receptor antagonist is used in the treatment of [[rheumatoid arthritis]] , an [[autoimmune]] disease in which IL-1 plays a key role.		FALSE	-494.519	direct	0.548087	47122	4451593
9381	OTOF	Summary	SmackBot	0.219943	5	{{PBB_Summary | section_title = | summary_text = Mutations in this gene are a cause of neurosensory nonsyndromic recessive deafness, DFNB9. The short form of the encoded protein has 3 C2 domains, a single carboxy-terminal transmembrane domain found also in the C. elegans spermatogenesis factor FER-1 and human dysferlin, while the long form has 6 C2 domains. The homology suggests that this protein…	20	6252	DOID:10005	deafness	Disease Ontology	disease	deafness--ncbo_text_direct--20.0	Mutations in this gene are a cause of neurosensory nonsyndromic recessive deafness, DFNB9.		TRUE	-494.54	direct	0.54598	4303	1083672
7124	Tumor necrosis factor-alpha	Pharmacology	Jfdwolff	0.219943	5	[[asthma]]	10	18277	DOID:2841	asthma	Disease Ontology	disease	asthma--ncbo_text_direct--10.0	main|TNF inhibition Tumor necrosis factor promotes the inflammatory response, which, in turn, causes many of the clinical problems associated with autoimmune disorders such as [[rheumatoid arthritis]] , [[ankylosing spondylitis]] , [[inflammatory bowel disease]] , [[psoriasis]] , [[hidradenitis suppurativa]] and refractory [[asthma]] .		FALSE	-494.549	direct	0.545061	200644	10514692
1471	Cystatin C	Summary	Stevenfruitsmaak	0.219943	9	[[Alzheimer's disease]]	20	44525	DOID:10652	Alzheimer's disease	Disease Ontology	disease	Alzheimer's disease--ncbo_text_direct--20.0	It also seems to play a role in brain disorders involving [[amyloid]] (a specific type of protein deposition), such as [[Alzheimer's disease]] .		FALSE	-494.573	direct	0.542667	25496	4855008
11078	TRIOBP	Summary	ProteinBoxBot	0.219943	6	{{PBB_Summary | section_title = | summary_text = This gene encodes a protein that interacts with trio, which is involved with neural tissue development and controlling actin cytoskeleton organization, cell motility and cell growth. This trio-binding protein also associates with F-actin and stabilizes F-actin structures. Domains contained in this encoded protein are an N-terminal pleckstrin homolo…	20	7117	DOID:10005	deafness	Disease Ontology	disease	deafness--ncbo_text_direct--20.0	Mutations in this gene have been associated with a form of autosomal recessive nonsyndromic deafness.		TRUE	-494.607	direct	0.539266	447	1083672
5132	Phosducin	Summary	74.109.58.222	0.219943	4	{{PBB_Summary | section_title = | summary_text = This gene encodes a phosphoprotein, which is located in the outer and inner segments of the rod cells in the [[retina]]. This protein may participate in the regulation of visual phototransduction or in the integration of photoreceptor metabolism. It modulates the phototransduction cascade by interacting with the beta and gamma subunits of the retin…	10	7676	DOID:10584	retinitis pigmentosa	Disease Ontology	disease	retinitis pigmentosa--ncbo_text_direct--10.0	This gene is a potential candidate gene for retinitis pigmentosa and Usher syndrome type II.		TRUE	-494.644	direct	0.535552	9172	571201
7080	NK2 homeobox 1	Clinical significance	Boghog2	0.219943	7	[[adenocarcinoma]]	20	12742	DOID:299	adenocarcinoma	Disease Ontology	disease	adenocarcinoma--ncbo_text_direct--20.0	For [[lung cancer]] s, [[adenocarcinoma]] s are usually positive, while [[squamous cell carcinoma]] s and [[large cell carcinoma]] s are rarely positive.		FALSE	-494.665	direct	0.533503	242	380961
5443	Proopiomelanocortin	Summary	Boghog2	0.219943	7	[[obesity]]	20	8068	DOID:9970	obesity	Disease Ontology	disease	obesity--ncbo_text_direct--20.0	Mutations in this gene have been associated with early onset [[obesity]] , [[adrenal insufficiency]] , and [[red hair]] [[pigmentation]] .		FALSE	-494.683	direct	0.531712	11115	9727780
6422	Secreted frizzled-related protein 1	Immunotherapy	Boghog2	0.219943	7	[[squamous cell carcinoma]]	10	46810	DOID:1749	squamous cell carcinoma	Disease Ontology	disease	squamous cell carcinoma--ncbo_text_direct--10.0	[[Immunotherapy]] is a treatment used to produce immunity to a disease or enhance the resistance of the immune system to an active disease process, such as cancer Wnt and Fz genes are frequently overexpressed in head and neck [[squamous cell carcinoma]] (HNSCC).		FALSE	-494.688	direct	0.531163	3357	430093
29126	PD-L1	Autoimmunity	FrescoBot	0.219943	4	[[Systemic lupus erythematosus]]	10	18698	DOID:9074	systemic lupus erythematosus	Disease Ontology	disease	Systemic lupus erythematosus--ncbo_text_direct--10.0	In humans, PD-L1 was found to have altered expression in pediatric patients with [[Systemic lupus erythematosus]] .		FALSE	-494.701	direct	0.529863	7844	722435
177	RAGE (receptor)	RAGE and disease	Inside x	0.219943	10	[[Diabetic neuropathy]]	20	8065	DOID:9743	diabetic neuropathy	Disease Ontology	disease	Diabetic neuropathy--ncbo_text_direct--20.0	Diseases that have been linked to RAGE are: [[Atherosclerosis]] [[Peripheral vascular disease]] [[Myocardial infarction]] [[Congestive heart failure]] [[Diabetic retinopathy]] [[Diabetic neuropathy]] [[Diabetic nephropathy]] [[Alzheimer's disease]] [[Psoriasis]] Besides RAGE there are other receptors which are believed to bind advanced glycation endproducts.		FALSE	-494.718	direct	0.528228	2309	275331
3567	Interleukin 5	Clinical significance	PieCam	0.219943	9	[[asthma]]	10	10580	DOID:2841	asthma	Disease Ontology	disease	asthma--ncbo_text_direct--10.0	Interleukin-5 has long been associated with the cause of several allergic diseases including [[allergic rhinitis]] and [[asthma]] where a large increase in the number of circulating, airway tissue, and induced [[sputum]] eosinophils have been observed.		FALSE	-494.72	direct	0.527952	15450	10514692
1231	CCR2	Summary	ProteinBoxBot	0.141851	6	{{PBB_Summary | section_title = | summary_text = This gene encodes two isoforms of a receptor for monocyte chemoattractant protein-1, a chemokine which specifically mediates monocyte chemotaxis. Monocyte chemoattractant protein-1 is involved in monocyte infiltration in inflammatory diseases such as rheumatoid arthritis as well as in the inflammatory response against tumors. The receptors encoded …	20	8321	DOID:7148	rheumatoid arthritis	Disease Ontology	disease	rheumatoid arthritis--ncbo_text_direct--20.0	Monocyte chemoattractant protein-1 is involved in monocyte infiltration in inflammatory diseases such as rheumatoid arthritis as well as in the inflammatory response against tumors.		TRUE	-494.74	direct	0.526024	28964	4451593
2055	CLN8	Summary	SmackBot	0.219943	3	{{PBB_Summary | section_title = | summary_text = This gene encodes a transmembrane protein belonging to a family of proteins containing TLC domains, which are postulated to function in lipid synthesis, transport, or sensing. The protein localizes to the endoplasmic reticulum (ER), and may recycle between the ER and ER-Golgi intermediate compartment. Mutations in this gene are associated with prog…	10	5929	DOID:1826	epilepsy	Disease Ontology	disease	epilepsy--ncbo_text_direct--10.0	Mutations in this gene are associated with progressive epilepsy with mental retardation (EMPR), which is a subtype of neuronal ceroid lipofuscinoses (NCL).		TRUE	-494.77	direct	0.522966	1401	2939497
582	BBS1	Summary	ProteinBoxBot	0.219943	6	{{PBB_Summary | section_title = | summary_text = Mutations in this gene have been observed in patients with the major form (type 1) of Bardet-Biedl syndrome. The encoded protein may play a role in eye, limb, cardiac and reproductive system development.<ref name="entrez">{{cite web | title = Entrez Gene: BBS1 Bardet-Biedl syndrome 1| url = http://www.ncbi.nlm.nih.gov/sites/entrez?Db=gene&Cmd=ShowD…	10	6373	DOID:1935	Bardet-Biedl syndrome	Disease Ontology	disease	Bardet-Biedl syndrome--ncbo_text_direct--10.0	Mutations in this gene have been observed in patients with the major form (type 1) of Bardet-Biedl syndrome.		TRUE	-494.775	direct	0.522525	1353471	37677
583	BBS2	Summary	68.119.97.6	0.219943	5	{{PBB_Summary | section_title = | summary_text = This gene encodes a protein of unknown function. Mutations in this gene have been observed in patients with [[Bardet-Biedl syndrome]] type 2. Bardet-Biedl syndrome is an autosomal recessive disorder characterized by severe pigmentary retinopathy, obesity, polydactyly, renal malformation, and mental retardation.<ref name="entrez">{{cite web | title …	10	5752	DOID:1935	Bardet-Biedl syndrome	Disease Ontology	disease	Bardet-Biedl syndrome--ncbo_text_direct--10.0	Mutations in this gene have been observed in patients with [[Bardet-Biedl syndrome]] type 2.		TRUE	-494.783	direct	0.521677	1353237	37677
6462	Sex hormone-binding globulin	Conditions with high or low levels	130.219.214.124	0.219943	10	[[anorexia nervosa]]	20	10319	DOID:8689	anorexia nervosa	Disease Ontology	disease	anorexia nervosa--ncbo_text_direct--20.0	Conditions with high SHBG include [[pregnancy]] , [[hyperthyroidism]] , and [[anorexia nervosa]] .		FALSE	-494.79	direct	0.521032	85957	601028
4314	MMP3	Function	Boghog2	0.219943	4	s. The enzyme is thought to be involved in wound repair, progression of atherosclerosis, and tumor initiation. The gene is part of a cluster of MMP genes which localize to chromosome 11q22.3.	10	2508	DOID:1936	Atherosclerosis	Disease Ontology	disease	atherosclerosis--ncbo_text_direct--10.0	The enzyme is thought to be involved in wound repair, progression of atherosclerosis, and tumor initiation.		FALSE	-494.792	direct	0.520835	27937	841414
6625	SnRNP70	also	Arcadian	0.219943	9	[[Mixed connective tissue disease]]	10	9526	DOID:3492	mixed connective tissue disease	Disease Ontology	disease	Mixed connective tissue disease--ncbo_text_direct--10.0	[[Mixed connective tissue disease]]		FALSE	-494.808	direct	0.519237	644	53682
5054	Plasminogen activator inhibitor-1	disease	Jfdwolff	0.219943	7	[[obesity]]	20	8912	DOID:9970	obesity	Disease Ontology	disease	obesity--ncbo_text_direct--20.0	PAI-1 is present in increased levels in various disease states (such as a number of forms of [[cancer]] ), as well as in [[obesity]] and the [[metabolic syndrome]] .		FALSE	-494.808	direct	0.519155	81336	9727780
3596	Interleukin 13	Clinical significance	DiamonDie	0.219943	9	[[asthma]]	10	8605	DOID:2841	asthma	Disease Ontology	disease	asthma--ncbo_text_direct--10.0	While no studies have yet directly implicated IL-13 in the control of human diseases, many [[Polymorphism (biology)|polymorphism]] s in the IL-13 gene have been shown to confer an enhanced risk of atopic respiratory diseases such as [[asthma]] .		FALSE	-494.858	direct	0.514239	17592	10514692
177	RAGE (receptor)	RAGE and disease	Inside x	0.219943	10	[[Diabetes mellitus|diabetes]]	20	8065	DOID:9351	diabetes mellitus	Disease Ontology	disease	Diabetes mellitus--ncbo_text_direct--20.0	Given a condition in which there is a large amount of RAGE ligands (e. g. [[advanced glycation endproduct|AGE]] in [[Diabetes mellitus|diabetes]] or [[amyloid beta|Amyloid-?-protein]] in [[Alzheimer's Disease]] ) this establishes a positive feed-back cycle, which leads to chronic inflammation.		FALSE	-494.891	direct	0.510893	2309	1715158
7297	Tyrosine kinase 2	Function	202.80.63.3	0.219943	8	mice suffers from fatal, systemic autoimmune disease.	10	23814	DOID:417	autoimmune disease	Disease Ontology	disease	autoimmune disease--ncbo_text_direct--10.0	IL-10 is a critical anti-inflammatory cytokine, and IL-10 <sup>-/-</sup> mice suffers from fatal, systemic autoimmune disease.		FALSE	-494.916	direct	0.508428	10926	495435
1191	Clusterin	Genomics	86.182.153.98	0.402033	3	of over 5,000 Alzheimer's disease patients (and over 10,000 controls) found a slight protective effect of the (T) allele of SNP. rs11136000. T carriers had a slightly decreased risk for Alzheimer's disease	20	11108	DOID:10652	Alzheimer's disease	Disease Ontology	disease	Alzheimer's disease--ncbo_text_direct--20.0	[http://www.nature.com/ng/journal/v41/n10/abs/ng.440.html A study] of over 5,000 Alzheimer's disease patients (and over 10,000 controls) found a slight protective effect of the (T) allele of SNP.		FALSE	-494.92	direct	0.507956	14905	4855008
80332	ADAM33	Summary	LilHelpa	0.219943	5	{{PBB_Summary | section_title = | summary_text = This gene encodes a member of the ADAM ([[a disintegrin and metalloprotease]] domain) family. Members of this family are membrane-anchored proteins structurally related to snake venom [[disintegrins]], and have been implicated in a variety of biological processes involving cell-cell and cell-[[extracellular matrix|matrix]] interactions, including […	10	7087	DOID:2841	asthma	Disease Ontology	disease	asthma--ncbo_text_direct--10.0	This protein is a type I [[transmembrane protein]] implicated in [[asthma]] and [[bronchial hyperresponsiveness]].		TRUE	-494.925	direct	0.507531	3843	10514692
133	Adrenomedullin	of Adrenomedullin	Shabazhamid	0.607782	9	Differences in opinion regarding the ability of AM to relax vascular tone arises from the differences in the model system used (Hamid and Baxter, 2005). Other effects of AM include increasing the tolerance of cells to oxidative stress and hypoxic injury and angiogenesis. AM is seen as a positive influence in diseases such as hypertension, myocardial infarction, chronic obstructive pulmonary disea…	10	4429	DOID:3083	chronic obstructive pulmonary disease	Disease Ontology	disease	chronic obstructive pulmonary disease--ncbo_text_direct--10.0	AM is seen as a positive influence in diseases such as hypertension, myocardial infarction, chronic obstructive pulmonary disease and other cardiovascular diseases, whereas it can be seen as a negative factor in potentiating the potential of cancerous cells to extend their blood supply and cause cell proliferation.		FALSE	-494.965	direct	0.503468	20136	1325043
177	RAGE (receptor)	RAGE and disease	Inside x	0.219943	9	[[Diabetic retinopathy]]	20	8065	DOID:8947	diabetic retinopathy	Disease Ontology	disease	Diabetic retinopathy--ncbo_text_direct--20.0	Diseases that have been linked to RAGE are: [[Atherosclerosis]] [[Peripheral vascular disease]] [[Myocardial infarction]] [[Congestive heart failure]] [[Diabetic retinopathy]] [[Diabetic neuropathy]] [[Diabetic nephropathy]] [[Alzheimer's disease]] [[Psoriasis]] Besides RAGE there are other receptors which are believed to bind advanced glycation endproducts.		FALSE	-494.967	direct	0.503326	2309	688526
5142	PDE4B	Summary	CopperKettle	0.219943	7	[[schizophrenia]]	10	8317	DOID:5419	schizophrenia	Disease Ontology	disease	schizophrenia--ncbo_text_direct--10.0	Altered activity of this protein has been associated with [[schizophrenia]] and [[bipolar affective disorder]] .		FALSE	-494.977	direct	0.50232	2495	3046128
359	Aquaporin 2	Clinical significance	Arcadian	0.219943	9	[[congestive heart failure]]	10	9097	DOID:395	congestive heart failure	Disease Ontology	disease	congestive heart failure--ncbo_text_direct--10.0	The expression of the AQP2 gene is increased during conditions associated with water retention such as [[pregnancy]] and [[congestive heart failure]] .		FALSE	-494.98	direct	0.502001	12334	1334666
4088	Mothers against decapentaplegic homolog 3	SMAD3 gene	NoDepositNoReturn	0.219943	10	[[scleroderma]]	20	10364	DOID:419	scleroderma	Disease Ontology	disease	scleroderma--ncbo_text_direct--20.0	Increased SMAD3 activity has, however, been implicated in the [[pathogenesis]] of [[scleroderma]] .		FALSE	-495.032	direct	0.49682	903	263598
3106	HLA-B	conditions	Wouterstomp	0.219943	9	[[malaria]]	10	14566	DOID:12365	malaria	Disease Ontology	disease	malaria--ncbo_text_direct--10.0	HLA-B53 is most common in West African populations, where [[malaria]] is a frequent cause of death in children.		FALSE	-495.157	direct	0.484338	31390	5245807
154	Beta-2 adrenergic receptor	Other	Mikael Hï¿½ggstrï¿½m	0.219943	9	[[chronic obstructive pulmonary disease|COPD]]	10	21081	DOID:3083	chronic obstructive pulmonary disease	Disease Ontology	disease	chronic obstructive pulmonary disease--ncbo_text_direct--10.0	Bronchiole dilation (targeted while treating asthma attacks) Main|Beta2-adrenergic agonist|l1=Beta<sub>2</sub>-adrenergic agonist [[Muscle relaxant|spasmolytic]] s in [[asthma]] and [[chronic obstructive pulmonary disease|COPD]] [[salbutamol]] ( [[albuterol]] in USA) [[bitolterol mesylate]] [[isoproterenol]] [[levalbuterol]] [[metaproterenol]] [[salmeterol]] [[terbutaline]] [[clenbuterol]] [[rito…		FALSE	-495.166	direct	0.483413	21286	1325043
3479	Insulin-like growth factor 1	of deficiency and resistance	Vamsidoc	0.219943	10	a crucial role in cancer. Several studies have shown that increased levels of IGF	10	29587	DOID:162	cancer	Disease Ontology	disease	cancer--ncbo_text_direct--10.0	The IGF signaling pathway appears to play a crucial role in cancer.		FALSE	-495.228	direct	0.477239	98339	73330621
5071	Parkin (ligase)	Parkinson's disease	Sub40Hz	0.219943	7	[[Parkinson disease]]	10	18933	DOID:14330	Parkinson disease	Disease Ontology	disease	Parkinson disease--ncbo_text_direct--10.0	This form of genetic mutation may be one of the most common known genetic causes of early-onset [[Parkinson disease]] .		FALSE	-495.24	direct	0.475989	90	1792919
27185	DISC1	Summary	CopperKettle	0.219943	7	[[schizophrenia]]	20	11877	DOID:5419	schizophrenia	Disease Ontology	disease	schizophrenia--ncbo_text_direct--20.0	Disruptions in DISC1 structure may play an important role at least in some cases of [[schizophrenia]] , however the evidence from genetic linkage and association studies suggests that variants of DISC1 do not play a significant role in most cases of schizophrenia, although DISC1 may be more important in [[bipolar disorder]] .		FALSE	-495.263	direct	0.47374	644913	3046128
6280	S100A9	Clinical significance	92.201.48.170	0.219943	5	S100A9/A8 (synonyma: Calgranulin A/B; Calprotectin) are also regarded as marker proteins for a number of inflammatory diseases in humans, especially in rheumatoid arthritis. ==	20	13223	DOID:7148	rheumatoid arthritis	Disease Ontology	disease	rheumatoid arthritis--ncbo_text_direct--20.0	S100A9/A8 (synonyma: Calgranulin A/B; Calprotectin) are also regarded as marker proteins for a number of inflammatory diseases in humans, especially in rheumatoid arthritis.		FALSE	-495.283	direct	0.471668	4269	4451593
796	Calcitonin	Diagnostics	Leeirons	0.219943	10	of the original cancer. ===	10	17976	DOID:162	cancer	Disease Ontology	disease	cancer--ncbo_text_direct--10.0	It may even be used on [[biopsy]] samples from suspicious lesions (e.g., swollen [[lymph node]] s) to establish whether they are [[metastasis]] of the original cancer.		FALSE	-495.284	direct	0.47157	121404	73330621
9173	IL1RL1	relevance	DrMicro	0.219943	7	[[atopic dermatitis]]	10	9089	DOID:3310	atopic dermatitis	Disease Ontology	disease	atopic dermatitis--ncbo_text_direct--10.0	Mutations in this gene have been linked to [[atopic dermatitis]] and [[asthma]] .		FALSE	-495.291	direct	0.470932	879	690702
3358	5-HT2C receptor	Genetics	Miniroovigilante	0.305339	8	and obesity.	20	24022	DOID:9970	obesity	Disease Ontology	disease	obesity--ncbo_text_direct--20.0	Polymorphisms also correlate with susceptibility to a number of conditions including drug abuse and obesity.		FALSE	-495.301	direct	0.469947	6190	9727780
177	RAGE (receptor)	Summary	Inside x	0.219943	8	Alzheimer's disease	20	8065	DOID:10652	Alzheimer's disease	Disease Ontology	disease	Alzheimer's disease--ncbo_text_direct--20.0	Due to an enhanced level of RAGE ligands in diabetes or other chronic disorders, this receptor is hypothesised to have a causative effect in a range of inflammatory diseases such as diabetic complications, Alzheimer's disease and even some tumors.		FALSE	-495.377	direct	0.462315	2309	4855008
6559	Sodium-chloride symporter	Pseudohypoaldosteronism type II	Roscamosca	0.219943	3	[[hypertension|increased blood pressure]]	10	19535	DOID:10763	hypertension	Disease Ontology	disease	hypertension--ncbo_text_direct--10.0	[[pseudohypoaldosteronism|Type II pseudohypoaldosteronism]] (PHA2), also known as Gordonï¿½s syndrome, is a autosomal dominant disease in which there is an increase in NCC activity leading to short stature, [[hypertension|increased blood pressure]] , [[hyperkalemia|increased serum K<sup>+</sup> levels]] , [[hypercalciuria|increased urinary calcium excretion]] and hyperchloremic metabolic acidosis.		FALSE	-495.379	direct	0.462077	807	5002828
4233	C-Met	Summary	ZTebaykina	0.219943	10	Abnormal MET activation in cancer correlates with poor prognosis, where aberrantly active MET triggers tumor growth, formation of new blood vessels	20	46397	DOID:162	cancer	Disease Ontology	disease	cancer--ncbo_text_direct--20.0	Abnormal MET activation in cancer correlates with poor prognosis, where aberrantly active MET triggers tumor growth, formation of new blood vessels ( [[angiogenesis]] ) that supply the tumor with nutrients, and cancer spread to other organs ( [[metastasis]] ).		FALSE	-495.447	direct	0.455297	27768	73330621
10068	IL18BP	Summary	Munksm	0.219943	4	{{PBB_Summary | section_title = | summary_text = The protein encoded by this gene is an inhibitor of the proinflammatory cytokine IL18. This protein binds to IL18, prevents the binding of IL18 to its receptor, and thus inhibits IL18-induced IFN-gamma production. This protein is constitutively expressed and secreted in mononuclear cells. The expression of this protein can be enhanced by IFN-gamma.…	10	7272	DOID:8778	Crohn's disease	Disease Ontology	disease	Crohn's disease--ncbo_text_direct--10.0	An elevated level of this protein is detected in the intestinal tissues of patients with Crohn's disease.		TRUE	-495.498	direct	0.450165	504	1033794
3251	Hypoxanthine-guanine phosphoribosyltransferase	disease	Jfdwolff	0.219943	10	[[gout]]	10	11350	DOID:13189	gout	Disease Ontology	disease	gout--ncbo_text_direct--10.0	Some mutations have been linked to [[gout]] , the risk of which is increased in hyperuricemia.		FALSE	-495.508	direct	0.449238	19490	6370858
6696	Osteopontin	Isoforms	195.158.93.115	0.219943	7	The cancer	10	36886	DOID:162	cancer	Disease Ontology	disease	cancer--ncbo_text_direct--10.0	The cancer specific splice variants are osteopontin-a, osteopontin-b and osteopontin-c.		FALSE	-495.54	direct	0.446043	34505	73330621
27087	B3GAT1	Summary	Gchang6	0.219943	5	In anatomical pathology, CD57 (immunostaining) is similar to CD56 for use in differentiating neuroendocrine tumors from others.	10	8581	DOID:169	neuroendocrine tumors	Disease Ontology	disease	neuroendocrine tumors--ncbo_text_direct--10.0	In anatomical pathology, CD57 (immunostaining) is similar to CD56 for use in differentiating neuroendocrine tumors from others.		FALSE	-495.554	direct	0.444589	468	97281
9516	LITAF	Summary	205.152.158.201	0.219943	3	[http://www.ncbi.nlm.nih.gov/bookshelf/br.fcgi?book=gene&part=cmt1 GeneReviews/NCBI/NIH/UW entry on Charcot-Marie-Tooth Neuropathy Type 1]	10	7685	DOID:870	neuropathy	Disease Ontology	disease	Neuropathy--ncbo_text_direct--10.0	[http://www.ncbi.nlm.nih.gov/bookshelf/br.fcgi?book=gene&part=cmt1 GeneReviews/NCBI/NIH/UW entry on Charcot-Marie-Tooth Neuropathy Type 1]		FALSE	-495.567	direct	0.443269	24322	977639
2205	FCER1A	Function	Boghog	0.219943	5	to initiate the inflammatory and immediate hypersensitivity responses that are characteristic of disorders such as hay fever and asthma. The allergic response occurs when 2 or more IgE receptors are crosslinked via IgE molecules that in turn are bound to an allergen (antigen) molecule. A perturbation occurs that brings about the release of histamine and proteases from the granules in the cytoplas…	10	8249	DOID:2841	asthma	Disease Ontology	disease	asthma--ncbo_text_direct--10.0	The [[Fc?RI|high affinity IgE receptor]] plays a central role in allergic disease, coupling allergen and [[mast cell]] to initiate the inflammatory and immediate hypersensitivity responses that are characteristic of disorders such as hay fever and asthma.		FALSE	-495.569	direct	0.443116	853	10514692
5008	Oncostatin M	Receptors	Mvilchez	0.219943	10	of OSM as a quencher of the inflammatory response is by no means established. For example conflicting results exist as to the action of OSM on various models of arthritis. For example OSM reduces the degree of joint destruction in an	20	32906	DOID:848	arthritis	Disease Ontology	disease	arthritis--ncbo_text_direct--20.0	For example conflicting results exist as to the action of OSM on various models of arthritis.		FALSE	-495.628	direct	0.43725	18778	9998670
[truncated: 2,667 more rows]

## Sheet: Sheet1
Author	(Multiple Items)
Normalized_Yahoo_Similarity	(All)
Count of Matches_existing_annotation
Row Labels	Total
child	63
direct	693
none	2070
parent	157
Grand Total	2983
