# Supplementary material for: Mining the Gene Wiki for functional genomic knowledge
Source: BMC Genomics. 2011 Dec 13;12:603. doi: 10.1186/1471-2164-12-603 (PMC3271090; doi:10.1186/1471-2164-12-603)
Supplement: Additional file 2 — Additional data file 2 is a spreadsheet providing the candidate Gene Ontology annotations. [file 1471-2164-12-603-S2.XLSX]

## Sheet: Pivot on Panther matches
Author	(Multiple Items)
Vocabulary_branch	(All)
Normalized_Yahoo_Similarity	(Multiple Items)
Count of Panther
Row Labels	Total
child	345
direct	2763
none	4583
parent	1849
Grand Total	9540

## Sheet: Pivot on GOA matches
Author	(Multiple Items)
Panther	(All)
GeneGo	(All)
FuncBase_hit	(All)
Vocabulary_branch	(All)
NYS_MORE THAN0.595	(All)
Target_preferred_term	(All)
Count of Matches_existing_annotation
Row Labels	Total
child	218
direct	1853
none	6101
parent	2850
Grand Total	11022
	BP	MF	CC	All
match more specific term	123	17	78	218
exact match	697	114	1042	1853
match more general term	1667	518	665	2850
no match	3491	932	1678	6101
Grand Total	5978	1581	3463	11022
	BP (5,978)	MF (1,581)	CC (3.463)	All (11,022)
child	0.0205754	0.0107527	0.0225238	0.0197786
direct	0.116594	0.0721063	0.300895	0.168118
parent	0.278856	0.327641	0.19203	0.258574
none	0.583975	0.5895	0.484551	0.553529
	counts
BP	5978
MF	1581
CC	3463
all	11022

## Sheet: Pivot on GOGenes
Author	(Multiple Items)
Vocabulary_branch	(All)
Normalized_Yahoo_Similarity	(All)
Count of GeneGo
Row Labels	Total
child	135
direct	4844
none	4659
parent	1384
Grand Total	11022

## Sheet: Pivot on FuncBase
Author	(Multiple Items)
Vocabulary_branch	(All)
Normalized_Yahoo_Similarity	(All)
Count of FuncBase_hit
Row Labels	Total
direct	1031
none	5473
child	406
parent	4112
Grand Total	11022

## Sheet: candidate_go_annotations.txt
Entrez_gene_id	Source_wiki_page_title	Section_heading	Author	WT-Article	WT_annotation	WT_block	Annotator_score	Article_length	Target_accession	Target_preferred_term	Target_vocabulary	Vocabulary_branch	Evidence	Surrounding sentence	References	Is PBB	Confidence	Matches_existing_annotation	Normalized_Yahoo_Similarity	NYS_MORE THAN0.595	Gene_Yahoo_count	OntTerm_Yahoo_count	Panther	GeneGo	FuncBase_Score	FuncBase_hit	GOA_prior	GO_Obsolete	GO_Depth
2006	Elastin	Summary	Emperorbma	0.219943	5	Elastin	10	10200	GO:0001528	elastin	44171	molecular_function	Elastin--ncbo_text_direct--10.0	9.82636, Elastin is a [[protein]] in [[connective tissue]] that is [[Elasticity (physics)|elastic]] and allows many tissues in the body to resume their shape after stretching or contracting.	8096434,	FALSE	16.1312	none	1.11312	TRUE	249695	249688	none	none	0	none	0	1	0
2006	Elastin	Summary	Emperorbma	0.219943	5	Elastin	10	10200	GO:0001529	elastin	44171	cellular_component	Elastin--ncbo_text_direct--10.0	9.82636, Elastin is a [[protein]] in [[connective tissue]] that is [[Elasticity (physics)|elastic]] and allows many tissues in the body to resume their shape after stretching or contracting.	8096434,	FALSE	16.1312	none	1.11312	TRUE	249695	249688	none	none	0	none	0	1	0
54205	Cytochrome c	Summary	Biophys	0.403958	10	[[cytochrome c family]]	10	16371	GO:0009461	cytochrome c	44171	molecular_function	cytochrome c--ncbo_text_direct--10.0	It belongs to the [[cytochrome c family]] of proteins.	NCBI Gene,	FALSE	15.962	none	1.0962	TRUE	124016	124014	none	none	0	none	0	1	0
7295	Thioredoxin	Summary	Boghog2	0.219943	6	Thioredoxin	10	15788	GO:0000008	thioredoxin	44171	molecular_function	Thioredoxin--ncbo_text_direct--10.0	9.82636, Thioredoxin is a class of small [[redox]] [[protein]] s known to be present in all [[organism]] s.	3170595,	FALSE	15.5183	none	1.05183	TRUE	53130	53130	none	none	0	none	0	1	0
1674	Desmin	Summary	Arcadian	0.219943	7	Desmin is	10	10953	GO:0045100	desmin	44171	cellular_component	Desmin--ncbo_text_direct--10.0	9.82636, Desmin is a [[protein]] that in humans is encoded by the DES [[gene]] .	2673923, 1069986, 9736733,	FALSE	15.4722	none	1.04722	TRUE	29083	29085	none	none	0	none	0	1	0
7431	Vimentin	Summary	Rsong	0.219943	8	Vimentin is	10	14159	GO:0045099	vimentin	44171	cellular_component	Vimentin--ncbo_text_direct--10.0	9.82636, Vimentin is a member of the [[intermediate filament]] family of proteins that is especially found in [[connective tissue]] .		FALSE	-9.52807	none	1.04719	TRUE	40498	40502	none	none	0	none	0	1	0
2719	Glypican 3	Summary	Boghog2	0.219943	6	[[glypican]]	10	8478	GO:0015017	glypican	44171	molecular_function	glypican--ncbo_text_direct--10.0	The [[protein]] encoded by this gene is a member of the [[glypican]] family.	17549790, NCBI Gene,	FALSE	15.2466	none	1.02466	TRUE	6873	8126	none	none	0	none	0	1	0
6382	Syndecan 1	Function	Boghog2	0.219943	7	[[syndecan]]	10	8884	GO:0015023	syndecan	44171	molecular_function	syndecan--ncbo_text_direct--10.0	The protein encoded by this gene is a transmembrane (type I) [[heparan sulfate]] [[proteoglycan]] and is a member of the [[syndecan]] proteoglycan family.		FALSE	-9.75772	none	1.02423	TRUE	13712	16768	none	none	0	none	0	1	0
2244	Fibrinogen beta chain	Summary	Forluvoft	0.219943	8	Fibrinogen beta chain, also known as FGB, is a	10	7778	GO:0005973	fibrinogen beta chain	44171	cellular_component	Fibrinogen beta chain--ncbo_text_direct--10.0	9.82636, Fibrinogen beta chain, also known as FGB, is a [[gene]] found in humans and most other [[vertebrate]] s with a similar system of [[blood coagulation]] .		FALSE	-9.9758	none	1.00242	TRUE	2398	2398	none	none	0	none	0	1	0
348	Apolipoprotein E	Summary	Scrappyjoe	0.219943	9	[[apolipoprotein]]	10	21321	GO:0005320	apolipoprotein	44171	molecular_function	apolipoprotein--ncbo_text_direct--10.0	9.82636, Apolipoprotein E (APOE) is a class of [[apolipoprotein]] found in the [[chylomicron]] and [[intermediate density lipoprotein|IDL]] s that binds to a specific [[Receptor (biochemistry)|receptor]] on [[hepatocyte|liver cell]] s and peripheral cells.	12495081, NCBI Gene,	FALSE	14.9974	none	0.999744	TRUE	176434	159102	none	none	0	none	0	1	0
3630	Insulin	Summary	SmackBot	0.219943	10	{{About|the insulin protein|uses of insulin in treating diabetes|insulin therapy}}	40	59226	GO:0016088	insulin	44171	molecular_function	insulin--ncbo_text_direct--40.0	9.82636, About|the insulin protein|uses of insulin in treating diabetes|insulin therapy Distinguish|inulin Fix bunching|beg Fix bunching|mid [[Image:Suckale08 fig3 glucose insulin day.jpg|270px|thumb|The idealized diagram shows the fluctuation of [[blood sugar]] (red) and the sugar-lowering hormone '''insulin''' (blue) in humans during the course of a day containing three meals.		FALSE	-10.003	none	0.999704	TRUE	3893232	3893214	none	none	0	none	0	1	0
5111	Proliferating cell nuclear antigen	Summary	unknown	0.219943	0		10	54629	GO:0003892	proliferating cell nuclear antigen	44171	molecular_function	Proliferating Cell Nuclear Antigen--ncbo_text_direct--10.0	9.82636, Proliferating Cell Nuclear Antigen, commonly known as PCNA, is a [[protein]] that acts as a [[processivity]] factor for [[DNA polymerase#Eukaryotic DNA polymerases|DNA polymerase ?]] in [[eukaryotic]] [[cell (biology)|cells]] .		FALSE	-10.0084	none	0.999158	TRUE	83748	81947	none	none	0	none	0	1	0
2243	Fibrinogen alpha chain	Summary	unknown	0.219943	0		10	8564	GO:0005972	fibrinogen alpha chain	44171	cellular_component	Fibrinogen alpha chain--ncbo_text_direct--10.0	9.82636, Fibrinogen alpha chain is a [[protein]] that in humans is encoded by the FGA [[gene]] .		FALSE	-10.0089	none	0.999115	TRUE	2552	2692	none	none	0	none	0	1	0
2670	Glial fibrillary acidic protein	Summary	Kazkaskazkasako	0.305339	9	Glial fibrillary acidic protein	10	15355	GO:0045101	glial fibrillary acidic protein	44171	cellular_component	Glial fibrillary acidic protein--ncbo_text_direct--10.0	9.82636, Glial fibrillary acidic protein (GFAP) is an [[intermediate filament]] (IF) [[protein]] that was thought to be specific for [[astrocytes]] in the [[central nervous system]] (CNS).	7979242,	FALSE	14.9762	none	0.997623	TRUE	70077	70088	none	none	0	none	0	1	0
178	Glycogen debranching enzyme	Summary	unknown	0.219943	0		10	11874	GO:0005957	debranching enzyme	44171	cellular_component	debranching enzyme--ncbo_text_direct--10.0	9.82636, FixBunching|beg FixBunching|mid enzyme | Name = [[4-alpha-glucanotransferase|4-?-glucanotransferase]] | EC_number = 2.4.1.25 | CAS_number = 9032-09-1 | IUBMB_EC_number = 2/4/1/25 | GO_code = 0004134 | image = | width = | caption = FixBunching|mid enzyme | Name = amylo-?-1,6-glucosidase | EC_number = 3.2.1.33 | CAS_number = 9012-47-9 | IUBMB_EC_number = 3/2/1/33 | GO_code = 0004135 | imag…	20187119, 8954797,	FALSE	14.8181	none	0.981812	TRUE	5428	7571	none	none	0	none	0	1	0
4950	Occludin	Summary	Boghog2	0.219943	9	[[tight junction]]	10	13061	GO:0005923	tight junction	44171	cellular_component	tight junction--ncbo_text_direct--10.0	Occludin is a 65-kDa (504-amino acid polypeptide) integral plasma-membrane protein located specifically at [[tight junction]] s described for the first time in 1993 by Shoichiro Tsukita.	8276896,	FALSE	-440.201	direct	0.979879	TRUE	10594	32620	direct	direct	0	none	0	0	5
338	Apolipoprotein B	Summary	Arcadian	0.219943	9	[[apolipoprotein]]	10	12017	GO:0005320	apolipoprotein	44171	molecular_function	apolipoprotein--ncbo_text_direct--10.0	9.82636, Apolipoprotein B (APOB) is the primary [[apolipoprotein]] of [[low-density lipoprotein]] s (LDL or "bad [[cholesterol]] "), which is responsible for carrying cholesterol to [[Biological tissue|tissue]] s.		FALSE	-10.2081	none	0.979186	TRUE	122031	159102	none	none	0	none	0	1	0
6403	P-selectin	also	Arcadian	0.219943	9	[[Selectin]]	10	4658	GO:0008337	selectin	44171	molecular_function	Selectin--ncbo_text_direct--10.0	[[Selectin]] reflist refbegin | 2 PBB_Further_reading | citations = cite journal | author=Ryan US, Worthington RE |title=Cell-cell contact mechanisms.		FALSE	-10.212	none	0.978805	TRUE	28559	72810	none	none	0	none	0	1	0
4204	MECP2	Summary	Boghog2	0.607782	6	nuclear proteins related by the presence in each of a methyl-CpG binding domain (MBD). Each of these proteins, with the exception of MBD3, is capable of binding specifically to methylated DNA. MECP2, MBD1 and MBD2 can also repress transcription from methylated gene promoters. In contrast to other MBD family members, MECP2	10	20889	GO:0008327	methyl-CpG binding	44171	molecular_function	methyl-CpG binding--ncbo_text_direct--10.0	Human proteins MECP2 (this protein), [[MBD1]] , [[Methyl-CpG-binding domain protein 2|MBD2]] , [[MBD3]] , and [[MBD4]] comprise a family of nuclear proteins related by the presence in each of a methyl-CpG binding domain (MBD).		FALSE	34.7321	none	0.973207	TRUE	20921	18082	direct	direct	0	child	0	0	3
2147	Thrombin	Summary	83.249.129.124	0.141851	10	[[fibrinogen]]	10	17947	GO:0008001	fibrinogen	44171	molecular_function	fibrinogen--ncbo_text_direct--10.0	It is a [[serine protease]] ( EC number|3.4.21.5 ) that converts soluble [[fibrinogen]] into insoluble strands of [[fibrin]] , as well as catalyzing many other coagulation-related reactions.		FALSE	-10.2745	none	0.972547	TRUE	153279	166018	none	none	0	none	0	1	0
6401	E-selectin	Summary	Serephine	0.219943	8	[[selectin]]	10	5262	GO:0008337	selectin	44171	molecular_function	selectin--ncbo_text_direct--10.0	Like other [[selectin]] s, it plays an important part in [[inflammation]] .		FALSE	-10.2805	none	0.971947	TRUE	27093	72810	none	none	0	none	0	1	0
4957	ODF2	Summary	ProteinBoxBot	0.219943	6	{{PBB_Summary | section_title = | summary_text = The outer dense fibers are cytoskeletal structures that surround the axoneme in the middle piece and principal piece of the sperm tail. The fibers function in maintaining the elastic structure and recoil of the sperm tail as well as in protecting the tail from shear forces during epididymal transport and ejaculation. Defects in the outer dense fibe…	10	4749	GO:0001520	outer dense fiber	44171	cellular_component	outer dense fiber--ncbo_text_direct--10.0	This gene encodes one of the major outer dense fiber proteins.		TRUE	34.6625	none	0.966251	TRUE	1110	1342	direct	direct	0	none	0	0	3
2817	Glypican 1	Function	Boghog	0.219943	5	[[glypican]]	10	8557	GO:0015017	glypican	44171	molecular_function	glypican--ncbo_text_direct--10.0	Members of the [[glypican]] -related integral membrane proteoglycan family (GRIPS) contain a core protein anchored to the cytoplasmic membrane via a [[glycophosphatidylinositol|glycosyl phosphatidylinositol]] linkage.	11375980,	FALSE	14.6397	none	0.963967	TRUE	2957	8126	none	none	0	none	0	1	0
4436	MSH2	Summary	Huckfinne	0.219943	6	{{PBB_Summary | section_title = | summary_text = MSH2 was identified as a locus frequently mutated in hereditary nonpolyposis colon cancer (HNPCC). When cloned, it was discovered to be a human homolog of the E. coli mismatch repair gene mutS, consistent with the characteristic alterations in microsatellite sequences (RER+ phenotype) found in HNPCC.<ref name="entrez">{{cite web | title = Entrez Ge…	10	13920	GO:0006298	mismatch repair	44171	biological_process	mismatch repair--ncbo_text_direct--10.0	When cloned, it was discovered to be a human homolog of the E. coli mismatch repair gene mutS, consistent with the characteristic alterations in microsatellite sequences (RER+ phenotype) found in HNPCC.	NCBI Gene,	TRUE	-440.386	direct	0.961405	TRUE	22337	40682	direct	direct	0	none	0	0	6
55737	VPS35	Summary	Boghog2	0.219943	7	. The close structural similarity between the yeast and human proteins that make up this complex suggests a similarity in function. Expression studies in yeast and mammalian cells indicate that this protein interacts directly with VPS35, which serves as the core of the retromer complex.	10	7167	GO:0030904	retromer complex	44171	cellular_component	retromer complex--ncbo_text_direct--10.0	Expression studies in yeast and mammalian cells indicate that this protein interacts directly with VPS35, which serves as the core of the retromer complex.	NCBI Gene,	FALSE	59.5812	none	0.958122	TRUE	1472	1239	direct	direct	0	none	0	0	3
54205	Cytochrome c	Summary	STBot	0.403958	10	[[cytochrome]]	10	16371	GO:0009458	cytochrome	44171	molecular_function	cytochrome--ncbo_text_direct--10.0	Cytochrome c is a highly soluble protein, unlike other [[cytochrome]] s, with a solubility of about 100 g/L and is an essential component of the [[electron transport chain]] , where it carries one electron.	11790791,	FALSE	14.4721	none	0.947209	TRUE	124016	446415	none	none	0	none	0	1	0
6402	L-selectin	Summary	Serephine	0.219943	8	[[selectin]]	10	8835	GO:0008337	selectin	44171	molecular_function	selectin--ncbo_text_direct--10.0	It belongs to the [[selectin]] family of proteins, which recognize sialylated carbohydrate groups.	NCBI Gene,	FALSE	14.4532	none	0.945319	TRUE	17125	72810	none	none	0	none	0	1	0
1393	CRHBP	Summary	Biophys	0.219943	5	[[corticotropin-releasing hormone binding protein family]]	10	7388	GO:0051424	corticotropin-releasing hormone binding	44171	molecular_function	corticotropin-releasing hormone binding--ncbo_text_direct--10.0	It belongs to [[corticotropin-releasing hormone binding protein family]] .		FALSE	19.4422	none	0.944217	TRUE	532	1232	none	direct	0	none	0	0	4
1674	Desmin	functions	Jwissock	0.219943	10	[[vimentin]]	10	10953	GO:0045099	vimentin	44171	cellular_component	vimentin--ncbo_text_direct--10.0	A similar protein, [[vimentin]] , is present in higher amounts during embryogenesis while desmin is present in higher amounts after differentiation.		FALSE	-10.62	none	0.938004	TRUE	29083	40502	none	none	0	none	0	1	0
7431	Vimentin	Summary	Reinoutr	0.219943	8	[[intermediate filament]]	10	14159	GO:0005882	intermediate filament	44171	cellular_component	intermediate filament--ncbo_text_direct--10.0	9.82636, Vimentin is a member of the [[intermediate filament]] family of proteins that is especially found in [[connective tissue]] .		FALSE	-465.627	direct	0.93729	TRUE	40498	44839	direct	direct	0	parent	0	0	3
2335	Fibronectin	Summary	AllWorthLettingGo	0.219943	10	[[cell adhesion]]	10	23098	GO:0007155	cell adhesion	44171	biological_process	cell adhesion--ncbo_text_direct--10.0	Fibronectin plays a major role in [[cell adhesion]] , [[cell growth|growth]] , [[cell migration|migration]] and [[cellular differentiation|differentiation]] , and it is important for processes such as [[wound healing]] and [[embryonic development]] .	12244123, 16061370,	FALSE	-440.63	direct	0.936973	TRUE	134526	217364	direct	direct	0	parent	0	0	2
1728	NAD(P)H dehydrogenase (quinone 1)	Interactions	Yeast2Hybrid	0.141851	5	NAD(P)H dehydrogenase (quinone 1) has been	10	9568	GO:0008751	NAD(P)H dehydrogenase	44171	molecular_function	NAD(P)H dehydrogenase--ncbo_text_direct--10.0	NAD(P)H dehydrogenase (quinone 1) has been shown to [[Protein-protein interaction|interact]] with [[HSPA4]] .	11821413,	FALSE	14.3497	none	0.934965	TRUE	1717	4830	none	none	0	none	0	1	0
5972	Renin	applications	Boghog2	0.403958	8	[[PRA (Medical)|plasma renin activity]]	10	11753	GO:0004195	renin activity	44171	molecular_function	renin activity--ncbo_text_direct--10.0	This is measured by the [[PRA (Medical)|plasma renin activity]] (PRA).		FALSE	-10.6513	none	0.934875	TRUE	190217	81078	none	none	0	none	0	1	0
1576	CYP3A4	Summary	Boghog2	0.141851	10	[[cytochrome P450|cytochrome P<sub>450</sub>]]	10	17685	GO:0005490	cytochrome P450	44171	molecular_function	cytochrome P450--ncbo_text_direct--10.0	9.82636, Cytochrome P <sub>450</sub> 3A4 (abbreviated CYP3A4) ( EC number|1.14.13.97 ), a member of the [[cytochrome P450|cytochrome P<sub>450</sub>]] mixed-function oxidase system, is one of the most important enzymes involved in the metabolism of [[xenobiotic]] s in the body.	8269949,	FALSE	14.3359	none	0.933594	TRUE	109969	171269	none	none	0	none	0	1	0
836	Caspase 3	Activation	Anjac89	0.219943	9	[[cytochrome c]]	10	28450	GO:0009461	cytochrome c	44171	molecular_function	cytochrome c--ncbo_text_direct--10.0	In intrinsic activation, [[cytochrome c]] from the [[mitochondria]] in combination with [[caspase-9]] , apoptosis-activating factor 1 ( [[Apaf-1]] ), and [[Adenosine triphosphate|ATP]] process procaspase-3.	10205159, 9850056, 10200555, 15055583, 11988074, 11384748, 11689006,	FALSE	14.3225	none	0.932249	TRUE	78523	124014	none	none	0	none	0	1	0
2200	FBN1	Summary	Boghog2	0.219943	7	[[fibrillin]]	10	4426	GO:0001511	fibrillin	44171	molecular_function	fibrillin--ncbo_text_direct--10.0	This gene encodes a member of the [[fibrillin]] family.		FALSE	-10.6815	none	0.931855	TRUE	6737	13127	none	none	0	none	0	1	0
2288	FKBP52	Summary	Magioladitis	0.219943	7	{{PBB_Summary | section_title = | summary_text = The protein encoded by this gene is a member of the [[immunophilin]] protein family, which play a role in immunoregulation and basic cellular processes involving [[protein folding]] and trafficking. This encoded protein is a cis-trans [[prolyl isomerase]] that binds to the [[immunosuppressant]]s [[FK506]] and [[rapamycin]]. It has high structural a…	10	10196	GO:0030053	immunophilin	44171	molecular_function	immunophilin--ncbo_text_direct--10.0	The protein encoded by this gene is a member of the [[immunophilin]] protein family, which play a role in immunoregulation and basic cellular processes involving [[protein folding]] and trafficking.		TRUE	-10.7154	none	0.92846	TRUE	2937	6920	none	none	0	none	0	1	0
1942	Ephrin A1	Summary	ProteinBoxBot	0.219943	7	{{PBB_Summary | section_title = | summary_text = This gene encodes a member of the ephrin (EPH) family. The ephrins and EPH-related receptors comprise the largest subfamily of receptor protein-tyrosine kinases and have been implicated in mediating developmental events, especially in the nervous system and in erythropoiesis. Based on their structures and sequence relationships, ephrins are divided…	10	6512	GO:0005106	ephrin	44171	molecular_function	ephrin--ncbo_text_direct--10.0	This gene encodes a member of the ephrin (EPH) family.		TRUE	-10.7377	none	0.926231	TRUE	4111	20801	none	none	0	none	0	1	0
2520	Gastrin	Function	unknown	0.219943	0		10	14598	GO:0046717	acid secretion	44171	biological_process	acid secretion--ncbo_text_direct--10.0	This is the major stimulus for acid secretion by parietal cells.		FALSE	19.2548	none	0.925481	TRUE	61342	42422	none	direct	0	none	0	0	4
2147	Thrombin	Medicine and surgery	DiverDave	0.141851	5	[[hemostasis]]	10	17947	GO:0007599	hemostasis	44171	biological_process	hemostasis--ncbo_text_direct--10.0	It can be applied [[topical]] ly during surgery, as an aid to [[hemostasis]] .		FALSE	-470.748	parent	0.925207	TRUE	153279	151951	parent	direct	0	parent	0	0	3
5624	Protein C	Pathways	Boghog	0.219943	4	[[Image:Blood Coagulation and Protein&nbsp;C Pathways.jpg|right|thumb | 360px | alt = Schematic diagram of the blood coagulation (thrombin; left) and protein C (right) pathways. In the blood coagulation pathway, thrombin acts to convert factor Xi to XIa, VIII to VIIIa V to Va, fibrinogen to fibrin. In addition, thrombin promotes platelet activation and aggregation via activation of protease-activ…	10	46651	GO:0008001	fibrinogen	44171	molecular_function	fibrinogen--ncbo_text_direct--10.0	rp|369 [[Image:Blood Coagulation and Protein&nbsp;C Pathways.jpg|right|thumb | 360px | alt = Schematic diagram of the blood coagulation (thrombin; left) and protein C (right) pathways. In the blood coagulation pathway, thrombin acts to convert factor Xi to XIa, VIII to VIIIa V to Va, fibrinogen to fibrin. In addition, thrombin promotes platelet activation and aggregation via activation of proteas…	2551064, 12970121, 18574265,	FALSE	14.2217	none	0.922171	TRUE	96793	166018	none	none	0	none	0	1	0
611	OPN1SW	Summary	BogBot	0.219943	5	Blue-sensitive opsin is a	10	4424	GO:0015059	blue-sensitive opsin	44171	molecular_function	Blue-sensitive opsin--ncbo_text_direct--10.0	9.82636, Blue-sensitive opsin is a [[protein]] that in humans is encoded by the OPN1SW [[gene]] .	8270261, 2937147, NCBI Gene,	FALSE	14.2189	none	0.92189	TRUE	409	282	none	none	0	none	0	1	0
2335	Fibronectin	Summary	AllWorthLettingGo	0.219943	10	[[cell migration|migration]]	10	23098	GO:0016477	cell migration	44171	biological_process	cell migration--ncbo_text_direct--10.0	Fibronectin plays a major role in [[cell adhesion]] , [[cell growth|growth]] , [[cell migration|migration]] and [[cellular differentiation|differentiation]] , and it is important for processes such as [[wound healing]] and [[embryonic development]] .	12244123, 16061370,	FALSE	-445.787	direct	0.921272	TRUE	134526	130782	direct	parent	0	parent	0	0	3
8301	PICALM	Summary	ProteinBoxBot	0.219943	6	Phosphatidylinositol binding clathrin assembly protein, also known as PICALM, is a	10	7966	GO:0005545	phosphatidylinositol binding	44171	molecular_function	Phosphatidylinositol binding--ncbo_text_direct--10.0	9.82636, Phosphatidylinositol binding clathrin assembly protein, also known as PICALM, is a [[protein]] which in humans is encoded by the PICALM [[gene]] .	10436022, NCBI Gene,	FALSE	-440.787	direct	0.921257	TRUE	2953	2350	direct	direct	0	none	0	0	5
6010	Rhodopsin	Structure	Cacycle	0.607782	9	Rhodopsin consists of	10	16910	GO:0015053	opsin	44171	molecular_function	opsin--ncbo_text_direct--10.0	Rhodopsin consists of the [[apoprotein|protein moiety]] [[opsin]] and a reversibly [[covalent]] ly bound [[Cofactor (biochemistry)|cofactor]] , [[retinal]] .	http://webvision.med.utah.edu/photo1.html,	FALSE	14.1795	none	0.91795	TRUE	52612	28860	none	none	0	none	0	1	0
5956	OPN1LW	Summary	BogBot	0.219943	3	Red-sensitive opsin is a	10	7357	GO:0015061	red-sensitive opsin	44171	molecular_function	Red-sensitive opsin--ncbo_text_direct--10.0	9.82636, Red-sensitive opsin is a [[protein]] that in humans is encoded by the OPN1LW [[gene]] .	NCBI Gene,	FALSE	14.1753	none	0.917531	TRUE	420	217	none	none	0	none	0	1	0
3976	Leukemia inhibitory factor	Binding/activation	Sedmic	0.219943	9	[[GP130]]	10	8937	GO:0004898	gp130	44171	molecular_function	GP130--ncbo_text_direct--10.0	LIF binds to the specific LIF [[receptor (biochemistry)|receptor]] ( [[LIFR]] -&alpha; ) which forms a [[heterodimer]] with a specific subunit common to all members of that family of receptors, the [[GP130]] signal transducing subunit.	19626124, http://www.geneticsandsociety.org/article.php?id=5197,	FALSE	14.1742	none	0.917419	TRUE	30507	18073	none	none	0	none	0	1	0
7414	Vinculin	Summary	Garybrimley	0.219943	10	[[focal adhesion]]	10	19498	GO:0005925	focal adhesion	44171	cellular_component	focal adhesion--ncbo_text_direct--10.0	9.82636, also|Vinculin family In mammalian cells, vinculin is a membrane-cytoskeletal protein in [[focal adhesion]] plaques that is involved in linkage of [[integrin]] adhesion molecules to the [[actin]] [[cytoskeleton]] .		FALSE	-465.839	direct	0.916141	TRUE	14341	40701	direct	direct	0	none	0	0	7
10855	Heparanase	Synthesis and structure	K.murphy	0.219943	7	s are major constituents of this layer and it has been shown that increased metastatic potential corresponds with increased heparanase activity for a number of	10	10314	GO:0030305	heparanase activity	44171	molecular_function	heparanase activity--ncbo_text_direct--10.0	[[Heparan sulfate]] [[proteoglycan]] s are major constituents of this layer and it has been shown that increased metastatic potential corresponds with increased heparanase activity for a number of [[cell line]] s.	12027584, 3281960,	FALSE	59.1555	none	0.915552	TRUE	7140	976	direct	direct	0	none	0	0	5
56	ACRV1	Summary	Rjwilmsi	0.219943	6	{{PBB_Summary | section_title = | summary_text = This gene encodes a testis-specific, differentiation antigen, acrosomal vesicle protein 1, that arises within the acrosomal vesicle during spermatogenesis, and is associated with the acrosomal membranes and matrix of mature sperm. This gene consists of 4 exons and its alternative splicing generates multiple distinct transcripts, which encode protei…	10	5849	GO:0001669	acrosomal vesicle	44171	cellular_component	acrosomal vesicle--ncbo_text_direct--10.0	This gene encodes a testis-specific, differentiation antigen, acrosomal vesicle protein 1, that arises within the acrosomal vesicle during spermatogenesis, and is associated with the acrosomal membranes and matrix of mature sperm.		TRUE	-475.85	direct	0.914969	TRUE	429	1669	direct	none	0	none	0	0	6
5465	Peroxisome proliferator-activated receptor alpha	Function	Boghog2	0.219943	6	[[Peroxisome]]	10	10884	GO:0005777	peroxisome	44171	cellular_component	Peroxisome--ncbo_text_direct--10.0	[[Peroxisome]] s are subcellular organelles found in plants and animals that contain enzymes for respiration and for cholesterol and lipid metabolism.		FALSE	19.1398	none	0.913982	TRUE	31600	104321	none	direct	0	none	0	0	5
11155	LDB3	Summary	ProteinBoxBot	0.219943	7	LIM domain binding 3, also	10	7884	GO:0030274	LIM domain binding	44171	molecular_function	LIM domain binding--ncbo_text_direct--10.0	9.82636, LIM domain binding 3, also known as LDB3 or ZASP, is a [[protein]] which in humans is encoded by the LDB3 [[gene]] .	NCBI Gene, 10427098,	FALSE	44.1293	none	0.912933	TRUE	1429	2678	none	direct	0	child	0	0	4
2239	Glypican 4	See also	Boghog	0.219943	5	[[Glypican]]	10	5465	GO:0015017	glypican	44171	molecular_function	Glypican--ncbo_text_direct--10.0	[[Glypican]]		FALSE	-10.8756	none	0.912443	TRUE	1120	8126	none	none	0	none	0	1	0
7424	Vascular endothelial growth factor C	Summary	Drphilharmonic	0.219943	5	{{PBB_Summary | section_title = | summary_text = The protein encoded by this gene is a member of the platelet-derived growth factor/vascular endothelial growth factor ([[PDGF]]/VEGF) family, is active in '''angiogenesis''', '''[[lymphangiogenesis]]''' <ref>{{cite web | title = Oncogene: Vascular endothelial growth factor receptors in the regulation of angiogenesis and lymphangiogenesis| url = htt…	10	7858	GO:0001946	lymphangiogenesis	44171	biological_process	lymphangiogenesis--ncbo_text_direct--10.0	The protein encoded by this gene is a member of the platelet-derived growth factor/vascular endothelial growth factor ([[PDGF]]/VEGF) family, is active in '''angiogenesis''', '''[[lymphangiogenesis]]''' and endothelial cell growth and survival, and can also affect the permeability of blood vessels.	http://www.nature.com/onc/journal/v19/n49/abs/1203855a.html,	TRUE	59.1145	none	0.911452	TRUE	6782	10882	direct	direct	0	none	0	0	3
2934	Gelsolin	Summary	unknown	0.219943	0		10	10135	GO:0005884	actin filament	44171	cellular_component	actin filament--ncbo_text_direct--10.0	9.82636, Gelsolin is an [[actin]] -binding protein that is a key regulator of actin filament assembly and disassembly.	10559185,	FALSE	59.1101	child	0.911008	TRUE	13109	28195	direct	direct	0	none	0	0	3
5903	RANBP2	Function	Boghog	0.219943	8	encodes a very large RAN-binding protein that localizes	10	15696	GO:0005645	RAN-binding protein	44171	cellular_component	RAN-binding protein--ncbo_text_direct--10.0	The RanBP2 gene encodes a very large RAN-binding protein that localizes to cytoplasmic filaments emanating from the [[nuclear pore]] complex.		FALSE	-10.9105	none	0.908946	TRUE	3046	8217	none	none	0	none	0	1	0
54413	NLGN3	Summary	Eubulides	0.219943	6	{{PBB_Summary | section_title = | summary_text = This gene encodes a member of the [[neuroligin]] family of neuronal cell surface proteins. Neuroligins may act as splice site-specific ligands for beta-neurexins and may be involved in the formation and remodeling of central nervous system synapses. Mutations in this gene may be associated with autism and Asperger syndrome. Multiple transcript vari…	10	7056	GO:0005177	neuroligin	44171	molecular_function	neuroligin--ncbo_text_direct--10.0	This gene encodes a member of the [[neuroligin]] family of neuronal cell surface proteins.		TRUE	-10.9213	none	0.907869	TRUE	1363	6136	none	none	0	none	0	1	0
2157	Factor VIII	Summary	Boghog2	0.219943	8	[[blood coagulation]]	10	9621	GO:0007596	blood coagulation	44171	biological_process	blood coagulation--ncbo_text_direct--10.0	Factor VIII participates in [[blood coagulation]] ; it is a cofactor for [[factor IX]] a which, in the presence of Ca <sup>+2</sup> and [[phospholipid]] s forms a complex that converts [[factor X]] to the activated form Xa.	2110545,	FALSE	-434.293	direct	0.907703	TRUE	79039	78057	direct	direct	0.63	direct	0	0	3
5008	Oncostatin M	Summary	Boghog2	0.219943	7	[[glycoprotein 130|gp130]]	10	32906	GO:0004898	gp130	44171	molecular_function	gp130--ncbo_text_direct--10.0	OSM signals through cell surface receptors that contain the protein [[glycoprotein 130|gp130]] .		FALSE	-10.9283	none	0.907169	TRUE	18778	18073	none	none	0	none	0	1	0
2652	OPN1MW	Summary	BogBot	0.219943	3	Green-sensitive opsin is a	10	4758	GO:0015060	green-sensitive opsin	44171	molecular_function	Green-sensitive opsin--ncbo_text_direct--10.0	9.82636, Green-sensitive opsin is a [[protein]] that in humans is encoded by the OPN1MW [[gene]] .	NCBI Gene,	FALSE	14.0698	none	0.906981	TRUE	397	518	none	none	0	none	0	1	0
842	Caspase-9	Summary	84.197.153.222	0.219943	9	[[apoptosome]]	10	16304	GO:0043293	apoptosome	44171	cellular_component	apoptosome--ncbo_text_direct--10.0	Induction of stress signaling pathways [[JNK]] / [[SAPK]] causes release of [[cytochrome c]] from mitochondria and activation of apaf-1 ( [[apoptosome]] ), which in turn cleaves the [[pro-enzyme]] of caspase-9 into the active form.	11076957,	FALSE	59.0694	none	0.906942	TRUE	25386	6199	child	direct	0	none	0	0	3
2152	Tissue factor	Summary	TimVickers	0.219943	8	{{PBB_Summary | section_title = | summary_text = This gene encodes coagulation factor III which is a cell surface glycoprotein. This factor enables cells to initiate the blood coagulation cascades, and it functions as the high-affinity receptor for the coagulation factor VII. The resulting complex provides a catalytic event that is responsible for initiation of the coagulation protease cascades b…	10	12911	GO:0007596	blood coagulation	44171	biological_process	blood coagulation--ncbo_text_direct--10.0	This factor enables cells to initiate the blood coagulation cascades, and it functions as the high-affinity receptor for the coagulation factor VII.		TRUE	-465.939	direct	0.906123	TRUE	41164	78057	direct	direct	0	none	0	0	3
7012	Telomerase RNA component	Summary	Boghog2	0.219943	8	{{Infobox rfam | Name = Vertebrate telomerase RNA | image = RF00024.jpg | width = 276px | caption = | Symbol = Telomerase-vert | AltSymbols = | Rfam = RF00024 | RNA_type = [[Gene]] | Tax_domain = [[Eukaryote]]; [[Virus]] | CAS_number = | EntrezGene = | HGNCid = | OMIM = | PDB = | RefSeq = | Chromosome = | Arm = | Band = | LocusSupplementaryData = }}	20	10915	GO:0005573	telomerase RNA	44171	cellular_component	telomerase RNA--ncbo_text_direct--20.0	9.82636, FixBunching|beg FixBunching|mid Infobox rfam | Name = Vertebrate telomerase RNA | image = RF00024.jpg | width = 276px | caption = | Symbol = Telomerase-vert | AltSymbols = | Rfam = RF00024 | RNA_type = [[Gene]] | Tax_domain = [[Eukaryote]]; [[Virus]] | CAS_number = | EntrezGene = | HGNCid = | OMIM = | PDB = | RefSeq = | Chromosome = | Arm = | Band = | LocusSupplementaryData = FixBunching…	7958872, 7544491, 7739888, 16319170,	FALSE	14.0567	none	0.905669	TRUE	2662	12515	none	none	0	none	0	1	0
7124	Tumor necrosis factor-alpha	See also	Mauvila	0.219943	10	(Tumor necrosis factor-beta) ==	10	18277	GO:0008220	necrosis	44171	biological_process	necrosis--ncbo_text_direct--10.0	[[Lymphotoxin]] (Tumor necrosis factor-beta) Tumor necrosis factor-alpha has been shown to [[Protein-protein_interaction|interact]] with [[TNFRSF1A]] .	14743216, 12887920,	FALSE	14.0499	none	0.904989	TRUE	200644	1081217	none	none	0	none	0	1	0
842	Caspase-9	Summary	Arcadian	0.219943	9	[[cytochrome c]]	10	16304	GO:0009461	cytochrome c	44171	molecular_function	cytochrome c--ncbo_text_direct--10.0	Induction of stress signaling pathways [[JNK]] / [[SAPK]] causes release of [[cytochrome c]] from mitochondria and activation of apaf-1 ( [[apoptosome]] ), which in turn cleaves the [[pro-enzyme]] of caspase-9 into the active form.	11076957,	FALSE	14.0433	none	0.904331	TRUE	25386	124014	none	none	0	none	0	1	0
1588	Aromatase	Function	Boghog2	0.219943	9	Mutations in this gene can result in either increased or decreased aromatase activity; the associated phenotypes suggest that estrogen functions both as a sex steroid hormone and in growth or differentiation. The gene expresses two transcript variants.	10	14316	GO:0070330	aromatase activity	44171	molecular_function	aromatase activity--ncbo_text_direct--10.0	Mutations in this gene can result in either increased or decreased aromatase activity; the associated phenotypes suggest that estrogen functions both as a sex steroid hormone and in growth or differentiation.		FALSE	-465.958	direct	0.904211	TRUE	118074	31062	direct	direct	0	none	0	0	5
2936	Glutathione reductase	Summary	TimVickers	0.219943	8	[[thioredoxin]]	10	11368	GO:0000008	thioredoxin	44171	molecular_function	thioredoxin--ncbo_text_direct--10.0	In these organisms, glutathione reduction is performed by either the [[thioredoxin]] or the [[trypanothione]] system, respectively.	11158675, 18395526, 19451637,	FALSE	14.0403	none	0.904032	TRUE	38734	53130	none	none	0	none	0	1	0
2335	Fibronectin	Summary	AllWorthLettingGo	0.219943	10	[[extracellular matrix]]	10	23098	GO:0031012	extracellular matrix	44171	cellular_component	extracellular matrix--ncbo_text_direct--10.0	9.82636, [[File:The Modular Structure of Fibronectin and its Binding Domains.png|thumb|right|400px|The modular structure of fibronectin and its binding domains]] Fibronectin is a high- [[molecular weight]] (~440kDa) [[extracellular matrix]] [[glycoprotein]] that binds to [[cell membrane|membrane]] -spanning [[receptor proteins]] called [[integrins]] .	12244123,	FALSE	-440.96	direct	0.904021	TRUE	134526	399669	direct	direct	0	parent	0	0	2
7295	Thioredoxin	Function	TimVickers	0.219943	8	[[glutaredoxin]]	10	15788	GO:0009487	glutaredoxin	44171	molecular_function	glutaredoxin--ncbo_text_direct--10.0	The related [[glutaredoxin]] s share many of the functions of thioredoxins, but are reduced by [[glutathione]] rather than a specific reductase.	9564042,	FALSE	14.0396	none	0.903964	TRUE	53130	11484	none	none	0	none	0	1	0
991	CDC20	Spindle Assembly Checkpoint	RamonyCajal	0.219943	6	Cdc20 is also a part of, and regulated by, the Spindle Assembly Checkpoint (SAC). This checkpoint ensures that anaphase proceeds only when the centromeres of all sister chromatids lined up on the metaphase plate are properly attached to microtubules. The checkpoint is held active by any unattached centromere; only when all centromeres are attached will anaphase commence. The APC	10	25677	GO:0071173	spindle assembly checkpoint	44171	biological_process	Spindle Assembly Checkpoint--ncbo_text_direct--10.0	Cdc20 is also a part of, and regulated by, the Spindle Assembly Checkpoint (SAC).		FALSE	-480.983	parent	0.901723	TRUE	8282	12755	none	direct	0	none	0	0	6
51720	UIMC1	Summary	BogBot	0.219943	5	BRCA1-A complex subunit RAP80 is a	10	5118	GO:0070531	BRCA1-A complex	44171	cellular_component	BRCA1-A complex--ncbo_text_direct--10.0	9.82636, Orphan|date=February 2009 BRCA1-A complex subunit RAP80 is a [[protein]] that in humans is encoded by the UIMC1 [[gene]] .	12080054, NCBI Gene,	FALSE	-465.995	direct	0.900517	TRUE	141	337	none	none	0	none	0	0	3
2243	Fibrinogen alpha chain	See also	AndrewGNF	0.219943	8	[[Fibrinogen gamma chain]]	10	8564	GO:0005974	fibrinogen gamma chain	44171	cellular_component	Fibrinogen gamma chain--ncbo_text_direct--10.0	[[Fibrinogen]] [[Fibrinogen gamma chain]]		FALSE	-10.9981	none	0.900192	TRUE	2552	3442	none	none	0	none	0	1	0
10468	Follistatin	Summary	Boghog2	0.219943	6	[[activin and inhibin|activin]]	20	13084	GO:0016915	activin	44171	molecular_function	activin--ncbo_text_direct--20.0	Since then its primary function has been determined to be the binding and bioneutralization agent of members of the [[Transforming growth factor beta superfamily|TGF-? superfamily]] , with primary focus on [[activin and inhibin|activin]] , a [[paracrine]] hormone (TGF-? member) which enhances secretion of FSH in the anterior pituitary.		FALSE	-10.9997	none	0.900031	TRUE	14278	47751	none	none	0	none	0	1	0
5340	Plasmin	Summary	Jfdwolff	0.219943	8	[[fibrinolysis]]	10	7602	GO:0042730	fibrinolysis	44171	biological_process	fibrinolysis--ncbo_text_direct--10.0	The degradation of fibrin is termed [[fibrinolysis]] .		FALSE	-459.29	direct	0.900012	TRUE	43036	66466	direct	direct	0.71	direct	0	0	5
1605	Dystroglycan	Function	Aard one	0.219943	9	In skeletal muscle the dystroglycan complex works as a transmembrane linkage between the extracellular matrix and the cytoskeleton. [alpha]-dystroglycan	10	11907	GO:0016011	dystroglycan complex	44171	cellular_component	dystroglycan complex--ncbo_text_direct--10.0	In skeletal muscle the dystroglycan complex works as a transmembrane linkage between the extracellular matrix and the cytoskeleton.		FALSE	-459.972	direct	0.899817	TRUE	10673	1211	direct	direct	0.03	direct	0	0	3
6513	GLUT1	significance	Arcadian	0.219943	8	impaired glucose transport across	10	8047	GO:0015758	glucose transport	44171	biological_process	glucose transport--ncbo_text_direct--10.0	This disease is characterized by a low [[cerebrospinal fluid]] glucose concentration (hypoglycorrhachia), a type of [[neuroglycopenia]] , which results from impaired glucose transport across the blood-brain barrier.		FALSE	-459.125	direct	0.899492	TRUE	14911	37072	direct	direct	0.88	direct	0	0	6
23558	WBP2	Summary	ProteinBoxBot	0.219943	5	{{PBB_Summary | section_title = | summary_text = The globular WW domain is composed of 38 to 40 semiconserved amino acids shared by proteins of diverse functions including structural, regulatory, and signaling proteins. The domain is involved in mediating protein-protein interactions through the binding of polyproline ligands. This gene encodes a WW domain binding protein, which binds to the WW d…	10	5131	GO:0050699	WW domain binding	44171	molecular_function	WW domain binding--ncbo_text_direct--10.0	This gene encodes a WW domain binding protein, which binds to the WW domain of Yes kinase-associated protein by its PY motifs.		TRUE	25.0525	none	0.899255	TRUE	808	2394	none	direct	0.06	direct	0	0	4
462	Antithrombin	nomenclature	89.242.253.22	0.219943	9	[[blood coagulation]]	10	40403	GO:0007596	blood coagulation	44171	biological_process	blood coagulation--ncbo_text_direct--10.0	Antithrombin IV (AT IV) refers to an antithrombin which becomes activated during and shortly after [[blood coagulation]] .	4102937, 6607710,	FALSE	-434.938	direct	0.899194	TRUE	61427	78057	direct	direct	0.07	direct	0	0	3
10111	Rad50	Function	Boghog2	0.219943	6	. The protein complex binds to DNA and displays numerous enzymatic activities that are required for nonhomologous joining of DNA ends. This protein, cooperating with its partners, is important for DNA double-strand break repair,	10	13960	GO:0006302	double-strand break repair	44171	biological_process	double-strand break repair--ncbo_text_direct--10.0	This protein, cooperating with its partners, is important for DNA double-strand break repair, [[cell cycle checkpoint]] activation, [[telomere]] maintenance, and [[genetic recombination|meiotic recombination]] .		FALSE	-471.01	direct	0.898988	TRUE	11291	35682	parent	direct	0	parent	0	0	6
2170	Heart-type fatty acid binding protein	Summary	unknown	0.219943	0		10	9841	GO:0005504	fatty acid binding	44171	molecular_function	fatty acid binding--ncbo_text_direct--10.0	9.82636, Heart-type fatty acid binding protein (hFABP) also known as mammary-derived growth inhibitor is a [[protein]] that in humans is encoded by the FABP3 [[gene]] .	NCBI Gene, 8661024,	FALSE	-434.993	direct	0.898743	TRUE	5305	26158	direct	direct	0.02	direct	0	0	3
3383	ICAM-1	Classically assigned functions	Boghog	0.219943	3	[[cell adhesion|adhesion]]	10	16221	GO:0007155	cell adhesion	44171	biological_process	cell adhesion--ncbo_text_direct--10.0	As a result of these binding characteristics, ICAM-1 has classically been assigned the function of intercellular [[cell adhesion|adhesion]] .	12526797,	FALSE	-441.026	direct	0.897448	TRUE	63911	217364	direct	direct	0	parent	0	0	2
54205	Cytochrome c	Summary	Cytochrome c	0.403958	10	[[electron transport chain]]	10	16371	GO:0022900	electron transport chain	44171	biological_process	electron transport chain--ncbo_text_direct--10.0	Cytochrome c is a highly soluble protein, unlike other [[cytochrome]] s, with a solubility of about 100 g/L and is an essential component of the [[electron transport chain]] , where it carries one electron.	11790791,	FALSE	-441.04	parent	0.895993	TRUE	124016	72824	direct	direct	0	none	0	0	3
5009	Ornithine transcarbamylase	Summary	Tristanb	0.219943	10	[[urea cycle]]	10	8869	GO:0000050	urea cycle	44171	biological_process	urea cycle--ncbo_text_direct--10.0	In plants and microbes OTC is involved in [[arginine]] (Arg) biosynthesis, whereas in mammals it is located in the [[mitochondria]] and is part of the [[urea cycle]] .		FALSE	-466.05	direct	0.894993	TRUE	12864	29064	direct	direct	0	none	0	0	4
2262	Glypican 5	See also	Boghog2	0.219943	5	[[Glypican]]	10	4268	GO:0015017	glypican	44171	molecular_function	Glypican--ncbo_text_direct--10.0	[[Glypican]]		FALSE	-11.0516	none	0.894839	TRUE	686	8126	none	none	0	none	0	1	0
9927	MFN2	Summary	Peak	0.219943	5	{{PBB_Summary | section_title = | summary_text = This gene encodes a mitochondrial membrane protein that participates in mitochondrial fusion and contributes to the maintenance and operation of the mitochondrial network. Mutations of the gene are implicated in some forms of [[Charcot-Marie-Tooth disease]]. The MFN2 protein may play a role in the pathophysiology of obesity. <ref>{{cite web | title…	10	2404	GO:0008053	mitochondrial fusion	44171	biological_process	mitochondrial fusion--ncbo_text_direct--10.0	This gene encodes a mitochondrial membrane protein that participates in mitochondrial fusion and contributes to the maintenance and operation of the mitochondrial network.	NCBI Gene,	TRUE	-451.055	direct	0.894537	TRUE	3238	6376	direct	none	0	none	0	0	4
1832	Desmoplakin	Summary	Magioladitis	0.219943	6	[[File:Desmosome.gif|thumb|350px|Cell adhesion in desmosomes]]	10	11853	GO:0030057	desmosome	44171	cellular_component	Desmosome--ncbo_text_direct--10.0	9.82636, [[File:Desmosome.gif|thumb|350px|Cell adhesion in desmosomes]] Desmoplakin is a protein associated with [[desmosomes]] .	1889810, 8769422,	FALSE	-441.056	direct	0.89445	TRUE	4698	7213	direct	direct	0	none	0	0	6
991	CDC20	Spindle Assembly Checkpoint	RamonyCajal	0.219943	6	[[Spindle Checkpoint]]	10	25677	GO:0031577	spindle checkpoint	44171	biological_process	Spindle Checkpoint--ncbo_text_direct--10.0	Moreover, Bub1 phosphorylates and thus inhibits Cdc20 directly, while in yeast [[Mad2]] and Mad3, when bound to Cdc20, trigger its autoubiquitiniation. ( For more information see [[Spindle Checkpoint]] .)	17612486,	FALSE	-456.067	parent	0.893339	TRUE	8282	18730	none	direct	0	none	0	0	5
5208	PFKFB2	Summary	ProteinBoxBot	0.219943	7	{{PBB_Summary | section_title = | summary_text = The protein encoded by this gene is involved in both the synthesis and degradation of fructose-2,6-bisphosphate, a regulatory molecule that controls glycolysis in eukaryotes. The encoded protein has a 6-phosphofructo-2-kinase activity that catalyzes the synthesis of fructose-2,6-bisphosphate, and a fructose-2,6-biphosphatase activity that catalyzes…	10	7809	GO:0003873	6-phosphofructo-2-kinase activity	44171	molecular_function	6-phosphofructo-2-kinase activity--ncbo_text_direct--10.0	The encoded protein has a 6-phosphofructo-2-kinase activity that catalyzes the synthesis of fructose-2,6-bisphosphate, and a fructose-2,6-biphosphatase activity that catalyzes the degradation of fructose-2,6-bisphosphate.		TRUE	-466.067	direct	0.893294	TRUE	454	453	direct	direct	0	none	0	0	6
3569	Interleukin 6	Function	Ciar	0.219943	10	that give rise to inflammatory cytokine production.	10	17156	GO:0001816	cytokine production	44171	biological_process	cytokine production--ncbo_text_direct--10.0	These are present on the cell surface and intracellular compartments and induce intracellular signaling cascades that give rise to inflammatory cytokine production.	12773095,	FALSE	-439.399	parent	0.893147	TRUE	131893	148232	parent	direct	0.67	direct	0	0	2
5624	Protein C	Pathways	Boghog	0.219943	4	[[Image:Blood Coagulation and Protein&nbsp;C Pathways.jpg|right|thumb | 360px | alt = Schematic diagram of the blood coagulation (thrombin; left) and protein C (right) pathways. In the blood coagulation pathway, thrombin acts to convert factor Xi to XIa, VIII to VIIIa V to Va, fibrinogen to fibrin. In addition, thrombin promotes platelet activation and aggregation via activation of protease-activ…	40	46651	GO:0007596	blood coagulation	44171	biological_process	blood coagulation--ncbo_text_direct--40.0	rp|369 [[Image:Blood Coagulation and Protein&nbsp;C Pathways.jpg|right|thumb | 360px | alt = Schematic diagram of the blood coagulation (thrombin; left) and protein C (right) pathways. In the blood coagulation pathway, thrombin acts to convert factor Xi to XIa, VIII to VIIIa V to Va, fibrinogen to fibrin. In addition, thrombin promotes platelet activation and aggregation via activation of proteas…	2551064, 12970121, 18574265,	FALSE	-434.187	direct	0.891336	TRUE	96793	78057	direct	direct	0.9	direct	0	0	3
11190	CEP250	Summary	ProteinBoxBot	0.219943	6	{{PBB_Summary | section_title = | summary_text = This gene encodes a core centrosomal protein required for centriole-centriole cohesion during interphase of the cell cycle. The encoded protein dissociates from the centrosomes when parental centrioles separate at the beginning of mitosis. The protein associates with and is phosphorylated by NIMA-related kinase 2, which is also associated with the …	10	5461	GO:0010457	centriole-centriole cohesion	44171	biological_process	centriole-centriole cohesion--ncbo_text_direct--10.0	This gene encodes a core centrosomal protein required for centriole-centriole cohesion during interphase of the cell cycle.	NCBI Gene,	TRUE	-456.088	direct	0.891226	TRUE	249	96	none	direct	0	none	0	0	6
4018	Lipoprotein(a)	See also	Greensburger	0.219943	10	[[Apolipoprotein]]	10	27373	GO:0005320	apolipoprotein	44171	molecular_function	Apolipoprotein--ncbo_text_direct--10.0	[[Lipoprotein]] [[Apolipoprotein]] [[Very low density lipoprotein]] [[Low density lipoprotein]] [[Combined hyperlipidemia]]		FALSE	-11.1016	none	0.88984	TRUE	40754	159102	none	none	0	none	0	1	0
5530	Calcineurin	Summary	Boghog2	0.219943	9	[[dephosphorylation|dephosphorylating]]	10	12885	GO:0016311	dephosphorylation	44171	biological_process	dephosphorylation--ncbo_text_direct--10.0	Calcineurin activates [[NFATC1|NFATc]] (Nuclear Factor of Activated T cell, cytoplasmic), a [[transcription factor]] , by [[dephosphorylation|dephosphorylating]] it.	10839803,	FALSE	-446.107	parent	0.889332	TRUE	60703	64412	direct	parent	0	none	0	0	5
1493	CTLA-4	and mechanism	193.80.51.179	0.219943	8	T cell activation through the T cell receptor and CD28 leads to increased expression of CTLA-4, an inhibitory receptor for	10	12032	GO:0042110	T cell activation	44171	biological_process	T cell activation--ncbo_text_direct--10.0	T cell activation through the T cell receptor and CD28 leads to increased expression of CTLA-4, an inhibitory receptor for B7 molecules (i. e. CD80 and CD86).		FALSE	-459.737	parent	0.888307	TRUE	23714	44691	direct	direct	0.38	direct	0	0	4
4152	MBD1	Summary	AndrewGNF	0.219943	7	{{PBB_Summary | section_title = | summary_text = DNA methylation is the major modification of eukaryotic genomes and plays an essential role in mammalian development. Human proteins MECP2, MBD1, MBD2, MBD3, and MBD4 comprise a family of nuclear proteins related by the presence in each of a methyl-CpG binding domain (MBD). Each of these proteins, with the exception of MBD3, is capable of binding s…	10	10810	GO:0008327	methyl-CpG binding	44171	molecular_function	methyl-CpG binding--ncbo_text_direct--10.0	Human proteins MECP2, MBD1, MBD2, MBD3, and MBD4 comprise a family of nuclear proteins related by the presence in each of a methyl-CpG binding domain (MBD).		TRUE	-466.12	direct	0.888041	TRUE	5294	18082	direct	direct	0	none	0	0	3
4137	Tau protein	Role in disease	Katiewett	0.219943	7	[[Hyperphosphorylation]]	10	16635	GO:0048151	hyperphosphorylation	44171	biological_process	Hyperphosphorylation--ncbo_text_direct--10.0	See|Tauopathy [[Hyperphosphorylation]] of the tau protein (tau inclusions, pTau) can result in the [[self-assembly]] of [[neurofibrillary tangle|tangles]] of paired helical filaments and straight filaments, which are involved in the pathogenesis of [[Alzheimer's disease]] and other [[tauopathy|tauopathies]] .	11381127,	FALSE	13.8755	none	0.887549	TRUE	21718	26524	none	none	0	none	0	1	0
4738	NEDD8	Summary	Rabbitvalley	0.219943	6	As with ubiquitin and SUMO, NEDD8 is conjugated to cellular proteins after its C-terminal tail is processed. The NEDD8 activating E1 enzyme is a heterodimer composed of APPBP1 and UBA3 subunits. The APPBP1/UBA3 enzyme has homology to the N- and C-terminal halves of the ubiquitin E1 enzyme, respectively. The UBA3 subunit contains the catalytic center and activates NEDD8 in an ATP-dependent reactio…	10	11614	GO:0008180	signalosome	44171	cellular_component	signalosome--ncbo_text_direct--10.0	Proteases specific for NEDD8 removal are the COP9 signalosome which removes NEDD8 from the CUL1 subunit of SCF ubiquitin ligases, and NEDP1 (or DEN1, SENP8).	10207026, http://www.bostonbiochem.com/overview.php?prod=nedd8,	FALSE	33.8721	none	0.88721	TRUE	6249	7493	none	none	0	none	0	0	3
2645	Glucokinase	Kinetics	Alteripse	0.219943	10	glucokinase activity is	10	40082	GO:0004340	glucokinase activity	44171	molecular_function	glucokinase activity--ncbo_text_direct--10.0	In other words, at a glucose concentration of about 72&nbsp;mg/dl, which is near the low end of the normal range, glucokinase activity is most sensitive to small changes in glucose concentration.		FALSE	-466.129	direct	0.887054	TRUE	21250	2048	direct	direct	0	none	0	0	6
317	APAF1	Function	Boghog	0.219943	8	[[apoptosome]]	10	13036	GO:0043293	apoptosome	44171	cellular_component	apoptosome--ncbo_text_direct--10.0	Upon binding [[cytochrome c]] and [[deoxyadenosine triphosphate|dATP]] , this protein forms an oligomeric [[apoptosome]] .	15829969,	FALSE	58.8682	none	0.886816	TRUE	4829	6199	direct	direct	0	none	0	0	3
462	Antithrombin	nomenclature	89.242.253.22	0.219943	9	[[fibrinogen]]	10	40403	GO:0008001	fibrinogen	44171	molecular_function	fibrinogen--ncbo_text_direct--10.0	Antithrombin I (AT I) refers to the absorption of [[thrombin]] onto [[fibrin]] after thrombin has activated [[fibrinogen]] .		FALSE	-11.135	none	0.886498	TRUE	61427	166018	none	none	0	none	0	1	0
22871	NLGN1	Summary	Citation bot	0.219943	3	{{PBB_Summary | section_title = | summary_text = This gene encodes a member of the [[neuroligin]] family of neuronal cell surface proteins. Neuroligin-1 acts as splice site-specific ligand for ?-neurexins and has been shown to localize to the postsynaptic compartment at excitatory synapses and is involved in the formation and remodeling of central nervous system synapses.<ref>{{cite journal |auth…	10	7502	GO:0005177	neuroligin	44171	molecular_function	neuroligin--ncbo_text_direct--10.0	This gene encodes a member of the [[neuroligin]] family of neuronal cell surface proteins.	10892652,	TRUE	13.8579	none	0.885793	TRUE	529	6136	none	none	0	none	0	1	0
1674	Desmin	Summary	Arcadian	0.219943	3	[[intermediate filament]]	10	10953	GO:0005882	intermediate filament	44171	cellular_component	intermediate filament--ncbo_text_direct--10.0	Desmin is a type III [[intermediate filament]] found near the Z line in [[sarcomere]] s.	266185,	FALSE	-441.147	direct	0.885258	TRUE	29083	44839	direct	direct	0	parent	0	0	3
2153	Factor V	Role in disease	Jfdwolff	0.219943	10	[[fibrinogen]]	10	10080	GO:0008001	fibrinogen	44171	molecular_function	fibrinogen--ncbo_text_direct--10.0	Bleeding worksheet Until the discovery of factor V, coagulation was regarded as a product of four factors: [[calcium]] (IV) and thrombokinase (III) together acting on [[prothrombin]] (II) to produce [[fibrinogen]] (I); this model had been outlined by [[Paul Morawitz]] in 1905.	10593904, 8164741, 12871488,	FALSE	13.8526	none	0.885255	TRUE	66221	166018	none	none	0	none	0	1	0
7157	P53	Summary	Teemu08	0.219943	9	[[tumor suppressor]]	10	99547	GO:0008181	tumor suppressor	44171	molecular_function	tumor suppressor--ncbo_text_direct--10.0	9.82636, for|the band and album of the same name|P53 (band)|P53 (album) lowercase p53 (also known as protein 53 or tumor protein 53 ), is a [[tumor suppressor]] protein that in humans is encoded by the TP53 gene.	6396087, 3001719, 3456488, 2047879,	FALSE	13.8477	none	0.884767	TRUE	562370	186728	none	none	0	none	0	1	0
5054	Plasminogen activator inhibitor-1	Summary	Jfdwolff	0.219943	7	[[fibrinolysis]]	10	8912	GO:0042730	fibrinolysis	44171	biological_process	fibrinolysis--ncbo_text_direct--10.0	9.82636, Plasminogen activator inhibitor-1 is the principal inhibitor of [[tissue plasminogen activator]] (tPA) and [[urokinase]] (uPA), the activators of [[plasmin]] ogen and hence [[fibrinolysis]] (the physiological breakdown of [[thrombus|blood clots]] ).		FALSE	-464.495	direct	0.884507	TRUE	81336	66466	parent	direct	0.66	direct	0	0	5
154810	AMOTL1	Summary	ProteinBoxBot	0.219943	7	{{PBB_Summary | section_title = | summary_text = The protein encoded by this gene is a peripheral membrane protein that is a component of tight junctions or TJs. TJs form an apical junctional structure and act to control paracellular permeability and maintain cell polarity. This protein is related to angiomotin, an angiostatin binding protein that regulates endothelial cell migration and capillar…	10	4482	GO:0043532	angiostatin binding	44171	molecular_function	angiostatin binding--ncbo_text_direct--10.0	This protein is related to angiomotin, an angiostatin binding protein that regulates endothelial cell migration and capillary formation.	NCBI Gene,	TRUE	48.8414	child	0.884145	TRUE	235	276	child	none	0	none	0	0	3
699	BUB1	Structure	Boghog2	0.219943	6	[[spindle checkpoint|spindle assembly checkpoint]]	10	18559	GO:0071173	spindle assembly checkpoint	44171	biological_process	spindle assembly checkpoint--ncbo_text_direct--10.0	The latter interaction is essential for kinetochore localization of Bub1 and its function in cell cycle arrest induced by [[spindle checkpoint|spindle assembly checkpoint]] (SAC) activation.	17981135, http://string82.embl.de/newstring_cgi/show_network_section.pl?identifier=9606.ENSP00000302530&all_channels_on=1&interactive=yes&network_flavor=evidence&targetmode=proteins,	FALSE	-441.161	direct	0.883883	TRUE	7196	12755	direct	direct	0	none	0	0	6
2660	Myostatin	Discovery and sequencing	Anthony Appleyard	0.219943	10	. This protein normally restrains muscle growth, ensuring that muscles do not grow too large. Mutations that reduce the production of functional myostatin lead to an overgrowth of muscle tissue. Myostatin-related muscle hypertrophy has a pattern of inheritance known as incomplete autosomal dominance. People with a mutation in both copies of the MSTN gene in each	10	16123	GO:0014896	muscle hypertrophy	44171	biological_process	muscle hypertrophy--ncbo_text_direct--10.0	Myostatin-related muscle hypertrophy has a pattern of inheritance known as incomplete autosomal dominance.		FALSE	-465.144	parent	0.883641	TRUE	31331	25693	parent	direct	0.02	direct	0	0	4
2158	Factor IX	Physiology	Ppgardne	0.219943	3	[[File:Blood_Coagulation_and_Protein_C_Pathways.jpg|thumb|The blood coagulation and [[Protein C]] pathway.|left]]	10	9302	GO:0007596	blood coagulation	44171	biological_process	blood coagulation--ncbo_text_direct--10.0	[[File:Blood_Coagulation_and_Protein_C_Pathways.jpg|thumb|The blood coagulation and [[Protein C]] pathway.|left]] Factor IX is produced as a [[zymogen]] , an inactive precursor.	7662969, 659613,	FALSE	-441.167	direct	0.883276	TRUE	36113	78057	direct	direct	0	parent	0	0	3
23559	WBP1	Summary	ProteinBoxBot	0.219943	5	{{PBB_Summary | section_title = | summary_text = The globular WW domain is composed of 38 to 40 semiconserved amino acids shared by proteins of diverse functions including structural, regulatory, and signaling proteins. The domain is involved in mediating protein-protein interactions through the binding of polyproline ligands. This gene encodes a WW domain binding protein, which binds to the WW d…	10	4176	GO:0050699	WW domain binding	44171	molecular_function	WW domain binding--ncbo_text_direct--10.0	This gene encodes a WW domain binding protein, which binds to the WW domain of Yes kinase-associated protein by a conserved region: XPPXY motif.		TRUE	-481.172	direct	0.882759	TRUE	1479	2394	none	direct	0	none	0	0	4
836	Caspase 3	Activation	Anjac89	0.219943	9	of caspase-3 is necessary because if unregulated, caspase activity would kill	10	28450	GO:0030693	caspase activity	44171	molecular_function	caspase activity--ncbo_text_direct--10.0	The zymogen feature of caspase-3 is necessary because if unregulated, caspase activity would kill cells indiscriminately.	14644197, 17437405,	FALSE	20.6599	none	0.881986	TRUE	78523	36067	none	none	0.84	direct	0	1	0
157570	ESCO2	See also	Kesuran	0.219943	4	[[Establishment of sister chromatid cohesion]]	10	6054	GO:0034085	establishment of sister chromatid cohesion	44171	biological_process	Establishment of sister chromatid cohesion--ncbo_text_direct--10.0	[[Cohesin#Clinical_significance]] [[Establishment of sister chromatid cohesion]]		FALSE	18.8138	none	0.881378	TRUE	789	975	none	direct	0	none	0	0	3
10082	Glypican 6	See also	Boghog2	0.219943	5	[[Glypican]]	10	3718	GO:0015017	glypican	44171	molecular_function	Glypican--ncbo_text_direct--10.0	[[Glypican]]		FALSE	-11.1869	none	0.881313	TRUE	503	8126	none	none	0	none	0	1	0
9276	COPB2	Summary	ProteinBoxBot	0.219943	6	{{PBB_Summary | section_title = | summary_text = The Golgi coatomer complex (see MIM 601924) constitutes the coat of nonclathrin-coated vesicles and is essential for Golgi budding and vesicular trafficking. It consists of 7 protein subunits, including COPB2.[supplied by OMIM]<ref name="entrez">{{cite web | title = Entrez Gene: COPB2 coatomer protein complex, subunit beta 2 (beta prime)| url = htt…	10	9338	GO:0005799	coatomer	44171	cellular_component	coatomer--ncbo_text_direct--10.0	The Golgi coatomer complex (see MIM 601924) constitutes the coat of nonclathrin-coated vesicles and is essential for Golgi budding and vesicular trafficking.		TRUE	-11.1915	none	0.880852	TRUE	471	6436	none	none	0	none	0	1	0
3728	Plakoglobin	Function	FrescoBot	0.219943	5	[[desmosome]]	10	22862	GO:0030057	desmosome	44171	cellular_component	desmosome--ncbo_text_direct--10.0	Plakoglobin (gamma-catenin) was originally identified as a component of [[desmosome]] s, where it can bind to the [[cadherin]] family member [[desmoglein|desmoglein I]] .	16823493,	FALSE	-441.192	direct	0.880827	TRUE	5796	7213	direct	direct	0	none	0	0	6
4311	Neprilysin	Amyloid beta regulation	Opabinia regalis	0.219943	10	neprilysin activity with increasing age may also be explained by	10	9094	GO:0004245	neprilysin activity	44171	molecular_function	neprilysin activity--ncbo_text_direct--10.0	Declining neprilysin activity with increasing age may also be explained by [[oxidative]] damage, known to be a causative factor in Alzheimer's disease; higher levels of inappropriately oxidized neprilysin have been found in Alzheimer's patients compared to cognitively normal elderly people.	8631021, 14511676,	FALSE	13.7944	none	0.879437	TRUE	6751	495	none	none	0	none	0	1	0
4684	Neural cell adhesion molecule	modification	155.198.230.100	0.219943	10	is thought to abrogate its homophilic binding properties and can lead to reduced cell adhesion important	10	7294	GO:0007155	cell adhesion	44171	biological_process	cell adhesion--ncbo_text_direct--10.0	NCAM exhibits [[glycoform]] s as it can be posttranslationally modified by the addition of [[polysialic acid]] (PSA) to the fifth Ig domain, which is thought to abrogate its homophilic binding properties and can lead to reduced cell adhesion important in cell migration and invasion.	17949897,	FALSE	-441.207	direct	0.879266	TRUE	22212	217364	direct	direct	0	parent	0	0	2
1462	Versican	Summary	Anypodetos	0.219943	6	[[chondroitin sulfate proteoglycan]]	10	15319	GO:0005204	chondroitin sulfate proteoglycan	44171	molecular_function	chondroitin sulfate proteoglycan--ncbo_text_direct--10.0	Versican is a large [[chondroitin sulfate proteoglycan]] with an apparent molecular mass of more than 1000kDa.		FALSE	-11.2095	none	0.879047	TRUE	6726	20090	none	none	0	none	0	1	0
4000	LMNA	Function	Boghog2	0.219943	7	[[nuclear lamina]]	10	15137	GO:0005652	nuclear lamina	44171	cellular_component	nuclear lamina--ncbo_text_direct--10.0	The [[nuclear lamina]] consists of a two-dimensional matrix of proteins located next to the [[inner nuclear membrane proteins |inner nuclear membrane]] .	NCBI Gene,	FALSE	-434.58	direct	0.879019	TRUE	9436	10653	direct	direct	0.63	direct	0	0	4
1237	CCR8 (gene)	Function	Boghog2	0.219943	5	and its ligands suggested its role in regulation of monocyte chemotaxis and	10	9228	GO:0090025	regulation of monocyte chemotaxis	44171	biological_process	regulation of monocyte chemotaxis--ncbo_text_direct--10.0	Studies of this receptor and its ligands suggested its role in regulation of monocyte chemotaxis and [[thymocyte|thymic cell]] [[apoptosis]] .		FALSE	18.7881	none	0.878811	TRUE	62	81	none	direct	0	none	0	0	5
2335	Fibronectin	Structure	unknown	0.219943	0		10	23098	GO:0009986	cell surface	44171	cellular_component	cell surface--ncbo_text_direct--10.0	The RGD sequence (Argï¿½Glyï¿½Asp) is located in III <sub>10</sub> and is the site of [[cell adhesion|cell attachment]] via [[?5?1]] and [[?V?3]] [[integrins]] on the cell surface.	16397245,	FALSE	64.817	none	0.878695	TRUE	134526	393864	direct	direct	0.03	direct	0	0	2
6023	RMRP	Summary	ProteinBoxBot	0.219943	7	component of mitochondrial RNA processing endoribonuclease, also known as RMRP, is a human	10	6231	GO:0000963	mitochondrial RNA processing	44171	biological_process	mitochondrial RNA processing--ncbo_text_direct--10.0	9.82636, mergeto|RNase MRP|discuss=Talk:RNase MRP#Merger proposal|date=March 2009 RNA component of mitochondrial RNA processing endoribonuclease, also known as RMRP, is a human [[gene]] .	NCBI Gene,	FALSE	43.7822	none	0.878222	TRUE	2525	769	none	direct	0	none	0	0	5
2147	Thrombin	Summary	Boghog	0.141851	3	coagulation factor II (F2),	20	17947	GO:0050817	coagulation	44171	biological_process	coagulation--ncbo_text_direct--20.0	9.82636, morefootnotes|date=September 2010 Thrombin, also known as coagulation factor II (F2), is a " [[trypsin]] -like" [[serine protease]] [[coagulation]] protein in the blood stream that has many effects in the [[coagulation#The_coagulation_cascade|coagulation cascade]] .	2825773, 3474786,	FALSE	-446.222	parent	0.877826	TRUE	153279	737330	parent	direct	0	parent	0	0	2
1576	CYP3A4	Summary	Techelf	0.141851	10	Cytochrome	20	17685	GO:0009458	cytochrome	44171	molecular_function	Cytochrome--ncbo_text_direct--20.0	9.82636, Cytochrome P <sub>450</sub> 3A4 (abbreviated CYP3A4) ( EC number|1.14.13.97 ), a member of the [[cytochrome P450|cytochrome P<sub>450</sub>]] mixed-function oxidase system, is one of the most important enzymes involved in the metabolism of [[xenobiotic]] s in the body.	8269949,	FALSE	13.7721	none	0.877209	TRUE	109969	446415	none	none	0	none	0	1	0
55669	MFN1	Summary	ProteinBoxBot	0.305339	5	{{PBB_Summary | section_title = | summary_text = The protein encoded by this gene is a mediator of mitochondrial fusion. This protein and mitofusin 2 are homologs of the Drosophila protein fuzzy onion (Fzo). They are mitochondrial membrane proteins that interact with each other to facilitate mitochondrial targeting.<ref name="entrez">{{cite web | title = Entrez Gene: MFN1 mitofusin 1| url = http:…	10	5556	GO:0008053	mitochondrial fusion	44171	biological_process	mitochondrial fusion--ncbo_text_direct--10.0	The protein encoded by this gene is a mediator of mitochondrial fusion.		TRUE	-476.244	direct	0.875636	TRUE	1453	6376	direct	none	0	child	0	0	4
3576	Interleukin 8	Function	KeithJonsn	0.219943	8	[[chemotaxis]]	10	11225	GO:0006935	chemotaxis	44171	biological_process	chemotaxis--ncbo_text_direct--10.0	Primary function of IL-8 is the induction of [[chemotaxis]] in its target cells (e.g. neutrophil granulocytes).		FALSE	-466.26	direct	0.874032	TRUE	51006	115665	direct	direct	0	parent	0	0	3
10468	Follistatin	Summary	Boghog2	0.219943	6	[[activin and inhibin|activin]]	10	13084	GO:0016916	inhibin	44171	molecular_function	inhibin--ncbo_text_direct--10.0	Since then its primary function has been determined to be the binding and bioneutralization agent of members of the [[Transforming growth factor beta superfamily|TGF-? superfamily]] , with primary focus on [[activin and inhibin|activin]] , a [[paracrine]] hormone (TGF-? member) which enhances secretion of FSH in the anterior pituitary.		FALSE	-11.2643	none	0.873565	TRUE	14278	35184	none	none	0	none	0	1	0
261729	STEAP2	Summary	ProteinBoxBot	0.219943	5	{{PBB_Summary | section_title = | summary_text = This gene is a member of the STEAP family and encodes a multi-pass membrane protein that localizes to the Golgi complex, the plasma membrane, and the vesicular tubular structures in the cytosol. A highly similar protein in mouse has both ferrireductase and cupric reductase activity, and stimulates the cellular uptake of both iron and copper in vitr…	10	4690	GO:0008823	cupric reductase activity	44171	molecular_function	cupric reductase activity--ncbo_text_direct--10.0	A highly similar protein in mouse has both ferrireductase and cupric reductase activity, and stimulates the cellular uptake of both iron and copper in vitro.		TRUE	18.7334	none	0.873339	TRUE	209	92	none	direct	0	none	0	0	5
4580	MTX1	Function	210.102.199.17	0.219943	3	The metaxin gene, which encodes a protein located on the	10	5778	GO:0018998	metaxin	44171	cellular_component	metaxin--ncbo_text_direct--10.0	The metaxin gene, which encodes a protein located on the outer membrane of mitochondria, is a component of the mitochondrial protein translocation apparatus.	9045676,	FALSE	13.7323	none	0.873227	TRUE	2575	2956	none	none	0	none	0	1	0
5122	Proprotein convertase 1	Function	unknown	0.219943	0		10	4805	GO:0004285	proprotein convertase 1 activity	44171	molecular_function	proprotein convertase 1 activity--ncbo_text_direct--10.0	The [[gene knockout|knockout]] of proprotein convertase 1 is not lethal in [[mouse|mice]] or humans, most likely due to the presence of the second convertase, although mice lacking proprotein convertase 1 activity show a number of defects including slow growth.		FALSE	-11.2783	none	0.872169	TRUE	670	48	none	none	0	none	0	1	0
4835	NQO2	Summary	ProteinBoxBot	0.219943	6	NAD(P)H dehydrogenase, quinone 2, also known	10	7560	GO:0008751	NAD(P)H dehydrogenase	44171	molecular_function	NAD(P)H dehydrogenase--ncbo_text_direct--10.0	9.82636, Orphan|date=February 2009 NAD(P)H dehydrogenase, quinone 2, also known as NQO2 or QR2, is a human [[gene]] .		FALSE	-11.2787	none	0.872135	TRUE	1562	4830	none	none	0	none	0	1	0
26027	ACOT11	Summary	ProteinBoxBot	0.219943	7	{{PBB_Summary | section_title = | summary_text = This gene encodes a protein with acyl-CoA thioesterase activity towards medium (C12) and long-chain (C18) fatty acyl-CoA substrates. Expression of a similar murine protein in brown adipose tissue is induced by cold exposure and repressed by warmth. Expression of the mouse protein has been associated with obesity, with higher expression found in obe…	10	4777	GO:0016291	acyl-CoA thioesterase activity	44171	molecular_function	acyl-CoA thioesterase activity--ncbo_text_direct--10.0	This gene encodes a protein with acyl-CoA thioesterase activity towards medium (C12) and long-chain (C18) fatty acyl-CoA substrates.		TRUE	-466.284	direct	0.871566	TRUE	254	570	direct	direct	0	none	0	0	6
50628	GEMIN4	Summary	ProteinBoxBot	0.219943	7	{{PBB_Summary | section_title = | summary_text = The product of this gene is part of a large complex localized to the cytoplasm, nucleoli, and to discrete nuclear bodies called Gemini bodies (gems). The complex functions in spliceosomal snRNP assembly in the cytoplasm, and regenerates spliceosomes required for pre-mRNA splicing in the nucleus. The encoded protein directly interacts with a DEAD bo…	10	10781	GO:0000387	spliceosomal snRNP assembly	44171	biological_process	spliceosomal snRNP assembly--ncbo_text_direct--10.0	The complex functions in spliceosomal snRNP assembly in the cytoplasm, and regenerates spliceosomes required for pre-mRNA splicing in the nucleus.	NCBI Gene,	TRUE	-466.286	direct	0.871428	TRUE	663	80	none	none	0	none	0	0	5
1565	CYP2D6	Summary	Techelf	0.219943	10	[[cytochrome P450]]	10	14320	GO:0005490	cytochrome P450	44171	molecular_function	cytochrome P450--ncbo_text_direct--10.0	9.82636, Cytochrome P450 2D6 (CYP2D6), a member of the [[cytochrome P450]] mixed-function oxidase system, is one of the most important enzymes involved in the metabolism of [[xenobiotic]] s in the body.		FALSE	-11.2952	none	0.870482	TRUE	67323	171269	none	none	0	none	0	1	0
836	Caspase 3	Summary	CopperKettle	0.219943	9	[[apoptosis|cell apoptosis]]	20	28450	GO:0006915	apoptosis	44171	biological_process	apoptosis--ncbo_text_direct--20.0	Sequential activation of caspases plays a central role in the execution-phase of [[apoptosis|cell apoptosis]] .		FALSE	-466.297	direct	0.870295	TRUE	78523	1096868	direct	direct	0	parent	0	0	4
672	BRCA1	Summary	Boghog2	0.219943	10	[[DNA repair]]	10	93662	GO:0006281	DNA repair	44171	biological_process	DNA repair--ncbo_text_direct--10.0	This protein thus plays a role in transcription, [[DNA repair]] of double-stranded breaks [[ubiquitin]] ation, [[transcriptional regulation]] as well as other functions.	16108063, 12787778, 17683622,	FALSE	-441.301	direct	0.869865	TRUE	169768	224422	direct	direct	0	none	0	0	5
1633	Deoxycytidine kinase	Function	Boghog2	0.219943	5	Deoxycytidine kinase (DCK) is required for the phosphorylation of several deoxyribonucleosides and their nucleoside analogs. Deficiency of DCK is associated with resistance to antiviral and anticancer chemotherapeutic agents. Conversely, increased deoxycytidine kinase activity is associated with increased activation of these compounds to cytotoxic nucleoside triphosphate derivatives. DCK is clini…	10	9294	GO:0004137	deoxycytidine kinase activity	44171	molecular_function	deoxycytidine kinase activity--ncbo_text_direct--10.0	Conversely, increased deoxycytidine kinase activity is associated with increased activation of these compounds to cytotoxic nucleoside triphosphate derivatives.		FALSE	-466.303	direct	0.869684	TRUE	5420	513	direct	direct	0	child	0	0	8
5888	RAD51	Pathology	unknown	0.219943	0		10	20595	GO:0006281	DNA repair	44171	biological_process	DNA repair--ncbo_text_direct--10.0	The breast cancer susceptibility protein [[BRCA2]] controls the function of Rad51 in the pathway for DNA repair by homologous recombination.	12442171, 14636569,	FALSE	-441.308	direct	0.869241	TRUE	20383	224422	direct	direct	0	parent	0	0	5
176	Aggrecan	Summary	Opabinia regalis	0.141851	7	Aggrecan, large aggregating proteoglycan	20	9335	GO:0005203	proteoglycan	44171	molecular_function	proteoglycan--ncbo_text_direct--20.0	9.82636, Aggrecan, large aggregating proteoglycan or [[chondroitin sulfate proteoglycan]] 1 is a [[proteoglycan]] , or a [[protein]] modified with large [[carbohydrate]] s; the [[human]] form of the protein is 2316 [[amino acid]] s long and can be expressed in multiple [[isoform]] s due to [[alternative splicing]] .	1985970, 17255106,	FALSE	13.6919	none	0.869191	TRUE	11547	59436	none	none	0	none	0	1	0
4175	MCM6	Function	BorisTM	0.219943	7	The MCM complex consisting of	10	13298	GO:0042555	MCM complex	44171	cellular_component	MCM complex--ncbo_text_direct--10.0	The MCM complex consisting of MCM6 (this protein) and [[MCM2]] , [[MCM4|4]] and [[MCM7|7]] possesses [[DNA]] [[helicase]] activity, and may act as a DNA unwinding [[enzyme]] .	20202939,	FALSE	58.6889	none	0.868886	TRUE	4268	2067	direct	direct	0	child	0	0	3
4998	ORC1	Function	Boghog	0.219943	4	[[origin recognition complex]]	10	11564	GO:0000808	origin recognition complex	44171	cellular_component	origin recognition complex--ncbo_text_direct--10.0	The [[origin recognition complex]] (ORC) is a highly conserved six subunits protein complex essential for the initiation of the DNA replication in eukaryotic cells.		FALSE	-466.313	direct	0.868735	TRUE	6086	13820	direct	direct	0	child	0	0	3
5961	Peripherin 2	Summary	SmackBot	0.219943	6	{{PBB_Summary | section_title = | summary_text = The protein encoded by this gene is a member of the transmembrane 4 superfamily, also known as the tetraspanin family. Most of these members are cell-surface proteins that are characterized by the presence of four transmembrane helices. Tetraspanins mediate signal transduction events that play a role in the regulation of cell development, activatio…	20	8440	GO:0045102	peripherin	44171	cellular_component	peripherin--ncbo_text_direct--20.0	Peripherin 2 (sometimes referred to as peripherin/RDS or simply RDS) is a cell surface glycoprotein found in the outer segment of both rod and cone photoreceptor cells.		TRUE	-11.3148	none	0.868516	TRUE	455	4966	none	none	0	none	0	1	0
8930	MBD4	Summary	ProteinBoxBot	0.219943	5	{{PBB_Summary | section_title = | summary_text = DNA methylation is the major modification of eukaryotic genomes and plays an essential role in mammalian development. Human proteins MECP2, MBD1, MBD2, MBD3, and MBD4 comprise a family of nuclear proteins related by the presence in each of a methyl-CpG binding domain (MBD). Each of these proteins, with the exception of MBD3, is capable of binding s…	10	9640	GO:0008327	methyl-CpG binding	44171	molecular_function	methyl-CpG binding--ncbo_text_direct--10.0	Human proteins MECP2, MBD1, MBD2, MBD3, and MBD4 comprise a family of nuclear proteins related by the presence in each of a methyl-CpG binding domain (MBD).		TRUE	18.6839	none	0.868385	TRUE	2966	18082	none	direct	0	none	0	0	3
7469	WHSC2	Summary	Citation bot 1	0.219943	5	{{PBB_Summary | section_title = | summary_text = This gene is expressed ubiquitously with higher levels in fetal than in adult tissues. It encodes a protein sharing 93% sequence identity with the mouse protein. Wolf-Hirschhorn syndrome (WHS) is a malformation syndrome associated with a hemizygous deletion of the distal short arm of chromosome 4. This gene is mapped to the 165 kb WHS critical regi…	10	9113	GO:0032021	NELF complex	44171	cellular_component	NELF complex--ncbo_text_direct--10.0	WHSC2 encodes the NELF-A subunit of the NELF complex.	12612062,	FALSE	33.6834	none	0.86834	TRUE	367	120	none	none	0	none	0	0	4
5192	PEX10	Summary	SmackBot	0.219943	3	{{PBB_Summary | section_title = | summary_text = This gene encodes a protein involved in import of peroxisomal matrix proteins. This protein localizes to the peroxisomal membrane. Mutations in this gene result in phenotypes within the Zellweger spectrum of peroxisomal biogenesis disorders, ranging from neonatal adrenoleukodystrophy to Zellweger syndrome. Alternative splicing results in two transc…	10	8743	GO:0005782	peroxisomal matrix	44171	cellular_component	peroxisomal matrix--ncbo_text_direct--10.0	This gene encodes a protein involved in import of peroxisomal matrix proteins.		TRUE	18.6751	none	0.867506	TRUE	1307	3738	none	direct	0	child	0	0	5
355	Fas receptor	Function	FrescoBot	0.219943	4	[[death-inducing signaling complex]]	10	16087	GO:0031264	death-inducing signaling complex	44171	cellular_component	death-inducing signaling complex--ncbo_text_direct--10.0	Fas forms the [[death-inducing signaling complex]] (DISC) upon ligand binding.		FALSE	-471.325	direct	0.867495	TRUE	10877	9660	parent	direct	0	none	0	0	3
5617	Prolactin	Summary	Gleng	0.219943	8	prolactin secretion.	20	15952	GO:0070459	prolactin secretion	44171	biological_process	prolactin secretion--ncbo_text_direct--20.0	Pituitary prolactin secretion is regulated by [[Neuroendocrine cell|neuroendocrine]] neurons in the [[hypothalamus]] , the most important ones being the neurosecretory [[Tuberoinfundibular_pathway|tuberoinfundibulum]] (TIDA) neurons of the [[arcuate nucleus]] , which secrete [[dopamine]] to act on the [[D2_receptor|dopamine-2 receptors]] of [[lactotrophs]] , causing [[inhibition]] of prolactin se…	http://www.newscientist.com/channel/sex/mg18925405.900.html,	FALSE	33.6748	none	0.867483	TRUE	215443	32888	none	none	0	none	0	0	5
1234	CCR5	Summary	130.88.166.168	0.219943	5	[[HIV tropism|M-tropic strains]]	10	24323	GO:0009606	tropism	44171	biological_process	tropism--ncbo_text_direct--10.0	[[Homozygous]] carriers of this mutation are resistant to [[HIV tropism|M-tropic strains]] of [[HIV-1 infection]] .	8751444,	FALSE	43.6747	none	0.867473	TRUE	76309	58139	none	direct	0	none	0	0	2
6404	P-selectin glycoprotein ligand-1	Posttranslational modification	Adhesionguy	0.219943	9	gain its selectin binding activity: *	10	9819	GO:0008337	selectin	44171	molecular_function	selectin--ncbo_text_direct--10.0	PSGL-1 protein requires two distinct [[posttranslational modification]] s to gain its selectin binding activity: [[sulfation]] of [[tyrosine]] s the addition of the [[sialyl Lewis x]] tetrasaccharide (sLex) to its O-linked [[glycan]] s PSGL-1 is expressed on all [[white blood cells]] and plays an important role in the recruitment of white blood cells into inflamed tissue.		FALSE	-11.3369	none	0.86631	TRUE	9681	72810	none	none	0	none	0	1	0
5925	Retinoblastoma protein	suppression	unknown	0.219943	0		10	46540	GO:0051320	S phase	44171	biological_process	S phase--ncbo_text_direct--10.0	The [[Transcription (genetics)|transcription]] activating complexes of [[E2 promoter-bindingï¿½protein-dimerization partner]] s (E2F-DP) can push a cell into S phase.	15840447, 9813067, 12642231, 12445661, 16210110, 16081278, 16466572, 8242749, 14611951, 9071815, 16236452,	FALSE	-446.337	parent	0.866309	TRUE	57055	65969	parent	direct	0	none	0	0	4
54205	Cytochrome c	Summary	208.17.215.247	0.403958	10	[[mitochondrion]]	10	16371	GO:0005739	mitochondrion	44171	cellular_component	mitochondrion--ncbo_text_direct--10.0	9.82636, The Cytochrome complex, or cyt c is a small [[heme]] [[protein]] found loosely associated with the inner membrane of the [[mitochondrion]] .		FALSE	-466.34	direct	0.865993	TRUE	124016	72687	direct	direct	0	parent	0	0	4
2520	Gastrin	Function	72.135.248.67	0.219943	7	gastric emptying. *	10	14598	GO:0035483	gastric emptying	44171	biological_process	gastric emptying--ncbo_text_direct--10.0	Strengthens antral contractions against the pylorus, and constricts the pyloric sphincter, which slows gastric emptying.		FALSE	8.65325	none	0.865325	TRUE	61342	62821	none	none	0	none	0	0	5
991	CDC20	Summary	Boghog2	0.219943	6	[[anaphase promoting complex]]	10	25677	GO:0051322	anaphase	44171	biological_process	anaphase--ncbo_text_direct--10.0	To the best of current knowledge its most important function is to activate the [[anaphase promoting complex]] (APC), a large 11-13 subunit complex that initiates chromatid separation and entrance into [[anaphase]] .		FALSE	18.6529	none	0.865291	TRUE	8282	54257	none	direct	0	none	0	0	4
9559	VPS26A	Summary	Boghog	0.219943	7	, which serves as the core of the retromer complex. Alternative splicing results in multiple transcript variants encoding different isoforms.	10	7196	GO:0030904	retromer complex	44171	cellular_component	retromer complex--ncbo_text_direct--10.0	Expression studies in yeast and mammalian cells indicate that this protein interacts directly with [[VPS35]] , which serves as the core of the retromer complex.		FALSE	-466.349	direct	0.865073	TRUE	216	1239	direct	direct	0	none	0	0	3
699	BUB1	Summary	Boghog2	0.219943	6	[[spindle checkpoint|mitotic spindle checkpoint]]	10	18559	GO:0031577	spindle checkpoint	44171	biological_process	spindle checkpoint--ncbo_text_direct--10.0	The protein is bound to [[kinetochore]] s and plays a key role in the establishment of the [[spindle checkpoint|mitotic spindle checkpoint]] and chromosome congression.		FALSE	-466.35	parent	0.864987	TRUE	7196	18730	direct	direct	0	none	0	0	5
7852	CXCR4	also	Grandmasterka	0.219943	8	[[HIV tropism]]	10	12092	GO:0009606	tropism	44171	biological_process	tropism--ncbo_text_direct--10.0	[[HIV tropism]] [[Entry inhibitor]] [[Discovery and development of CCR5 receptor antagonists]]		FALSE	8.64928	none	0.864928	TRUE	58726	58139	none	none	0	none	0	0	2
3065	HDAC1	Summary	ProteinBoxBot	0.219943	6	{{PBB_Summary | section_title = | summary_text = Histone acetylation and deacetylation, catalyzed by multisubunit complexes, play a key role in the regulation of eukaryotic gene expression. The protein encoded by this gene belongs to the histone deacetylase/acuc/apha family and is a component of the histone deacetylase complex. It also interacts with retinoblastoma tumor-suppressor protein and th…	10	63913	GO:0000118	histone deacetylase complex	44171	cellular_component	histone deacetylase complex--ncbo_text_direct--10.0	The protein encoded by this gene belongs to the histone deacetylase/acuc/apha family and is a component of the histone deacetylase complex.		TRUE	-466.352	direct	0.864783	TRUE	12594	11597	direct	direct	0	none	0	0	4
2653	GCSH	Function	Boghog	0.219943	3	[[glycine cleavage system]]	10	4859	GO:0004374	glycine cleavage system	44171	molecular_function	glycine cleavage system--ncbo_text_direct--10.0	The enzyme system for cleavage of glycine ( [[glycine cleavage system]] ), which is confined to the mitochondria, is composed of 4 protein components: P protein (a pyridoxal phosphate-dependent [[glycine dehydrogenase (decarboxylating)|glycine decarboxylase]] ), H protein (a lipoic acid-containing protein; this protein), T protein (a tetrahydrofolate-requiring [[aminomethyltransferase]] enzyme), …	NCBI Gene,	FALSE	13.646	none	0.864603	TRUE	1962	6993	none	none	0	none	0	1	0
2670	Glial fibrillary acidic protein	Summary	Ehinchcl	0.305339	10	[[vimentin]]	10	15355	GO:0045099	vimentin	44171	cellular_component	vimentin--ncbo_text_direct--10.0	It is closely related to its non-epithelial family members, [[vimentin]] , [[desmin]] , and [[peripherin]] , which are all involved in the structure and function of the cellï¿½s [[cytoskeleton]] .		FALSE	-11.3553	none	0.864475	TRUE	70077	40502	none	none	0	none	0	1	0
1604	Decay-accelerating factor	Summary	Ktotam	0.219943	9	[[membrane attack complex]]	10	4740	GO:0005579	membrane attack complex	44171	cellular_component	membrane attack complex--ncbo_text_direct--10.0	It prevents the assembly of the C3bBb complex (the [[C3-convertase]] of the [[alternative pathway]] ) or accelerates the disassembly of preformed convertase, thus blocking the formation of the [[membrane attack complex]] .	8764022,	FALSE	48.6439	child	0.864391	TRUE	13354	14020	direct	none	0	none	0	0	4
53615	MBD3	Summary	ProteinBoxBot	0.219943	7	{{PBB_Summary | section_title = | summary_text = DNA methylation is the major modification of eukaryotic genomes and plays an essential role in mammalian development. Human proteins MECP2, MBD1, MBD2, MBD3, and MBD4 comprise a family of nuclear proteins related by the presence in each of a methyl-CpG binding domain (MBD). However, unlike the other family members, MBD3 is not capable of binding to…	10	11738	GO:0008327	methyl-CpG binding	44171	molecular_function	methyl-CpG binding--ncbo_text_direct--10.0	Human proteins MECP2, MBD1, MBD2, MBD3, and MBD4 comprise a family of nuclear proteins related by the presence in each of a methyl-CpG binding domain (MBD).		TRUE	33.6406	none	0.864061	TRUE	5477	18082	direct	direct	0	child	0	0	3
3977	Leukemia inhibitory factor receptor	Summary	Boghog	0.219943	8	{{PBB_Summary | section_title = | summary_text = The leukemia inhibitory factor is a polyfunctional cytokine that affects the differentiation, survival, and proliferation of a wide variety of cells in the adult and the embryo. LIF action appears to be mediated through a high-affinity receptor complex composed of a low-affinity LIF binding chain (LIF receptor) and a high-affinity converter subunit…	10	9400	GO:0004898	gp130	44171	molecular_function	gp130--ncbo_text_direct--10.0	LIF action appears to be mediated through a high-affinity receptor complex composed of a low-affinity LIF binding chain (LIF receptor) and a high-affinity converter subunit, gp130.		TRUE	-11.3727	none	0.86273	TRUE	6019	18073	none	none	0	none	0	1	0
2157	Factor VIII	Therapeutic use	PFHLai	0.219943	8	[[hemostasis]]	10	9621	GO:0007599	hemostasis	44171	biological_process	hemostasis--ncbo_text_direct--10.0	FVIII concentrated from donated blood plasma ( [[Aafact]] ), or alternatively [[Recombinant DNA|recombinant]] FVIII can be given to [[hemophiliac]] s to restore [[hemostasis]] .		FALSE	-464.653	parent	0.862685	TRUE	79039	151951	parent	direct	0.72	direct	0	0	3
9184	BUB3	Summary	Bpham217	0.219943	6	[[Spindle checkpoint|Spindle Assembly Checkpoint (SAC)]]	10	14779	GO:0071173	spindle assembly checkpoint	44171	biological_process	Spindle Assembly Checkpoint--ncbo_text_direct--10.0	Bub3 is a protein involved with the regulation of the [[Spindle checkpoint|Spindle Assembly Checkpoint (SAC)]] ; though BUB3 is non-essential in yeast, it is essential in higher eukaryotes.		FALSE	-476.374	direct	0.862631	TRUE	4021	12755	direct	none	0	none	0	0	6
6774	STAT3	Function	LilHelpa	0.219943	7	[[glycoprotein 130|gp130]]	10	24056	GO:0004898	gp130	44171	molecular_function	gp130--ncbo_text_direct--10.0	The binding of [[Interleukin 6]] ï¿½family [[cytokine]] s (including [[Interleukin 6|IL-6]] , [[oncostatin M]] and [[leukemia inhibitory factor]] ) to the [[glycoprotein 130|gp130]] receptor triggers STAT3 phosphorylation by [[JAK2]] .	17277312, 10428964,	FALSE	13.625	none	0.862499	TRUE	64239	18073	none	none	0	none	0	1	0
4176	MCM7	Summary	ProteinBoxBot	0.219943	3	{{PBB_Summary | section_title = | summary_text = The protein encoded by this gene is one of the highly conserved mini-chromosome maintenance proteins (MCM) that are essential for the initiation of eukaryotic genome replication. The hexameric protein complex formed by the MCM proteins is a key component of the pre-replication complex (pre_RC) and may be involved in the formation of replication for…	10	15975	GO:0042555	MCM complex	44171	cellular_component	MCM complex--ncbo_text_direct--10.0	The MCM complex consisting of this protein and MCM2, 4 and 6 proteins possesses DNA helicase activity, and may act as a DNA unwinding enzyme.		TRUE	-466.375	direct	0.862458	TRUE	5358	2067	direct	direct	0	none	0	0	3
7056	Thrombomodulin	Function	Jfdwolff	0.219943	5	fibrinolysis	10	9932	GO:0042730	fibrinolysis	44171	biological_process	fibrinolysis--ncbo_text_direct--10.0	The TT-complex also inhibits fibrinolysis by cleaving [[thrombin-activatable fibrinolysis inhibitor]] (TAFI) into its active form.	8663147,	FALSE	-456.379	parent	0.862129	TRUE	16720	66466	none	direct	0	none	0	0	5
7124	Tumor necrosis factor-alpha	Cell signaling	Subclavian	0.219943	10	[[Image:TNF signaling.jpg|thumbnail|right|400px|Signaling pathway of TNF-R1. Dashed grey lines represent multiple steps.]]	10	18277	GO:0023033	signaling pathway	44171	biological_process	Signaling pathway--ncbo_text_direct--10.0	[[Image:TNF signaling.jpg|thumbnail|right|400px|Signaling pathway of TNF-R1. Dashed grey lines represent multiple steps.]] Upon contact with their [[ligand]] , TNF receptors also form trimers, their tips fitting into the grooves formed between TNF monomers.		FALSE	-471.379	parent	0.862111	TRUE	200644	254341	parent	direct	0	none	0	0	2
1950	Epidermal growth factor	Mechanism	unknown	0.219943	0		10	10978	GO:0008283	cell proliferation	44171	biological_process	cell proliferation--ncbo_text_direct--10.0	The [[tyrosine kinase]] activity, in turn, initiates a [[signal transduction]] cascade that results in a variety of [[biochemistry|biochemical]] changes within the cell - a rise in intracellular [[calcium]] levels, increased [[glycolysis]] and [[protein synthesis]] , and increases in the [[gene expression|expression]] of certain [[gene]] s including the gene for EGFR - that ultimately lead to [[D…	10085134, 1334406, 6144184,	FALSE	-441.382	parent	0.861792	TRUE	579818	410731	direct	direct	0	parent	0	0	1
2091	Fibrillarin	Summary	JWSchmidt	0.219943	8	[[snoRNA|C/D small nucleolar ribonucleoprotein]]	10	11933	GO:0030355	small nucleolar ribonucleoprotein	44171	molecular_function	small nucleolar ribonucleoprotein--ncbo_text_direct--10.0	The 15.5-kDa protein also exists as one of the four core proteins of the [[snoRNA|C/D small nucleolar ribonucleoprotein]] that mediates methylation of pre-ribosomal RNAs.		FALSE	-11.3835	none	0.861654	TRUE	5574	6192	none	none	0	none	0	1	0
1634	Decorin	Summary	Ndufour	0.219943	9	[[proteoglycan]]	10	11979	GO:0005203	proteoglycan	44171	molecular_function	proteoglycan--ncbo_text_direct--10.0	9.82636, Decorin is a [[proteoglycan]] on average 90 - 140 [[Dalton (unit)|kilodaltons]] (kD) in size.		FALSE	-11.3862	none	0.861383	TRUE	13803	59436	none	none	0	none	0	1	0
1890	ECGF1	Summary	SmackBot	0.219943	6	{{PBB_Summary | section_title = | summary_text = Platelet-derived endothelial cell growth factor (ECGF1) is an angiogenic factor which promotes angiogenesis in vivo and stimulates the in vitro growth of a variety of endothelial cells. ECGF1 has a highly restricted target cell specificity acting only on endothelial cells. Because it limits glial cell proliferation, ECGF1 is also known as thymidine…	10	8471	GO:0009032	thymidine phosphorylase activity	44171	molecular_function	Thymidine phosphorylase activity--ncbo_text_direct--10.0	Thymidine phosphorylase activity of ECGF1 in leukocytes from mitochondrial neurogastrointestinal encephalomyopathy (MNGIE) patients was less than 5 percent of controls, indicating that loss-of-function mutations in thymidine phosphorylase cause MNGIE.	NCBI Gene,	TRUE	-441.386	direct	0.861376	TRUE	920	823	direct	direct	0	none	0	0	5
57502	NLGN4X	Summary	Eubulides	0.219943	6	{{PBB_Summary | section_title = | summary_text = This gene encodes a member of the [[neuroligin]] family of neuronal cell surface proteins. Neuroligins may act as splice site-specific ligands for beta-neurexins and may be involved in the formation and remodeling of central nervous system synapses. The encoded protein interacts with discs, large (Drosophila) homolog 4 (DLG4). Mutations in this gen…	10	6314	GO:0005177	neuroligin	44171	molecular_function	neuroligin--ncbo_text_direct--10.0	This gene encodes a member of the [[neuroligin]] family of neuronal cell surface proteins.		TRUE	-11.3919	none	0.860811	TRUE	350	6136	none	none	0	none	0	1	0
6869	Tachykinin receptor 1	Summary	Arcadian	0.219943	10	[[tachykinin]]	10	10530	GO:0008648	tachykinin	44171	molecular_function	tachykinin--ncbo_text_direct--10.0	The [[endogenous]] [[ligand]] for this receptor is [[Substance P]] , although it has some affinity for other [[tachykinin]] s.		FALSE	-11.3934	none	0.860663	TRUE	591	13927	none	none	0	none	0	1	0
1499	Beta-catenin	Function	Boghog2	0.305339	9	[[cell adhesion|adhesion]]	10	43835	GO:0007155	cell adhesion	44171	biological_process	cell adhesion--ncbo_text_direct--10.0	AJs are necessary for the creation and maintenance of [[epithelium|epithelial]] cell layers by regulating cell growth and [[cell adhesion|adhesion]] between cells. ?-catenin also anchors the [[actin]] [[cytoskeleton]] and may be responsible for transmitting the contact inhibition signal that causes cells to stop dividing once the epithelial sheet is complete.	18708403, 15270885, NCBI Gene,	FALSE	-441.394	direct	0.860639	TRUE	45570	217364	direct	direct	0	parent	0	0	2
699	BUB1	Summary	129.132.210.98	0.219943	6	[[kinetochore]]	10	18559	GO:0000776	kinetochore	44171	cellular_component	kinetochore--ncbo_text_direct--10.0	The protein is bound to [[kinetochore]] s and plays a key role in the establishment of the [[spindle checkpoint|mitotic spindle checkpoint]] and chromosome congression.		FALSE	-466.394	direct	0.860633	TRUE	7196	24090	direct	direct	0	none	0	0	3
1948	EFNB2	Summary	ProteinBoxBot	0.219943	6	{{PBB_Summary | section_title = | summary_text = This gene encodes a member of the ephrin (EPH) family. The ephrins and EPH-related receptors comprise the largest subfamily of receptor protein-tyrosine kinases and have been implicated in mediating developmental events, especially in the nervous system and in erythropoiesis. Based on their structures and sequence relationships, ephrins are divided…	10	8165	GO:0005106	ephrin	44171	molecular_function	ephrin--ncbo_text_direct--10.0	This gene encodes a member of the ephrin (EPH) family.		TRUE	-11.3941	none	0.860588	TRUE	1294	20801	none	none	0	none	0	1	0
2645	Glucokinase	among organ systems	71.174.190.17	0.219943	9	[[gluconeogenesis]]	10	40082	GO:0006094	gluconeogenesis	44171	biological_process	gluconeogenesis--ncbo_text_direct--10.0	After completion of digestion and absorption, the liver manufactures glucose from both non-glucose substrates ( [[gluconeogenesis]] ) and glycogen ( [[glycogenolysis]] ), and exports it into the blood, to maintain adequate blood glucose levels during fasting.		FALSE	-459.715	parent	0.860453	TRUE	21250	62887	child	direct	0.68	direct	0	0	7
5193	PEX12	Summary	SmackBot	0.219943	5	{{PBB_Summary | section_title = | summary_text = The peroxisome biogenesis disorders (PBDs; MIM 601539) are a group of genetically heterogeneous diseases that are usually lethal in early infancy. Although the clinical features of PBD patients vary, cells from all PBD patients exhibit a defect in the import of one or more classes of peroxisomal matrix proteins into the organelle. This cellular phe…	10	10018	GO:0005782	peroxisomal matrix	44171	cellular_component	peroxisomal matrix--ncbo_text_direct--10.0	Although the clinical features of PBD patients vary, cells from all PBD patients exhibit a defect in the import of one or more classes of peroxisomal matrix proteins into the organelle.	NCBI Gene,	TRUE	43.6005	none	0.860052	TRUE	1313	3738	none	direct	0	none	0	0	5
338	Apolipoprotein B	Mouse studies	Colonies Chris	0.219943	9	[[High-density lipoprotein|HDL]]	10	12017	GO:0005321	high-density lipoprotein	44171	molecular_function	High-density lipoprotein--ncbo_text_direct--10.0	Mice overexpressing mApoB have increased levels of LDL "bad cholesterol" and decreased levels of [[High-density lipoprotein|HDL]] "good cholesterol".	19064256, http://www.jbc.org/cgi/content/full/271/20/11963,	FALSE	13.5955	none	0.859547	TRUE	122031	248221	none	none	0	none	0	1	0
5764	Pleiotrophin	Summary	Juanferrario	0.219943	8	heparin binding growth	10	13449	GO:0008201	heparin binding	44171	molecular_function	heparin binding--ncbo_text_direct--10.0	9.82636, Pleiotrophin (PTN) also known as heparin-binding brain mitogen (HBBM) or heparin-binding growth factor 8 (HBGF-8) or neurite growth-promoting factor 1 (NEGF1) or heparin affinity regulatory peptide (HARP) or heparin binding growth associated molecule (HB-GAM) is a [[protein]] that in humans is encoded by the PTN [[gene]] .	2270483, 3680268, NCBI Gene,	FALSE	-435.366	direct	0.859429	TRUE	4763	30546	direct	direct	0.04	direct	0	0	5
57158	JPH2	Role in Disease	DaBeav2003	0.219943	1	been shown to be downregulated in several animal models of heart failure. A JPH2 knock-out mouse model is lethal at embryonic day 10.5, which is around the time when cardiac contractility should initiate. These mice showed abnormal cardiac calcium handling, cardiomyopathy, and altered junctional membrane complex formation. ==	10	7044	GO:0030314	junctional membrane complex	44171	cellular_component	junctional membrane complex--ncbo_text_direct--10.0	These mice showed abnormal cardiac calcium handling, cardiomyopathy, and altered junctional membrane complex formation.		FALSE	8.59283	none	0.859283	TRUE	630	360	none	none	0	none	0	0	3
8161	Coilin	Summary	STBot	0.219943	7	[[Cajal body|Cajal bodies]]	10	11724	GO:0015030	Cajal body	44171	cellular_component	Cajal body--ncbo_text_direct--10.0	Coilin protein is one of the main molecular components of [[Cajal body|Cajal bodies]] (CBs).		FALSE	-466.408	direct	0.859239	TRUE	7279	2934	direct	direct	0	none	0	0	6
5327	Tissue plasminogen activator	Function	Diberri	0.219943	10	[[Image:Fibrinolysis.png|left|thumb|250px|A simplified illustration demonstrates clot breakdown ([[fibrinolysis]]), with blue arrows denoting stimulation, and red arrows inhibition.]]	20	12091	GO:0042730	fibrinolysis	44171	biological_process	fibrinolysis--ncbo_text_direct--20.0	[[Image:Fibrinolysis.png|left|thumb|250px|A simplified illustration demonstrates clot breakdown ([[fibrinolysis]]), with blue arrows denoting stimulation, and red arrows inhibition.]] The classic role of tPA is in the [[clotting system]] .	http://emedicine.medscape.com/article/811234-overview,	FALSE	-435.399	direct	0.85914	TRUE	159775	66466	direct	direct	0.01	direct	0	0	5
2147	Thrombin	Food production	DiverDave	0.141851	3	[[The Proteolysis Map]]	10	17947	GO:0006508	proteolysis	44171	biological_process	Proteolysis--ncbo_text_direct--10.0	General secretary Jan Bertoft of Sveriges Konsumenter ( The Consumer Coalition of Sweden) has stated that "there is danger of misleading the consumers since there is no way to tell this reconstituted meat from real meat" [[The Proteolysis Map]] [[Fibrin glue]]	http://www.dn.se/nyheter/politik/sverige-rostade-ja-till-kottklister-1.1042136,	FALSE	-441.41	direct	0.859021	TRUE	153279	138481	direct	direct	0	none	0	0	4
5893	RAD52	Function	Boghog	0.219943	5	double-strand break repair and	10	8351	GO:0006302	double-strand break repair	44171	biological_process	double-strand break repair--ncbo_text_direct--10.0	The protein encoded by this gene shares similarity with [[Saccharomyces cerevisiae]] Rad52, a [[protein]] important for [[DNA]] double-strand break repair and [[homologous recombination]] .	NCBI Gene,	FALSE	-446.412	direct	0.858759	TRUE	8009	35682	parent	direct	0	none	0	0	6
6616	SNAP25	Summary	Boghog	0.219943	9	[[SNARE (protein)|SNARE complex]]	10	24828	GO:0031201	SNARE complex	44171	cellular_component	SNARE complex--ncbo_text_direct--10.0	The SNAP-25 protein is a component of the [[SNARE (protein)|SNARE complex]] , which is proposed to account for the specificity of [[membrane fusion]] and to directly execute fusion by forming a tight complex that brings the [[synaptic vesicle]] and [[plasma membrane]] s together.	12154365, 12094216, 9785471,	FALSE	-441.415	direct	0.858474	TRUE	5332	13955	direct	direct	0	none	0	0	3
5493	Periplakin	Summary	ProteinBoxBot	0.219943	7	{{PBB_Summary | section_title = | summary_text = The protein encoded by this gene is a component of desmosomes and of the epidermal cornified envelope in keratinocytes. The N-terminal domain of this protein interacts with the plasma membrane and its C-terminus interacts with intermediate filaments. Through its rod domain, this protein forms complexes with envoplakin. This protein may serve as a l…	10	9193	GO:0001533	cornified envelope	44171	cellular_component	cornified envelope--ncbo_text_direct--10.0	The protein encoded by this gene is a component of desmosomes and of the epidermal cornified envelope in keratinocytes.		TRUE	29.6144	child	0.858445	TRUE	2747	3839	child	none	0.03	direct	0	0	5
2171	FABP5	Summary	136.152.154.29	0.607782	0	{{PBB_Summary | section_title = | summary_text = This gene encodes the fatty acid binding protein found in epidermal cells, and was first identified as being upregulated in [[psoriasis]] tissue. [[Fatty acid binding protein|Fatty acid binding proteins]] are a family of small, highly conserved, cytoplasmic proteins that bind long-chain fatty acids and other hydrophobic ligands. It is thought that …	10	9478	GO:0005504	fatty acid binding	44171	molecular_function	fatty acid binding--ncbo_text_direct--10.0	This gene encodes the fatty acid binding protein found in epidermal cells, and was first identified as being upregulated in [[psoriasis]] tissue.		TRUE	-466.428	direct	0.857159	TRUE	1492	26158	direct	direct	0	none	0	0	3
1947	EFNB1	Summary	ProteinBoxBot	0.219943	6	{{PBB_Summary | section_title = | summary_text = This gene encodes a member of the ephrin family. The encoded protein is a type I membrane protein and a ligand of Eph-related receptor tyrosine kinases. It may play a role in cell adhesion and function in the development or maintenance of the nervous system.<ref name="entrez">{{cite web | title = Entrez Gene: EFNB1 ephrin-B1| url = http://www.ncbi.…	10	8067	GO:0005106	ephrin	44171	molecular_function	ephrin--ncbo_text_direct--10.0	This gene encodes a member of the ephrin family.	NCBI Gene,	TRUE	13.5672	none	0.856721	TRUE	1131	20801	none	none	0	none	0	1	0
1559	CYP2C9	Function	Yunxiang987	0.219943	7	[[cytochrome P450]]	10	14700	GO:0005490	cytochrome P450	44171	molecular_function	cytochrome P450--ncbo_text_direct--10.0	CYP2C9 is an important [[cytochrome P450]] enzyme with a major role in the oxidation of both xenobiotic and endogenous compounds.		FALSE	-11.4333	none	0.856673	TRUE	38298	171269	none	none	0	none	0	1	0
8932	Methyl-CpG-binding domain protein 2	Summary	John of Reading	0.219943	5	{{PBB_Summary | section_title = | summary_text = DNA methylation is the major modification of eukaryotic genomes and plays an essential role in mammalian development. Human proteins MECP2, MBD1, MBD2, MBD3, and MBD4 comprise a family of nuclear proteins related by the presence in each of a methyl-CpG binding domain (MBD). Each of these proteins, with the exception of MBD3, is capable of binding s…	10	12407	GO:0008327	methyl-CpG binding	44171	molecular_function	methyl-CpG binding--ncbo_text_direct--10.0	Human proteins MECP2, MBD1, MBD2, MBD3, and MBD4 comprise a family of nuclear proteins related by the presence in each of a methyl-CpG binding domain (MBD).		TRUE	-466.434	direct	0.856578	TRUE	1583	18082	direct	direct	0	none	0	0	3
10466	COG5	Summary	Sadads	0.219943	5	{{PBB_Summary | section_title = | summary_text = Multiprotein complexes are key determinants of Golgi apparatus structure and its capacity for intracellular transport and glycoprotein modification. Several complexes have been identified, including the Golgi transport complex (GTC), the LDLC complex, which is involved in glycosylation reactions, and the SEC34 complex, which is involved in vesicula…	10	5372	GO:0017119	Golgi transport complex	44171	cellular_component	Golgi transport complex--ncbo_text_direct--10.0	Several complexes have been identified, including the Golgi transport complex (GTC), the LDLC complex, which is involved in glycosylation reactions, and the SEC34 complex, which is involved in vesicular transport.	15047703, NCBI Gene,	TRUE	-451.435	direct	0.856513	TRUE	1509	1127	direct	none	0	none	0	0	3
10350	ABCA9	Summary	Koavf	0.219943	6	{{PBB_Summary | section_title = | summary_text = This gene is a member of the superfamily of ATP-binding cassette (ABC) transporters and the encoded protein contains two transmembrane domains and two nucleotide binding folds. ABC proteins transport various molecules across extra- and intracellular membranes. ABC genes are divided into seven distinct subfamilies (ABC1, MDR/TAP, MRP, ALD, OABP, GCN…	10	3702	GO:0070508	cholesterol import	44171	biological_process	cholesterol import--ncbo_text_direct--10.0	Transcriptional expression of this gene is induced during monocyte differentiation into macrophages and is suppressed by cholesterol import.	NCBI Gene,	TRUE	58.5636	none	0.856363	TRUE	406	387	child	direct	0	none	0	0	5
4338	MOCS2	Structure	Boghog2	0.219943	6	molybdopterin synthase complex.	10	7876	GO:0019008	molybdopterin synthase complex	44171	cellular_component	molybdopterin synthase complex--ncbo_text_direct--10.0	These dimers in turn dimerize to form the tetrameric molybdopterin synthase complex.	12732628,	FALSE	-451.437	direct	0.856303	TRUE	355	105	direct	none	0	none	0	0	2
885	Cholecystokinin	Digestion	EerieNight	0.141851	10	. It then inhibits gastric emptying and	10	11667	GO:0035483	gastric emptying	44171	biological_process	gastric emptying--ncbo_text_direct--10.0	It then inhibits gastric emptying and [[gastric acid]] secretion and mediates digestion in the duodenum.		FALSE	8.56207	none	0.856207	TRUE	49480	62821	none	none	0	none	0	0	5
2670	Glial fibrillary acidic protein	Structure	Ehinchcl	0.305339	9	[[neurofilament]]	10	15355	GO:0005883	neurofilament	44171	cellular_component	neurofilament--ncbo_text_direct--10.0	Type III filaments such as GFAP are capable of forming both homodimers and heterodimers; GFAP can polymerize with other type III proteins or with [[neurofilament]] protein (NF-L).	2740350, 2155236,	FALSE	64.6115	child	0.856149	TRUE	70077	24804	direct	child	0.05	direct	0	0	4
8454	CUL1	Summary	Biophys	0.219943	8	signalosome (CSN) complex. ==	10	8040	GO:0008180	signalosome	44171	cellular_component	signalosome--ncbo_text_direct--10.0	Deneddylated via its interaction with the [[COP9]] signalosome (CSN) complex. refbegin | 2 PBB_Further_reading | citations = cite journal | author=Kipreos ET, Lander LE, Wing JP, ''et al.'' |title=cul-1 is required for cell cycle exit in C. elegans and identifies a novel gene family.		FALSE	18.5599	none	0.855995	TRUE	6727	7493	none	direct	0	none	0	0	3
5925	Retinoblastoma protein	suppression	Delldot	0.219943	10	the cell remains stalled in the G1 phase. When	10	46540	GO:0051318	G1 phase	44171	biological_process	G1 phase--ncbo_text_direct--10.0	As long as E2F-DP is inactivated, the cell remains stalled in the G1 phase.		FALSE	-471.44	direct	0.855963	TRUE	57055	33146	parent	direct	0	none	0	0	4
4153	Mannan-binding lectin	Function	Aard one	0.219943	8	collectins in	10	5360	GO:0005530	lectin	44171	molecular_function	lectin--ncbo_text_direct--10.0	MBL belongs to the class of collectins in the [[C-type_lectin|C-type]] [[lectin]] superfamily, whose function appears to be pattern recognition in the first line of defense in the pre-immune host.	7634089,	FALSE	13.5589	none	0.855894	TRUE	14548	121612	none	none	0	none	0	1	0
90410	IFT20	Summary	Okisan	0.219943	5	Intraflagellar transport (IFT), in which molecular motors and IFT particle proteins participate, is very important in assembling and maintaining many cilia/flagella, such as the motile cilia that drive the swimming of cells and embryos, the nodal cilia that generate left-right asymmetry in vertebrate embryos, and the sensory cilia that detect sensory stimuli in some animals.	10	4590	GO:0042073	intraflagellar transport	44171	biological_process	Intraflagellar transport--ncbo_text_direct--10.0	Intraflagellar transport (IFT), in which molecular motors and IFT particle proteins participate, is very important in assembling and maintaining many cilia/flagella, such as the motile cilia that drive the swimming of cells and embryos, the nodal cilia that generate left-right asymmetry in vertebrate embryos, and the sensory cilia that detect sensory stimuli in some animals.	14672413, 16775004,	FALSE	43.5578	none	0.855781	TRUE	401	7377	none	direct	0	none	0	0	4
5591	DNA-PKcs	Function	Amazinglarry	0.219943	6	[[V(D)J recombination]]	10	11938	GO:0033151	V(D)J recombination	44171	biological_process	V(D)J recombination--ncbo_text_direct--10.0	It is also required for [[V(D)J recombination]] , a process that utilizes NHEJ to promote immune system diversity.		FALSE	-471.443	parent	0.855724	TRUE	9437	16092	parent	direct	0	none	0	0	4
213	Serum albumin	Function	Boghog2	0.219943	6	[[glycosylation|glycosylated]]	10	6808	GO:0070085	glycosylation	44171	biological_process	glycosylation--ncbo_text_direct--10.0	Albumin is a globular un- [[glycosylation|glycosylated]] serum protein of molecular weight 65,000.		FALSE	8.55685	none	0.855685	TRUE	223294	144120	none	none	0	none	0	0	4
2645	Glucokinase	among organ systems	Alteripse	0.219943	9	glucose sensor, amplifying insulin secretion as blood glucose rises. **	10	40082	GO:0030073	insulin secretion	44171	biological_process	insulin secretion--ncbo_text_direct--10.0	Glucokinase in beta cells serves as a glucose sensor, amplifying insulin secretion as blood glucose rises.		FALSE	-464.786	parent	0.855371	TRUE	21250	92014	parent	direct	0.66	direct	0	0	5
23172	KIAA0157	Summary	BogBot	0.219943	3	BRISC complex subunit Abro1 is a	10	3561	GO:0070552	BRISC complex	44171	cellular_component	BRISC complex--ncbo_text_direct--10.0	9.82636, BRISC complex subunit Abro1 is a [[protein]] that in humans is encoded by the FAM175B [[gene]] .	8590280, NCBI Gene,	FALSE	-466.453	direct	0.854714	TRUE	407	70	none	none	0	none	0	0	3
891	Cyclin B1	Function	Boghog2	0.219943	5	maturation-promoting factor (MPF). Two alternative transcripts have been found, a constitutively expressed transcript and a cell cycle-regulated transcript, that is expressed predominantly during G2/M phase of the	10	14972	GO:0000279	M phase	44171	biological_process	M phase--ncbo_text_direct--10.0	Two alternative transcripts have been found, a constitutively expressed transcript and a cell cycle-regulated transcript, that is expressed predominantly during G2/M phase of the [[cell cycle]] .		FALSE	-466.453	parent	0.854693	TRUE	22472	36508	direct	direct	0	parent	0	0	4
49	Acrosin	Summary	Abstraktn	0.219943	6	[[acrosome reaction]]	10	7949	GO:0007340	acrosome reaction	44171	biological_process	acrosome reaction--ncbo_text_direct--10.0	Acrosin is released from the [[acrosome]] of [[spermatozoa]] as a consequence of the [[acrosome reaction]] .	NCBI Gene,	FALSE	-456.453	direct	0.854669	TRUE	5230	18133	none	direct	0	none	0	0	3
9972	NUP153	Summary	Rich Farmbrough	0.219943	5	{{PBB_Summary | section_title = | summary_text = Nuclear pore complexes are extremely elaborate structures that mediate the regulated movement of macromolecules between the nucleus and cytoplasm. These complexes are composed of at least 100 different polypeptide subunits, many of which belong to the nucleoporin family. Nucleoporins are pore complex-specific glycoproteins characterized by cytoplas…	10	9593	GO:0005643	nuclear pore	44171	cellular_component	Nuclear pore--ncbo_text_direct--10.0	Nuclear pore complexes are extremely elaborate structures that mediate the regulated movement of macromolecules between the nucleus and cytoplasm.		TRUE	-469.773	direct	0.854658	TRUE	1967	27612	direct	none	0.68	direct	0	0	3
1363	Carboxypeptidase E	Summary	Boghog2	0.219943	7	{{PBB_Summary | section_title = | summary_text = Carboxypeptidase E cleaves C-terminal amino acid residues and is involved in neuropeptide processing. It is a peripheral membrane protein. CPE specifically binds regulated secretory pathway proteins, including prohormones, but not constitutively secreted proteins.<ref name="entrez">{{cite web | title = Entrez Gene: CPE carboxypeptidase E| url = htt…	10	10063	GO:0045055	regulated secretory pathway	44171	biological_process	regulated secretory pathway--ncbo_text_direct--10.0	CPE specifically binds regulated secretory pathway proteins, including prohormones, but not constitutively secreted proteins.	NCBI Gene,	TRUE	43.5465	none	0.854645	TRUE	4083	4360	none	direct	0	none	0	0	4
875	Cystathionine beta synthase	Summary	AxelBoldt	0.219943	9	[[transsulfuration]]	10	23927	GO:0019346	transsulfuration	44171	biological_process	transsulfuration--ncbo_text_direct--10.0	It catalyzes the first step of the [[transsulfuration]] pathway, from [[homocysteine]] to [[cystathionine]] : : [[Serine|L-serine]] + [[homocysteine|L-homocysteine]] <math>\rightleftharpoons</math> [[cystathionine|L-cystathionine]] + [[water (molecule)|H<sub>2</sub>O]] CBS uses the [[Cofactor (biochemistry)|cofactor]] [[pyridoxal-phosphate]] (PLP) and can be [[allosterically]] regulated by effect…	11524006, 11483494, NCBI Gene,	FALSE	58.5457	child	0.854569	TRUE	11686	3802	direct	direct	0	none	0	0	6
51024	FIS1	Summary	Rich Farmbrough	0.219943	5	{{PBB_Summary | section_title = | summary_text = The balance between fission and fusion regulates the morphology of mitochondria. TTC11 is a component of a mitochondrial complex that promotes mitochondrial fission (James et al., 2003).[supplied by OMIM]<ref name="entrez"/> }}	10	7808	GO:0000266	mitochondrial fission	44171	biological_process	mitochondrial fission--ncbo_text_direct--10.0	TTC11 is a component of a mitochondrial complex that promotes mitochondrial fission (James et al., 2003).[supplied by OMIM] FIS1 has been shown to [[Protein-protein interaction|interact]] with [[DNM1L]] .	12861026, NCBI Gene,	TRUE	-441.458	direct	0.854159	TRUE	4628	6487	direct	direct	0	none	0	0	5
6774	STAT3	Dual role in cancer	Oftenhurry	0.219943	7	of the tumor. A direct connection between the PTEN-Akt-FOXO axis (suppressive) and the leukemia inhibitory factor receptor beta (LIFRbeta)-STAT3 signaling pathway (oncogenic) was shown. ==	10	24056	GO:0023033	signaling pathway	44171	biological_process	signaling pathway--ncbo_text_direct--10.0	A direct connection between the PTEN-Akt-FOXO axis (suppressive) and the leukemia inhibitory factor receptor beta (LIFRbeta)-STAT3 signaling pathway (oncogenic) was shown.	14522952,	FALSE	-446.46	parent	0.85405	TRUE	64239	254341	parent	direct	0	parent	0	0	2
836	Caspase 3	Summary	Boghog2	0.219943	9	[[Image:TNF signaling.jpg|thumbnail|300px|Signaling pathway of [[Tumor necrosis factor-alpha|TNF]]-R1. Dashed grey lines represent multiple steps]]	10	28450	GO:0023033	signaling pathway	44171	biological_process	Signaling pathway--ncbo_text_direct--10.0	Alternative splicing of this gene results in two transcript variants that encode the same protein. | | [[Image:TNF signaling.jpg|thumbnail|300px|Signaling pathway of [[Tumor necrosis factor-alpha|TNF]]-R1.	9228015, 9374030, NCBI Gene,	FALSE	-446.46	parent	0.853957	TRUE	78523	254341	parent	direct	0	parent	0	0	2
1950	Epidermal growth factor	Summary	MacGyverMagic	0.219943	6	[[cell growth]]	20	10978	GO:0016049	cell growth	44171	biological_process	cell growth--ncbo_text_direct--20.0	9.82636, Epidermal growth factor or EGF is a [[growth factor]] that plays an important role in the regulation of [[cell growth]] , [[cell growth|proliferation]] , and [[Cellular differentiation|differentiation]] by binding to its receptor [[Epidermal growth factor receptor|EGFR]] .	2186024,	FALSE	53.5372	none	0.853723	TRUE	579818	520958	parent	direct	0	child	0	0	2
153241	CEP120	Function	Boghog	0.219943	3	. A similar protein in mouse plays a role in both interkinetic nuclear migration, which is a characteristic pattern of nuclear movement in neural progenitors, and in neural progenitor self-renewal. Mutations in this gene are predicted to result in neurogenic defects.	10	2837	GO:0022027	interkinetic nuclear migration	44171	biological_process	interkinetic nuclear migration--ncbo_text_direct--10.0	A similar protein in mouse plays a role in both interkinetic nuclear migration, which is a characteristic pattern of nuclear movement in neural progenitors, and in neural progenitor self-renewal.		FALSE	-466.466	direct	0.853426	TRUE	136	1154	direct	direct	0	none	0	0	3
25839	COG4	Summary	Maurice Carbonaro	0.219943	4	{{PBB_Summary | section_title = | summary_text = [[Multiprotein complexes]] are key determinants of Golgi apparatus structure and its capacity for intracellular transport and glycoprotein modification. Several complexes have been identified, including the Golgi transport complex (GTC), the LDLC complex, which is involved in glycosylation reactions, and the SEC34 complex, which is involved in vesi…	10	5797	GO:0017119	Golgi transport complex	44171	cellular_component	Golgi transport complex--ncbo_text_direct--10.0	Several complexes have been identified, including the Golgi transport complex (GTC), the LDLC complex, which is involved in glycosylation reactions, and the SEC34 complex, which is involved in vesicular transport.	NCBI Gene,	TRUE	-451.467	direct	0.853254	TRUE	1048	1127	direct	none	0	none	0	0	3
1544	CYP1A2	Function	220.181.34.222	0.141851	6	superfamily of enzymes. The cytochrome P450 proteins are	10	12418	GO:0005490	cytochrome P450	44171	molecular_function	cytochrome P450--ncbo_text_direct--10.0	The cytochrome P450 proteins are [[monooxygenase]] s which catalyze many reactions involved in drug metabolism and synthesis of cholesterol, steroids and other lipids.		FALSE	-11.4691	none	0.853087	TRUE	35442	171269	none	none	0	none	0	1	0
9212	Aurora B kinase	Role in cytokinesis	Gcharville	0.219943	7	regulatory light chain at the cleavage furrow. Inhibition of Aurora B activity prevents proper myosin II localization to the cleavage furrow and disrupts spindle midzone organization.	10	28830	GO:0051233	spindle midzone	44171	cellular_component	spindle midzone--ncbo_text_direct--10.0	Inhibition of Aurora B activity prevents proper myosin II localization to the cleavage furrow and disrupts spindle midzone organization.		FALSE	33.5308	child	0.853079	TRUE	4184	2496	direct	child	0	child	0	0	4
335	Apolipoprotein A1	Summary	Mike Serfas	0.219943	8	[[apolipoprotein]]	10	15312	GO:0005320	apolipoprotein	44171	molecular_function	apolipoprotein--ncbo_text_direct--10.0	Described in 1980, it was the first known molecular abnormality of [[apolipoprotein]] s.	http://www.cedars-sinai.edu/pf_6189.html, 6785551, http://www.clevelandclinic.org/heartcenter/pub/news/hot/hdlapoa1.asp?firstCat=1&secondCat=429&thirdCat=602,	FALSE	13.5295	none	0.852951	TRUE	18994	159102	none	none	0	none	0	1	0
2091	Fibrillarin	Summary	Yobot	0.219943	3	{{PBB_Summary | section_title = | summary_text = This gene product is a component of a nucleolar small nuclear ribonucleoprotein (snRNP) particle thought to participate in the first step in processing pre-ribosomal (r)RNA. It is associated with the [[Small nucleolar RNA U3|U3]], [[U8 small nucleolar RNA|U8]], and [[U13 small nucleolar RNA|U13]] small nuclear RNAs and is located in the dense fibri…	20	11933	GO:0005569	small nucleolar RNA	44171	molecular_function	small nucleolar RNA--ncbo_text_direct--20.0	It is associated with the [[Small nucleolar RNA U3|U3]], [[U8 small nucleolar RNA|U8]], and [[U13 small nucleolar RNA|U13]] small nuclear RNAs and is located in the dense fibrillar component (DFC) of the nucleolus.		TRUE	-11.4712	none	0.852884	TRUE	5574	9193	none	none	0	none	0	1	0
2091	Fibrillarin	Summary	Yobot	0.219943	3	{{PBB_Summary | section_title = | summary_text = This gene product is a component of a nucleolar small nuclear ribonucleoprotein (snRNP) particle thought to participate in the first step in processing pre-ribosomal (r)RNA. It is associated with the [[Small nucleolar RNA U3|U3]], [[U8 small nucleolar RNA|U8]], and [[U13 small nucleolar RNA|U13]] small nuclear RNAs and is located in the dense fibri…	20	11933	GO:0005733	small nucleolar RNA	44171	cellular_component	small nucleolar RNA--ncbo_text_direct--20.0	It is associated with the [[Small nucleolar RNA U3|U3]], [[U8 small nucleolar RNA|U8]], and [[U13 small nucleolar RNA|U13]] small nuclear RNAs and is located in the dense fibrillar component (DFC) of the nucleolus.		TRUE	-11.4712	none	0.852884	TRUE	5574	9193	none	none	0	none	0	1	0
338	Apolipoprotein B	Summary	Colonies Chris	0.219943	9	[[low-density lipoprotein]]	10	12017	GO:0005322	low-density lipoprotein	44171	molecular_function	low-density lipoprotein--ncbo_text_direct--10.0	9.82636, Apolipoprotein B (APOB) is the primary [[apolipoprotein]] of [[low-density lipoprotein]] s (LDL or "bad [[cholesterol]] "), which is responsible for carrying cholesterol to [[Biological tissue|tissue]] s.		FALSE	-11.473	none	0.852704	TRUE	122031	367999	none	none	0	none	0	1	0
11218	DDX20	Summary	ProteinBoxBot	0.219943	5	{{PBB_Summary | section_title = | summary_text = DEAD box proteins, characterized by the conserved motif Asp-Glu-Ala-Asp (DEAD), are putative RNA helicases. They are implicated in a number of cellular processes involving alteration of RNA secondary structure such as translation initiation, nuclear and mitochondrial splicing, and ribosome and spliceosome assembly. Based on their distribution patte…	10	13223	GO:0032797	SMN complex	44171	cellular_component	SMN complex--ncbo_text_direct--10.0	This protein interacts directly with SMN, the spinal muscular atrophy gene product, and may play a catalytic role in the function of the SMN complex on RNPs.	10601333, NCBI Gene,	TRUE	43.5207	none	0.852069	TRUE	552	1653	none	direct	0	none	0	0	3
176	Aggrecan	Summary	Anypodetos	0.141851	7	[[chondroitin sulfate proteoglycan]]	10	9335	GO:0005204	chondroitin sulfate proteoglycan	44171	molecular_function	chondroitin sulfate proteoglycan--ncbo_text_direct--10.0	9.82636, Aggrecan, large aggregating proteoglycan or [[chondroitin sulfate proteoglycan]] 1 is a [[proteoglycan]] , or a [[protein]] modified with large [[carbohydrate]] s; the [[human]] form of the protein is 2316 [[amino acid]] s long and can be expressed in multiple [[isoform]] s due to [[alternative splicing]] .	1985970, 17255106,	FALSE	13.5153	none	0.851532	TRUE	11547	20090	none	none	0	none	0	1	0
4193	Mdm2	Summary	unknown	0.219943	0		10	35411	GO:0008181	tumor suppressor	44171	molecular_function	tumor suppressor--ncbo_text_direct--10.0	9.82636, Mdm2 is an important negative regulator of the [[p53]] tumor suppressor.		FALSE	-11.4859	none	0.851413	TRUE	37266	186728	none	none	0	none	0	1	0
4353	Myeloperoxidase	Function	203.166.252.86	0.305339	9	[[respiratory burst]]	10	6245	GO:0045730	respiratory burst	44171	biological_process	respiratory burst--ncbo_text_direct--10.0	MPO produces [[hypochlorous acid]] (HOCl) from [[hydrogen peroxide]] (H <sub>2</sub> O <sub>2</sub> ) and [[chloride]] [[anion]] (Cl <sup>-</sup> ) (or the equivalent from a non-chlorine halide) during the neutrophil's [[respiratory burst]] .	14573731, 20223364,	FALSE	43.5114	none	0.851142	TRUE	44440	18756	parent	none	0	none	0	0	2
84342	COG8	Summary	ProteinBoxBot	0.219943	5	{{PBB_Summary | section_title = | summary_text = Multiprotein complexes are key determinants of Golgi apparatus structure and its capacity for intracellular transport and glycoprotein modification. Several complexes have been identified, including the Golgi transport complex (GTC), the LDLC complex, which is involved in glycosylation reactions, and the SEC34 complex, which is involved in vesicula…	10	5064	GO:0017119	Golgi transport complex	44171	cellular_component	Golgi transport complex--ncbo_text_direct--10.0	Several complexes have been identified, including the Golgi transport complex (GTC), the LDLC complex, which is involved in glycosylation reactions, and the SEC34 complex, which is involved in vesicular transport.	NCBI Gene,	TRUE	-451.489	direct	0.851082	TRUE	712	1127	direct	none	0	none	0	0	3
2168	FABP1	Summary	ProteinBoxBot	0.219943	6	{{PBB_Summary | section_title = | summary_text = FABP1 encodes the fatty acid binding protein found in liver. Fatty acid binding proteins are a family of small, highly conserved, cytoplasmic proteins that bind long-chain fatty acids and other hydrophobic ligands. FABP1 and FABP6 (the ileal fatty acid binding protein) are also able to bind bile acids. It is thought that FABPs roles include fatty a…	10	7138	GO:0005504	fatty acid binding	44171	molecular_function	fatty acid binding--ncbo_text_direct--10.0	FABP1 encodes the fatty acid binding protein found in liver.	NCBI Gene,	TRUE	-435.421	direct	0.850853	TRUE	1366	26158	direct	direct	0.07	direct	0	0	3
5884	RAD17	Summary	ProteinBoxBot	0.219943	6	{{PBB_Summary | section_title = | summary_text = The protein encoded by this gene is highly similar to the gene product of Schizosaccharomyces pombe rad17, a cell cycle checkpoint gene required for cell cycle arrest and DNA damage repair in response to DNA damage. This protein shares strong similarity with DNA replication factor C (RFC), and can form a complex with RFCs. This protein binds to chr…	10	13202	GO:0003687	DNA replication factor	44171	molecular_function	DNA replication factor--ncbo_text_direct--10.0	This protein shares strong similarity with DNA replication factor C (RFC), and can form a complex with RFCs.		TRUE	-11.4917	none	0.850826	TRUE	4621	3788	none	none	0	none	0	1	0
595	Cyclin D1	Summary	Eremite	0.219943	6	{{PBB_Summary | section_title = | summary_text = The protein encoded by this gene belongs to the highly conserved cyclin family, whose members are characterized by a dramatic periodicity in protein abundance throughout the cell cycle. Cyclins function as regulators of CDK kinases. Different cyclins exhibit distinct expression and degradation patterns which contribute to the temporal coordination …	10	18659	GO:0007049	cell cycle	44171	biological_process	cell cycle--ncbo_text_direct--10.0	The protein encoded by this gene belongs to the highly conserved cyclin family, whose members are characterized by a dramatic periodicity in protein abundance throughout the cell cycle.		TRUE	-466.495	parent	0.850463	TRUE	45333	544174	direct	direct	0	parent	0	0	2
221914	Glypican 2	See also	Boghog	0.219943	3	[[Glypican]]	10	2440	GO:0015017	glypican	44171	molecular_function	Glypican--ncbo_text_direct--10.0	[[Glypican]]		FALSE	-11.4978	none	0.850221	TRUE	269	8126	none	none	0	none	0	1	0
4173	MCM4	Summary	Rich Farmbrough	0.219943	5	{{PBB_Summary | section_title = | summary_text = The protein encoded by this gene is one of the highly conserved mini-chromosome maintenance proteins (MCM) that are essential for the initiation of eukaryotic genome replication. The hexameric protein complex formed by MCM proteins is a key component of the pre-replication complex (pre_RC) and may be involved in the formation of replication forks a…	10	11850	GO:0042555	MCM complex	44171	cellular_component	MCM complex--ncbo_text_direct--10.0	The MCM complex consisting of this protein and MCM2, 6 and 7 proteins possesses DNA helicase activity, and may act as a DNA unwinding enzyme.		TRUE	33.501	none	0.8501	TRUE	6647	2067	direct	direct	0	child	0	0	3
6870	Tachykinin receptor 3	Function	Boghog	0.219943	5	[[tachykinin]]	10	7859	GO:0008648	tachykinin	44171	molecular_function	tachykinin--ncbo_text_direct--10.0	This gene belongs to a family of genes that function as [[receptor (biochemistry)|receptor]] s for [[tachykinin]] s.		FALSE	-11.5001	none	0.849986	TRUE	484	13927	none	none	0	none	0	1	0
3949	LDL receptor	Summary	unknown	0.219943	0		10	11213	GO:0005322	low-density lipoprotein	44171	molecular_function	Low-Density Lipoprotein--ncbo_text_direct--10.0	9.82636, The Low-Density Lipoprotein (LDL) Receptor is a mosaic protein that mediates the [[endocytosis]] of cholesterol-rich [[LDL]] .	6091915,	FALSE	13.4927	none	0.84927	TRUE	31992	367999	none	none	0	none	0	1	0
5972	Renin	Summary	Wisdom89	0.403958	9	[[vasoconstriction]]	10	11753	GO:0042310	vasoconstriction	44171	biological_process	vasoconstriction--ncbo_text_direct--10.0	9.82636, distinguish2|[[rennin]], the active enzyme in [[rennet]] FixBunching|beg enzyme | Name = renin | EC_number = 3.4.23.15 | CAS_number = 9015-94-5 | IUBMB_EC_number = 3/4/23/15 | GO_code = 0004195 | image = | width = | caption = FixBunching|mid FixBunching|end Renin ( pron-en|?ri?n?n respell|REE|nin ), also known as angiotensinogenase is an [[enzyme]] that participates in the body's [[renin…	6324167,	FALSE	39.52	none	0.848995	TRUE	190217	122701	none	none	0.03	direct	0	0	6
487	ATP2A1	Summary	ProteinBoxBot	0.219943	6	{{PBB_Summary | section_title = | summary_text = This gene encodes one of the SERCA Ca(2+)-ATPases, which are intracellular pumps located in the sarcoplasmic or endoplasmic reticula of muscle cells. This enzyme catalyzes the hydrolysis of ATP coupled with the translocation of calcium from the cytosol to the sarcoplasmic reticulum lumen, and is involved in muscular excitation and contraction. Muta…	10	10850	GO:0033018	sarcoplasmic reticulum lumen	44171	cellular_component	sarcoplasmic reticulum lumen--ncbo_text_direct--10.0	This enzyme catalyzes the hydrolysis of ATP coupled with the translocation of calcium from the cytosol to the sarcoplasmic reticulum lumen, and is involved in muscular excitation and contraction.		TRUE	33.4888	child	0.84888	TRUE	827	279	child	direct	0	none	0	0	5
3339	Perlecan	cell culture	Cobain711	0.219943	8	expression has been verified, although no distinction between syndecan and perlecan has been made in these tissues.	10	79400	GO:0015023	syndecan	44171	molecular_function	syndecan--ncbo_text_direct--10.0	In tissue engineered heart valves created by seeding myofibroblasts onto collagen type I followed by endothelial cells, heparan sulfate proteoglycan expression has been verified, although no distinction between syndecan and perlecan has been made in these tissues.	11757076, 12542950,	FALSE	13.4865	none	0.848649	TRUE	7501	16768	none	none	0	none	0	1	0
2173	FABP7	Summary	ProteinBoxBot	0.219943	8	Fatty acid binding	10	11376	GO:0005504	fatty acid binding	44171	molecular_function	Fatty acid binding--ncbo_text_direct--10.0	9.82636, Fatty acid binding protein 7, brain (FABP7; also brain lipid binding protein, BLBP), is a human [[gene]] .	NCBI Gene,	FALSE	64.5262	child	0.848617	TRUE	1846	26158	direct	direct	0.04	direct	0	0	3
7450	Von Willebrand factor	Summary	203.113.39.49	0.219943	8	[[hemostasis]]	10	10553	GO:0007599	hemostasis	44171	biological_process	hemostasis--ncbo_text_direct--10.0	9.82636, Von Willebrand factor (vWF) is a [[blood]] [[glycoprotein]] involved in [[hemostasis]] .	9759493,	FALSE	-441.515	direct	0.848525	TRUE	171753	151951	direct	direct	0	none	0	0	3
836	Caspase 3	also	Kosigrim	0.219943	9	[[The Proteolysis Map]]	10	28450	GO:0006508	proteolysis	44171	biological_process	Proteolysis--ncbo_text_direct--10.0	[[The Proteolysis Map]]		FALSE	-466.517	direct	0.848328	TRUE	78523	138481	direct	direct	0	none	0	0	4
2597	Glyceraldehyde 3-phosphate dehydrogenase	Switch	141.14.20.162	0.219943	8	[[thioredoxin]]	10	12450	GO:0000008	thioredoxin	44171	molecular_function	thioredoxin--ncbo_text_direct--10.0	Under stress conditions, NADPH is needed by some antioxidant-systems including [[glutaredoxin]] and [[thioredoxin]] as well as being essential for the recycling of [[gluthathione]] .		FALSE	-11.5182	none	0.848178	TRUE	129481	53130	none	none	0	none	0	1	0
7157	P53	Function	Drphilharmonic	0.219943	9	[[Image:P53 pathways.jpg|300px|right|thumb|'''p53 pathway:''' In a normal cell p53 is inactivated by its negative regulator, mdm2. Upon DNA damage or other stresses, various pathways will lead to the dissociation of the p53 and mdm2 complex. Once activated, p53 will induce a cell cycle arrest to allow either repair and survival of the cell or apoptosis to discard the damaged cell. How p53 makes t…	10	99547	GO:0007050	cell cycle arrest	44171	biological_process	cell cycle arrest--ncbo_text_direct--10.0	[[Image:P53 pathways.jpg|300px|right|thumb|'''p53 pathway:''' In a normal cell p53 is inactivated by its negative regulator, mdm2. Upon DNA damage or other stresses, various pathways will lead to the dissociation of the p53 and mdm2 complex. Once activated, p53 will induce a cell cycle arrest to allow either repair and survival of the cell or apoptosis to discard the damaged cell. How p53 makes t…	18086422,	FALSE	-441.519	direct	0.848062	TRUE	562370	57761	direct	direct	0	none	0	0	3
3339	Perlecan	Summary	Mr Bound	0.219943	9	[[proteoglycan]]	10	79400	GO:0005203	proteoglycan	44171	molecular_function	proteoglycan--ncbo_text_direct--10.0	Perlecan is a large multidomain [[proteoglycan]] that binds to and cross-links many [[extracellular matrix]] (ECM) components and cell-surface [[molecules]] .	7921536,	FALSE	13.4785	none	0.84785	TRUE	7501	59436	none	none	0	none	0	1	0
596	Bcl-2	Human BCL-2 genes	EquationDoc	0.219943	10	[[Cytochrome c]]	10	33740	GO:0009461	cytochrome c	44171	molecular_function	Cytochrome c--ncbo_text_direct--10.0	[[Bcl-2 homologous antagonist killer|BAK]] ; [[BAK1]] ; [[BAX]] ; [[BCL2]] ; [[BCL2A1]] ; [[BCL2L1]] ; [[BCL2L10]] ; [[BCL2L13]] ; [[BCL2L14]] ; [[BCL2L2]] ; [[BCL2L7P1]] ; [[BOK]] ; [[MCL1]] ; [[Apoptosis]] [[Apoptosome]] [[Bcl-2 homologous antagonist killer]] (BAK) [[Bcl-2-associated X protein]] (BAX) [[BH3 interacting domain death agonist]] (BID) [[Caspases]] [[Cytochrome c]] [[Noxa]] [[Mitoch…		FALSE	-11.5224	none	0.84776	TRUE	144163	124014	none	none	0	none	0	1	0
1462	Versican	Summary	76.200.210.90	0.219943	5	[[proteoglycan]]	10	15319	GO:0005203	proteoglycan	44171	molecular_function	proteoglycan--ncbo_text_direct--10.0	9.82636, Versican, also known as VCAN, is a large extracellular matrix [[proteoglycan]] that is present in a variety of human tissues.	1478664, NCBI Gene,	FALSE	13.4732	none	0.847317	TRUE	6726	59436	none	none	0	none	0	1	0
5340	Plasmin	Function	Protease	0.219943	7	Fibrin is a cofactor for plasminogen activation by tissue plasminogen activator.	10	7602	GO:0031639	plasminogen activation	44171	biological_process	plasminogen activation--ncbo_text_direct--10.0	Fibrin is a cofactor for plasminogen activation by tissue plasminogen activator.	2522013,	FALSE	43.4694	none	0.846941	TRUE	43036	18324	none	direct	0	none	0	0	8
5903	RANBP2	Function	Pferreira	0.219943	7	[[nuclear pore]]	10	15696	GO:0005643	nuclear pore	44171	cellular_component	nuclear pore--ncbo_text_direct--10.0	The RanBP2 gene encodes a very large RAN-binding protein that localizes to cytoplasmic filaments emanating from the [[nuclear pore]] complex.		FALSE	-466.533	direct	0.846705	TRUE	3046	27612	direct	direct	0	none	0	0	3
551	Vasopressin	Function	166.89.26.43	0.219943	10	[[vasoconstriction]]	10	27178	GO:0042310	vasoconstriction	44171	biological_process	vasoconstriction--ncbo_text_direct--10.0	In high concentrations, it also raises blood pressure by inducing moderate [[vasoconstriction]] .		FALSE	-466.534	parent	0.846624	TRUE	126469	122701	direct	direct	0	none	0	0	6
489	ATP2A3	Summary	LilHelpa	0.219943	6	{{PBB_Summary | section_title = | summary_text = This gene encodes one of the SERCA Ca(2+)-ATPases, which are intracellular pumps located in the sarcoplasmic or endoplasmic reticula of cells. SERCA3 expression was originally described as non-muscular, but was recently observed in cardiomyocyte. This enzyme catalyzes the hydrolysis of ATP coupled with the translocation of calcium from the cytosol …	10	8101	GO:0033018	sarcoplasmic reticulum lumen	44171	cellular_component	sarcoplasmic reticulum lumen--ncbo_text_direct--10.0	This enzyme catalyzes the hydrolysis of ATP coupled with the translocation of calcium from the cytosol to the sarcoplasmic reticulum lumen, and is involved in calcium sequestration associated with muscular excitation and contraction.	NCBI Gene,	TRUE	58.4588	child	0.845885	TRUE	714	279	child	direct	0	none	0	0	5
3837	KPNB1	Summary	Jayen466	0.219943	6	{{PBB_Summary | section_title = | summary_text = Nucleocytoplasmic transport, a signal- and energy-dependent process, takes place through nuclear pore complexes embedded in the nuclear envelope. The import of proteins containing a nuclear localization signal (NLS) requires the NLS import receptor, a heterodimer of importin alpha and beta subunits also known as [[karyopherin]]s. [[Importin]] alpha…	10	19541	GO:0005646	importin	44171	cellular_component	importin--ncbo_text_direct--10.0	The import of proteins containing a nuclear localization signal (NLS) requires the NLS import receptor, a heterodimer of importin alpha and beta subunits also known as [[karyopherin]]s.		TRUE	-11.5466	none	0.84534	TRUE	838	22027	none	none	0	none	0	1	0
6709	SPTAN1	Summary	Boghog	0.219943	7	[[spectrin]]	10	12606	GO:0008091	spectrin	44171	cellular_component	spectrin--ncbo_text_direct--10.0	The [[spectrin]] s are a family of widely-distributed [[cytoskeleton|cytoskeletal]] proteins which are involved in [[actin]] crosslinking.		FALSE	-481.55	direct	0.845001	TRUE	664	23925	none	direct	0	none	0	0	4
1557	CYP2C19	Summary	Techelf	0.219943	10	[[cytochrome P450]]	10	13759	GO:0005490	cytochrome P450	44171	molecular_function	cytochrome P450--ncbo_text_direct--10.0	9.82636, Cytochrome P450 2C19 (abbreviated CYP2C19), a member of the [[cytochrome P450]] mixed-function oxidase system, is involved in the metabolism of [[xenobiotic]] s in the body.	2009263,	FALSE	13.4429	none	0.844285	TRUE	43779	171269	none	none	0	none	0	1	0
8772	FADD	Summary	Drphilharmonic	0.219943	6	[[death-inducing signaling complex]]	10	18575	GO:0031264	death-inducing signaling complex	44171	cellular_component	death-inducing signaling complex--ncbo_text_direct--10.0	Fas-Associated protein with Death Domain (FADD) is an adaptor molecule that bridges the [[FasR|Fas-receptor]] , and other death receptors, to [[caspase-8]] through its death domain to form the [[death-inducing signaling complex]] (DISC) during [[apoptosis]] .	9582077,	FALSE	-446.558	direct	0.844207	TRUE	48298	9660	parent	direct	0	none	0	0	3
6749	Structure specific recognition protein 1	Summary	FrescoBot	0.219943	5	{{PBB_Summary | section_title = | summary_text = The protein encoded by this gene is a subunit of a heterodimer that, along with SUPT16H, forms chromatin transcriptional elongation factor [[FACT_(biology)|FACT]]. FACT interacts specifically with histones H2A/H2B to effect nucleosome disassembly and transcription elongation. FACT and cisplatin-damaged DNA may be crucial to the anticancer mechanism…	10	8643	GO:0006337	nucleosome disassembly	44171	biological_process	nucleosome disassembly--ncbo_text_direct--10.0	FACT interacts specifically with histones H2A/H2B to effect nucleosome disassembly and transcription elongation.		TRUE	24.4812	none	0.844118	TRUE	719	702	none	direct	0.04	direct	0	0	5
1107	CHD3	Summary	ProteinBoxBot	0.219943	7	{{PBB_Summary | section_title = | summary_text = This gene encodes a member of the CHD family of proteins which are characterized by the presence of chromo (chromatin organization modifier) domains and SNF2-related helicase/ATPase domains. This protein is one of the components of a histone deacetylase complex referred to as the Mi-2/NuRD complex which participates in the remodeling of chromatin b…	10	11588	GO:0016581	NuRD complex	44171	cellular_component	NuRD complex--ncbo_text_direct--10.0	This protein is one of the components of a histone deacetylase complex referred to as the Mi-2/NuRD complex which participates in the remodeling of chromatin by deacetylating histones.	NCBI Gene,	TRUE	-441.562	direct	0.843831	TRUE	2910	2162	direct	direct	0	none	0	0	4
5080	PAX6	Summary	Arcadian	0.219943	9	PAX6 can trigger eye development in	10	8980	GO:0001654	eye development	44171	biological_process	eye development--ncbo_text_direct--10.0	PAX6 protein function is highly conserved across [[bilaterian]] species, for instance mouse PAX6 can trigger eye development in [[Drosophila melanogaster]] .		FALSE	-466.564	direct	0.843565	TRUE	19081	28443	direct	direct	0	none	0	0	5
9183	ZW10	Summary	ProteinBoxBot	0.219943	5	{{PBB_Summary | section_title = | summary_text = This gene encodes a protein that is one of many involved in mechanisms to ensure proper chromosome segregation during cell division. The encoded protein binds to centromeres during the prophase, metaphase, and early anaphase cell division stages and to kinetochore microtubules during metaphase.<ref name="entrez">{{cite web | title = Entrez Gene: ZW…	10	7611	GO:0000776	kinetochore	44171	cellular_component	kinetochore--ncbo_text_direct--10.0	The encoded protein binds to centromeres during the prophase, metaphase, and early anaphase cell division stages and to kinetochore microtubules during metaphase.	15029241, NCBI Gene,	TRUE	-451.567	direct	0.843345	TRUE	3574	24090	direct	none	0	none	0	0	3
4548	Methionine synthase	Clinical significance	unknown	0.219943	0		10	9435	GO:0008705	methionine synthase activity	44171	molecular_function	methionine synthase activity--ncbo_text_direct--10.0	The consequence of reduced methionine synthase activity is [[megaloblastic anemia]] .		FALSE	-466.568	direct	0.843246	TRUE	16860	1127	direct	direct	0	none	0	0	6
627	Brain-derived neurotrophic factor	Function	Defenestration	0.219943	10	[[neurogenesis]]	10	29111	GO:0022008	neurogenesis	44171	biological_process	neurogenesis--ncbo_text_direct--10.0	Although the vast majority of neurons in the [[mammal]] ian brain are formed prenatally, parts of the adult brain retain the ability to grow new neurons from neural [[stem cell]] s in a process known as [[neurogenesis]] .	19467646,	FALSE	-445.56	parent	0.843039	TRUE	132607	114542	parent	parent	0.01	direct	0	0	4
675	BRCA2	Interactions	68.109.166.14	0.219943	10	[[DNA repair]]	10	34850	GO:0006281	DNA repair	44171	biological_process	DNA repair--ncbo_text_direct--10.0	Div col end [[BRCA1]] [[DNA repair]] [[Cancer]]		FALSE	-466.572	direct	0.842778	TRUE	133934	224422	direct	direct	0	parent	0	0	5
6711	SPTBN1	Summary	ProteinBoxBot	0.219943	6	{{PBB_Summary | section_title = | summary_text = Spectrin is an actin crosslinking and molecular scaffold protein that links the plasma membrane to the actin cytoskeleton, and functions in the determination of cell shape, arrangement of transmembrane proteins, and organization of organelles. It is composed of two antiparallel dimers of alpha- and beta- subunits. This gene is one member of a famil…	10	8470	GO:0008091	spectrin	44171	cellular_component	Spectrin--ncbo_text_direct--10.0	Spectrin is an actin crosslinking and molecular scaffold protein that links the plasma membrane to the actin cytoskeleton, and functions in the determination of cell shape, arrangement of transmembrane proteins, and organization of organelles.		TRUE	-474.832	direct	0.842777	TRUE	765	23925	none	direct	0.74	direct	0	0	4
1499	Beta-catenin	Structure	Boghog2	0.305339	9	[[adherens junction]]	10	43835	GO:0005912	adherens junction	44171	cellular_component	adherens junction--ncbo_text_direct--10.0	When ?-catenin is not associated with cadherins and [[alpha-catenin]] , it can interact with other proteins such as [[CTNNBIP1|ICAT]] and [[APC (gene)|APC]] . ?-catenin is part of a complex of proteins that constitute [[adherens junction]] s (AJs).		FALSE	-466.579	direct	0.842097	TRUE	45570	18622	direct	direct	0	none	0	0	6
4609	Myc	Summary	unknown	0.219943	0		10	40162	GO:0008283	cell proliferation	44171	biological_process	cell proliferation--ncbo_text_direct--10.0	This leads to the unregulated expression of many genes some of which are involved in cell proliferation and results in the formation of [[cancer]] .		FALSE	-466.579	direct	0.842082	TRUE	412316	410731	direct	direct	0	parent	0	0	1
3572	Glycoprotein 130	Summary	Ciar	0.219943	9	gp130,	10	18785	GO:0004898	gp130	44171	molecular_function	gp130--ncbo_text_direct--10.0	9.82636, Glycoprotein 130 (also known as gp130, IL6ST, IL6-beta or CD130) is a [[transmembrane protein]] which is the founding member of the class of all [[cytokine receptor]] s.		FALSE	-11.5794	none	0.842064	TRUE	2526	18073	none	none	0	none	0	1	0
7422	Vascular endothelial growth factor A	Function	Boghog2	0.219943	7	[[vasculogenesis]]	10	6923	GO:0001570	vasculogenesis	44171	biological_process	vasculogenesis--ncbo_text_direct--10.0	This protein is a [[glycosylated]] [[mitogen]] that specifically acts on [[endothelial cell]] s and has various effects, including mediating increased vascular permeability, inducing [[angiogenesis]] , [[vasculogenesis]] and endothelial cell growth, promoting [[cell migration]] , and inhibiting [[apoptosis]] .		FALSE	-466.582	direct	0.841841	TRUE	17943	19701	child	direct	0	none	0	0	4
57863	CADM3	Summary	87.61.49.218	0.607782	0	{{PBB_Summary | section_title = | summary_text = IGSF4B is a brain-specific protein related to the calcium-independent cell-cell adhesion molecules known as [[nectin]]s (see PVRL3; MIM 607147) (Kakunaga et al., 2005).[supplied by OMIM]<ref name="entrez">{{cite web | title = Entrez Gene: CADM3 cell adhesion molecule 3| url = http://www.ncbi.nlm.nih.gov/sites/entrez?Db=gene&Cmd=ShowDetailView&TermT…	10	4976	GO:0016338	calcium-independent cell-cell adhesion	44171	biological_process	calcium-independent cell-cell adhesion--ncbo_text_direct--10.0	IGSF4B is a brain-specific protein related to the calcium-independent cell-cell adhesion molecules known as [[nectin]]s (see PVRL3; MIM 607147) (Kakunaga et al., 2005).[supplied by OMIM]	NCBI Gene,	TRUE	58.4149	none	0.84149	TRUE	206	366	direct	direct	0	none	0	0	4
4673	NAP1L1	Summary	ProteinBoxBot	0.219943	5	{{PBB_Summary | section_title = | summary_text = This gene encodes a member of the nucleosome assembly protein (NAP) family. This protein participates in DNA replication and may play a role in modulating chromatin formation and contribute to the regulation of cell proliferation. Alternative splicing of this gene results in several transcript variants; however, not all have been fully described.<r…	10	6493	GO:0006334	nucleosome assembly	44171	biological_process	nucleosome assembly--ncbo_text_direct--10.0	This gene encodes a member of the nucleosome assembly protein (NAP) family.	NCBI Gene,	TRUE	-434.825	direct	0.841486	TRUE	668	17095	direct	direct	0.76	direct	0	0	4
983	Cdk1	Function	Philshiu	0.607782	6	leads to preparation for S phase entry (e.g., duplication of centromeres or the spindle pole body), and a rise in the S cyclins (Clb5,6 in S.	10	24344	GO:0051320	S phase	44171	biological_process	S phase--ncbo_text_direct--10.0	G <sub>1</sub> /S cyclin-Cdk1 activity leads to preparation for S phase entry (e.g., duplication of centromeres or the spindle pole body), and a rise in the S cyclins (Clb5,6 in S. cerevisiae).		FALSE	28.4123	none	0.841234	TRUE	17200	65969	parent	direct	0	child	0	0	4
10371	SEMA3A	Summary	CopperKettle	0.219943	5	[[growth cone]]	10	7875	GO:0030426	growth cone	44171	cellular_component	growth cone--ncbo_text_direct--10.0	The first of the [[Collapsin response mediator protein family|CRMP]] proteins, CRMP2, was identified as an intracellular messenger required for the [[growth cone]] -collapse induced by semaphorin 3A.		FALSE	19.4316	none	0.84116	TRUE	3487	18160	none	parent	0.02	direct	0	0	3
8829	Neuropilin 1	Summary	Hodja Nasreddin	0.219943	6	{{PBB_Summary | section_title = | summary_text = NRP1 is a membrane-bound coreceptor to a tyrosine kinase receptor for both vascular endothelial growth factor (VEGF; MIM 192240) and semaphorin (see SEMA3A; MIM 603961) family members. NRP1 plays versatile roles in angiogenesis, axon guidance, cell survival, migration, and invasion.[supplied by OMIM]<ref name="entrez">{{cite web | title = Entrez Ge…	10	8800	GO:0007411	axon guidance	44171	biological_process	axon guidance--ncbo_text_direct--10.0	NRP1 plays versatile roles in angiogenesis, axon guidance, cell survival, migration, and invasion.[supplied by OMIM] Neuropilin 1 has been shown to [[Protein-protein_interaction|interact]] with [[Vascular endothelial growth factor A]] .	11986311, 9529250, NCBI Gene,	TRUE	-434.859	direct	0.841091	TRUE	12875	25233	direct	direct	0.73	direct	0	0	3
51132	RNF12	Summary	Rich Farmbrough	0.219943	5	{{PBB_Summary | section_title = | summary_text = The protein encoded by this gene is a RING-H2 zinc finger protein. It has been shown to be a ubiquitin protein ligase that targets LIM domain binding 1 (LDB1/CLIM), and causes proteasome-dependent degradation of LDB1. This protein and LDB1 are co-repressors of LHX1/LIM-1, a homeodomain transcription factor. Alternatively spliced transcript variants…	10	4747	GO:0030274	LIM domain binding	44171	molecular_function	LIM domain binding--ncbo_text_direct--10.0	It has been shown to be a ubiquitin protein ligase that targets LIM domain binding 1 (LDB1/CLIM), and causes proteasome-dependent degradation of LDB1.	NCBI Gene,	TRUE	43.4091	none	0.840908	TRUE	387	2678	none	direct	0	none	0	0	4
57560	IFT80	Function	Boghog	0.219943	4	IFT80 is part of the intraflagellar transport complex B and is necessary for the function of motile and sensory cilia.	10	2947	GO:0042073	intraflagellar transport	44171	biological_process	intraflagellar transport--ncbo_text_direct--10.0	IFT80 is part of the intraflagellar transport complex B and is necessary for the function of motile and sensory cilia.	NCBI Gene,	FALSE	33.4087	none	0.840872	TRUE	273	7377	none	none	0	none	0	0	4
1956	Epidermal growth factor receptor	Function	Terrace4	0.219943	9	cell proliferation.	10	53768	GO:0008283	cell proliferation	44171	biological_process	cell proliferation--ncbo_text_direct--10.0	These downstream signaling proteins initiate several [[signal transduction]] cascades, principally the [[MAPK/ERK pathway|MAPK]] , [[AKT|Akt]] and [[JNK]] pathways, leading to [[DNA replication|DNA synthesis]] and cell proliferation.	16235569, 16729045,	FALSE	-441.592	direct	0.840846	TRUE	322176	410731	direct	direct	0	parent	0	0	1
3643	Insulin receptor	Function	Gacggt	0.219943	7	phosphorylation	10	18261	GO:0016310	phosphorylation	44171	biological_process	phosphorylation--ncbo_text_direct--10.0	[[IRS-1]] binding and phosphorylation eventually leads to an increase in the high affinity [[glucose transporter]] ( [[Glut4]] ) molecules on the outer membrane of insulin-responsive tissues, including [[muscle]] cells and [[adipose]] tissue, and therefore to an increase in the uptake of [[glucose]] from blood into these tissues.	12023989,	FALSE	-441.595	parent	0.840499	TRUE	59082	617555	direct	direct	0	parent	0	0	5
7784	ZP3	Summary	Arcadian	0.219943	3	[[acrosome reaction]]	10	8312	GO:0007340	acrosome reaction	44171	biological_process	acrosome reaction--ncbo_text_direct--10.0	ZP3 is the receptor in the [[zona pellucida]] which binds with the [[acrosome]] of the [[sperm]] in the [[acrosome reaction]] .		FALSE	8.40425	child	0.840425	TRUE	17470	18133	none	none	0	child	0	0	3
1950	Epidermal growth factor	Mechanism	MacGyverMagic	0.219943	10	[[plasma membrane|cell surface]]	10	10978	GO:0009986	cell surface	44171	cellular_component	cell surface--ncbo_text_direct--10.0	Note EGF at the very top.]] EGF acts by binding with high [[Affinity (pharmacology)|affinity]] to [[epidermal growth factor receptor]] (EGFR) on the [[plasma membrane|cell surface]] and stimulating the intrinsic protein-tyrosine kinase activity of the receptor (see the second diagram).	12093292, 15142631, 12648462,	FALSE	59.4231	none	0.84031	TRUE	579818	393864	direct	parent	0.02	direct	0	0	2
10095	ARPC1B	Summary	ProteinBoxBot	0.219943	6	{{PBB_Summary | section_title = | summary_text = This gene encodes one of seven subunits of the human Arp2/3 protein complex. This subunit is a member of the SOP2 family of proteins and is most similar to the protein encoded by gene ARPC1A. The similarity between these two proteins suggests that they both may function as p41 subunit of the human Arp2/3 complex that has been implicated in the cont…	10	8508	GO:0005885	Arp2/3 protein complex	44171	cellular_component	Arp2/3 protein complex--ncbo_text_direct--10.0	This gene encodes one of seven subunits of the human Arp2/3 protein complex.		TRUE	-476.597	direct	0.840256	TRUE	763	2246	direct	none	0	none	0	0	3
90	ACVR1	Function	Boghog	0.219943	5	[[Activin]]	10	3304	GO:0016915	activin	44171	molecular_function	Activin--ncbo_text_direct--10.0	[[Activin]] s are dimeric growth and differentiation factors which belong to the transforming growth factor-beta ( [[TGF beta]] ) superfamily of structurally related signaling proteins.		FALSE	-11.5997	none	0.840028	TRUE	2854	47751	none	none	0	none	0	1	0
10109	ARPC2	Summary	ProteinBoxBot	0.219943	6	{{PBB_Summary | section_title = | summary_text = This gene encodes one of seven subunits of the human Arp2/3 protein complex. The Arp2/3 protein complex has been implicated in the control of actin polymerization in cells and has been conserved through evolution. The exact role of the protein encoded by this gene, the p34 subunit, has yet to be determined. Two alternatively spliced variants have b…	10	7922	GO:0005885	Arp2/3 protein complex	44171	cellular_component	Arp2/3 protein complex--ncbo_text_direct--10.0	This gene encodes one of seven subunits of the human Arp2/3 protein complex.	NCBI Gene,	TRUE	-451.602	direct	0.839827	TRUE	1152	2246	direct	none	0	none	0	0	3
2597	Glyceraldehyde 3-phosphate dehydrogenase	Summary	Aogden1	0.219943	9	[[glycolysis]]	10	12450	GO:0006096	glycolysis	44171	biological_process	glycolysis--ncbo_text_direct--10.0	9.82636, Glyceraldehyde 3-phosphate dehydrogenase (abbreviated as GAPDH or less commonly as G3PDH) ( EC number|1.2.1.12 ) is an [[enzyme]] that catalyzes the sixth step of [[glycolysis]] and thus serves to break down [[glucose]] for energy and carbon molecules.	17072346,	FALSE	-441.605	direct	0.839524	TRUE	129481	119400	direct	direct	0	parent	0	0	4
6865	Tachykinin receptor 2	Summary	ProteinBoxBot	0.219943	8	{{PBB_Summary | section_title = | summary_text = This gene belongs to a family of genes that function as receptors for tachykinins. Receptor affinities are specified by variations in the 5'-end of the sequence. The receptors belonging to this family are characterized by interactions with G proteins and 7 hydrophobic transmembrane regions. This gene encodes the receptor for the tachykinin neuropep…	10	8928	GO:0008648	tachykinin	44171	molecular_function	tachykinin--ncbo_text_direct--10.0	This gene encodes the receptor for the tachykinin neuropeptide substance K, also referred to as neurokinin A.	NCBI Gene,	TRUE	13.3941	none	0.839415	TRUE	372	13927	none	none	0	none	0	1	0
2109	ETFB	Summary	ProteinBoxBot	0.219943	5	{{PBB_Summary | section_title = | summary_text = This gene encodes electron-transfer-flavoprotein, beta polypeptide, which shuttles electrons between primary flavoprotein dehydrogenases involved in mitochondrial fatty acid and amino acid catabolism and the membrane-bound electron transfer flavoprotein ubiquinone oxidoreductase. The gene deficiencies have been implicated in type II glutaricaciduri…	10	6144	GO:0008246	electron transfer flavoprotein	44171	molecular_function	electron transfer flavoprotein--ncbo_text_direct--10.0	This gene encodes electron-transfer-flavoprotein, beta polypeptide, which shuttles electrons between primary flavoprotein dehydrogenases involved in mitochondrial fatty acid and amino acid catabolism and the membrane-bound electron transfer flavoprotein ubiquinone oxidoreductase.	NCBI Gene,	TRUE	13.3929	none	0.839291	TRUE	1941	20373	none	none	0	none	0	1	0
79083	Melanophilin	Function	Boghog	0.219943	5	[[melanosome]]	10	10075	GO:0042470	melanosome	44171	cellular_component	melanosome--ncbo_text_direct--10.0	A similar protein complex in mouse functions to tether pigment-producing organelles called [[melanosome]] s to the [[actin]] [[cytoskeleton]] in melanocytes, and is required for visible pigmentation in the hair and skin.	17519392, NCBI Gene,	FALSE	-435.57	direct	0.838961	TRUE	2384	9593	direct	direct	0.04	direct	0	0	6
5329	Urokinase receptor	Physiological significance	Kjaergaard	0.219943	9	[[plasminogen activation system]]	10	6386	GO:0031639	plasminogen activation	44171	biological_process	plasminogen activation--ncbo_text_direct--10.0	uPAR is a part of the [[plasminogen activation system]] , which in the healthy body is involved in tissue reorganization events such as [[mammary gland]] involution and [[wound healing]] .		FALSE	18.3895	none	0.838955	TRUE	16700	18324	none	direct	0	none	0	0	8
7125	TNNC2	Summary	ProteinBoxBot	0.219943	6	{{PBB_Summary | section_title = | summary_text = Troponin (Tn), a key protein complex in the regulation of striated muscle contraction, is composed of 3 subunits. The Tn-I subunit inhibits actomyosin ATPase, the Tn-T subunit binds tropomyosin and Tn-C, while the Tn-C subunit binds calcium and overcomes the inhibitory action of the troponin complex on actin filaments. The protein encoded by this g…	10	5024	GO:0006942	regulation of striated muscle contraction	44171	biological_process	regulation of striated muscle contraction--ncbo_text_direct--10.0	Troponin (Tn), a key protein complex in the regulation of striated muscle contraction, is composed of 3 subunits.	NCBI Gene,	TRUE	33.3844	child	0.838438	TRUE	389	525	none	none	0	none	0	0	6
3725	C-jun	Summary	194.94.191.189	0.219943	8	through double phosphorylation	10	34855	GO:0016310	phosphorylation	44171	biological_process	phosphorylation--ncbo_text_direct--10.0	It is activated through double phosphorylation by the [[JNK]] pathway but has also a phosphorylation-independent function.	NCBI Gene,	FALSE	-446.616	parent	0.838356	TRUE	84439	617555	parent	direct	0	parent	0	0	5
1588	Aromatase	Summary	DragonflySixtyseven	0.219943	8	[[cytochrome P450]]	10	14316	GO:0005490	cytochrome P450	44171	molecular_function	cytochrome P450--ncbo_text_direct--10.0	Aromatase transforms the left-hand ring (the A-ring) of steroids to an [[aromaticity|aromatic]] state (hence the name) through [[redox|oxidation]] and subsequent [[elimination reaction|elimination]] of a [[methyl]] group. | | [[Image:Testosterone_estradiol_conversion.png|thumb|left|400px|Aromatase converts [[testosterone]] to [[estradiol]]]] | Aromatase is a member of the [[cytochrome P450]] supe…		FALSE	-11.6192	none	0.838075	TRUE	118074	171269	none	none	0	none	0	1	0
91949	COG7	Summary	Sadads	0.219943	5	{{PBB_Summary | section_title = | summary_text = Multiprotein complexes are key determinants of Golgi apparatus structure and its capacity for intracellular transport and glycoprotein modification. Several complexes have been identified, including the Golgi transport complex (GTC), the LDLC complex, which is involved in glycosylation reactions, and the SEC34 complex, which is involved in vesicula…	10	6435	GO:0017119	Golgi transport complex	44171	cellular_component	Golgi transport complex--ncbo_text_direct--10.0	Several complexes have been identified, including the Golgi transport complex (GTC), the LDLC complex, which is involved in glycosylation reactions, and the SEC34 complex, which is involved in vesicular transport.	NCBI Gene,	TRUE	-466.62	direct	0.838031	TRUE	1616	1127	none	none	0	none	0	0	3
3619	INCENP	Summary	AndrewGNF	0.219943	7	[[midbody (cell biology)|midbody]]	20	11339	GO:0030496	midbody	44171	cellular_component	midbody--ncbo_text_direct--20.0	During [[telophase]] , the proteins are located within the [[midbody (cell biology)|midbody]] in the intercellular bridge, where they are discarded after [[cytokinesis]] .	10369859, NCBI Gene,	FALSE	-441.622	direct	0.837823	TRUE	2668	10937	direct	direct	0	none	0	0	2
3589	Interleukin 11	Summary	Boghog2	0.219943	6	[[glycoprotein 130|gp130]]	10	9992	GO:0004898	gp130	44171	molecular_function	gp130--ncbo_text_direct--10.0	IL-11 is a member of the [[interleukin-6|IL-6]] -type cytokine family, distinguished based on their use of the common co-receptor [[glycoprotein 130|gp130]] .		FALSE	-11.6262	none	0.837382	TRUE	15568	18073	none	none	0	none	0	1	0
7381	UQCRB	Function	Eaberry	0.219943	4	The bovine gene product (subunit 6) was sequenced under the name "ubiquinone-binding protein", however there is little or no evidence for a role in ubiquinone binding. Subunit 7 was identified as a Q-binding protein by photo-labeling with a ubiquinone analog (subsequent structures show it to be exposed to the lipid phase but not involved in either Q-binding site). Subunits 6 and 7 reverse positio…	10	6008	GO:0048039	ubiquinone binding	44171	molecular_function	ubiquinone binding--ncbo_text_direct--10.0	The bovine gene product (subunit 6) was sequenced under the name "ubiquinone-binding protein", however there is little or no evidence for a role in ubiquinone binding.		FALSE	18.3733	none	0.837325	TRUE	521	1760	none	direct	0	none	0	0	4
4999	ORC2L	Summary	ProteinBoxBot	0.219943	5	{{PBB_Summary | section_title = | summary_text = The origin recognition complex (ORC) is a highly conserved six subunits protein complex essential for the initiation of the DNA replication in eukaryotic cells. Studies in yeast demonstrated that ORC binds specifically to origins of replication and serves as a platform for the assembly of additional initiation factors such as Cdc6 and Mcm proteins.…	10	15509	GO:0000808	origin recognition complex	44171	cellular_component	origin recognition complex--ncbo_text_direct--10.0	The origin recognition complex (ORC) is a highly conserved six subunits protein complex essential for the initiation of the DNA replication in eukaryotic cells.		TRUE	-466.627	direct	0.837258	TRUE	465	13820	direct	direct	0	none	0	0	3
1738	Dihydrolipoamide dehydrogenase	Summary	Boghog2	0.219943	3	This gene encodes the L protein of the mitochondrial glycine cleavage system. The L protein, also named	10	9317	GO:0004374	glycine cleavage system	44171	molecular_function	glycine cleavage system--ncbo_text_direct--10.0	DLD is a [[flavoprotein]] enzyme that degrades [[lipoamide]] , and produces [[dihydrolipoamide]] . <gallery> Image:Lipoamide-2D-skeletal.png|[[Lipoamide]] Image:Dihydrolipoamide.svg|[[Dihydrolipoamide]] </gallery> This gene encodes the L protein of the mitochondrial glycine cleavage system.	NCBI Gene,	FALSE	13.3723	none	0.837231	TRUE	22981	6993	none	none	0	none	0	1	0
3569	Interleukin 6	Receptor	Ciar	0.219943	10	[[gp130]]	10	17156	GO:0004898	gp130	44171	molecular_function	gp130--ncbo_text_direct--10.0	main|Interleukin-6 receptor IL-6 signals through a cell-surface [[type I cytokine receptor]] complex consisting of the ligand-binding IL-6R? chain ( [[cluster of differentiation|CD126]] ), and the signal-transducing component [[gp130]] (also called CD130).	15989626,	FALSE	13.372	none	0.837202	TRUE	131893	18073	none	none	0	none	0	1	0
3958	LGALS3	See also	Banus	0.219943	7	[[Galectin]]	10	4339	GO:0001577	galectin	44171	molecular_function	Galectin--ncbo_text_direct--10.0	[[Galectin]]		FALSE	-11.6293	none	0.837071	TRUE	1379	27710	none	none	0	none	0	1	0
4193	Mdm2	Structure and function	128.59.63.45	0.219943	9	of residues within this domain appears to be important for regulation of Mdm2 function. In addition, this region contains nuclear export and import signals that are essential for proper nuclear-cytoplasmic trafficking of Mdm2. Another conserved domain within the Mdm2 protein is a	10	35411	GO:0051168	nuclear export	44171	biological_process	nuclear export--ncbo_text_direct--10.0	In addition, this region contains nuclear export and import signals that are essential for proper nuclear-cytoplasmic trafficking of Mdm2.	18951086,	FALSE	53.37	none	0.837004	TRUE	37266	32910	parent	direct	0	none	0	0	6
2731	GLDC	Function	Boghog	0.219943	4	[[glycine cleavage system]]	10	10274	GO:0004374	glycine cleavage system	44171	molecular_function	glycine cleavage system--ncbo_text_direct--10.0	Glycine decarboxylase is a P-protein of the [[glycine cleavage system]] in [[eukaryotes]] .		FALSE	-11.6344	none	0.83656	TRUE	4862	6993	none	none	0	none	0	1	0
633	Biglycan	Summary	Kuifjeenbobbie	0.219943	5	[[proteoglycan]]	10	8221	GO:0005203	proteoglycan	44171	molecular_function	proteoglycan--ncbo_text_direct--10.0	9.82636, Biglycan is a small [[leucine-rich repeat]] [[proteoglycan]] (SLRP) which is found in a variety of extracellular matrix tissues, including [[bone]] , [[cartilage]] and [[tendon]] .	1612609,	FALSE	13.3656	none	0.836559	TRUE	6184	59436	none	none	0	none	0	1	0
54106	TLR9	Function	Boghog2	0.219943	8	in bacterial DNA to mount an innate immune response.	10	5652	GO:0045087	innate immune response	44171	biological_process	innate immune response--ncbo_text_direct--10.0	Studies in mice and human indicate that this receptor mediates cellular response to [[CpG Oligodeoxynucleotide|unmethylated CpG dinucleotides]] in bacterial DNA to mount an innate immune response.	NCBI Gene, 17607014,	FALSE	-435.535	direct	0.836496	TRUE	19337	70443	direct	direct	0.1	direct	0	0	3
10093	ARPC4	Summary	Sadads	0.219943	5	{{PBB_Summary | section_title = | summary_text = This gene encodes one of seven subunits of the human Arp2/3 protein complex. The Arp2/3 protein complex has been implicated in the control of actin polymerization in cells and has been conserved through evolution. The exact role of the protein encoded by this gene, the p20 subunit, has yet to be determined. Three transcript variants encoding two di…	10	7207	GO:0005885	Arp2/3 protein complex	44171	cellular_component	Arp2/3 protein complex--ncbo_text_direct--10.0	This gene encodes one of seven subunits of the human Arp2/3 protein complex.	NCBI Gene,	TRUE	-466.636	direct	0.836439	TRUE	715	2246	none	none	0	none	0	0	3
5192	PEX10	Summary	SmackBot	0.219943	3	{{PBB_Summary | section_title = | summary_text = This gene encodes a protein involved in import of peroxisomal matrix proteins. This protein localizes to the peroxisomal membrane. Mutations in this gene result in phenotypes within the Zellweger spectrum of peroxisomal biogenesis disorders, ranging from neonatal adrenoleukodystrophy to Zellweger syndrome. Alternative splicing results in two transc…	10	8743	GO:0005778	peroxisomal membrane	44171	cellular_component	peroxisomal membrane--ncbo_text_direct--10.0	This protein localizes to the peroxisomal membrane.	NCBI Gene,	TRUE	-435.177	direct	0.836271	TRUE	1307	12212	direct	direct	0.46	direct	0	0	4
5447	Cytochrome P450 reductase	Summary	Drphilharmonic	0.219943	6	[[cytochrome P450]]	10	13900	GO:0005490	cytochrome P450	44171	molecular_function	cytochrome P450--ncbo_text_direct--10.0	9.82636, Cytochrome P450 reductase ( EC number|1.6.2.4 ; also known as NADPH:ferrihemoprotein oxidoreductase, NADPH:hemoprotein oxidoreductase, NADPH:P450 oxidoreductase, P450 reductase, POR, CPR, CYPOR) is a membrane-bound [[enzyme]] required for [[electron transfer]] to [[cytochrome P450]] in the [[microsome]] of the [[Eukaryote|eukaryotic]] [[Cell (biology)|cell]] from a [[FAD]] - and [[Flavin…	4389465,	FALSE	13.3612	none	0.836118	TRUE	15635	171269	none	none	0	none	0	1	0
2153	Factor V	Summary	SmackBot	0.219943	6	{{About|the blood coagulation protein|the software company|Factor 5}}	10	10080	GO:0007596	blood coagulation	44171	biological_process	blood coagulation--ncbo_text_direct--10.0	9.82636, About|the blood coagulation protein|the software company|Factor 5 Factor V (pronounced factor five ) is a [[protein]] of the [[coagulation]] system, rarely referred to as proaccelerin or labile factor.		FALSE	-460.04	direct	0.83596	TRUE	66221	78057	direct	direct	0.6	direct	0	0	3
9184	BUB3	Summary	Bpham217	0.219943	6	[[Spindle checkpoint|Spindle Assembly Checkpoint (SAC)]]	10	14779	GO:0031577	spindle checkpoint	44171	biological_process	Spindle checkpoint--ncbo_text_direct--10.0	Bub3 is a protein involved with the regulation of the [[Spindle checkpoint|Spindle Assembly Checkpoint (SAC)]] ; though BUB3 is non-essential in yeast, it is essential in higher eukaryotes.		FALSE	-481.644	parent	0.835583	TRUE	4021	18730	parent	none	0	none	0	0	5
983	Cdk1	Function	Philshiu	0.607782	6	Cln1,2 and/or Clb5,6-Cdk1 complex activity leads to a sudden drop in Sic1 levels, allowing for coherent S phase entry. Finally, phosphorylation by M cyclins (e.g., Clb1, 2, 3 and 4) in complex with Cdk1 leads to spindle assembly and sister chromatid alignment. Cdk1 phosphorylation also leads to the activation of the ubiquitin-protein ligase APC	10	24344	GO:0051225	spindle assembly	44171	biological_process	spindle assembly--ncbo_text_direct--10.0	Finally, phosphorylation by M cyclins (e.g., Clb1, 2, 3 and 4) in complex with Cdk1 leads to spindle assembly and sister chromatid alignment.	11326318,	FALSE	43.3545	none	0.835445	TRUE	17200	31154	none	direct	0	none	0	0	5
6696	Osteopontin	remodeling	Arcadian	0.219943	10	[[collagen type I]]	10	36886	GO:0005584	collagen type I	44171	cellular_component	collagen type I--ncbo_text_direct--10.0	The organic part of bone is about 20% of the dry weight, and counts in, other than osteopontin, [[collagen type I]] , [[osteocalcin]] , [[osteonectin]] , [[bone sialo protein]] and [[alkaline phosphatase]] .	11930008, 18952487,	FALSE	33.3534	none	0.835339	TRUE	34505	20570	none	none	0	none	0	0	5
5339	Plectin	Function	Scotterdooo	0.219943	9	In hemidesmosomes plectin has been shown to interact with the	10	12689	GO:0030056	hemidesmosome	44171	cellular_component	hemidesmosome--ncbo_text_direct--10.0	In hemidesmosomes plectin has been shown to interact with the [[integrin]] ?4 subunits of the hemidesmosome plaque and function in a clamp like manner to crosslink the intermediate filament, [[cytokeratin]] to the junction.		FALSE	18.3533	none	0.835329	TRUE	4050	9952	none	direct	0	none	0	0	3
51497	TH1L	Summary	ProteinBoxBot	0.219943	6	{{PBB_Summary | section_title = | summary_text = The NELF complex of proteins interacts with the DSIF protein complex to repress transcriptional elongation by RNA polymerase II. The protein encoded by this gene is an essential part of the NELF complex. Alternative translation initiation site usage results in the formation of two isoforms with different N-termini.<ref name="entrez">{{cite web | ti…	10	10212	GO:0032021	NELF complex	44171	cellular_component	NELF complex--ncbo_text_direct--10.0	The NELF complex of proteins interacts with the DSIF protein complex to repress transcriptional elongation by RNA polymerase II.	NCBI Gene,	TRUE	33.3524	none	0.835241	TRUE	851	120	none	none	0	none	0	0	4
1574	CYP3A	Summary	unknown	0.219943	0		10	7350	GO:0005490	cytochrome P450	44171	molecular_function	Cytochrome P450--ncbo_text_direct--10.0	9.82636, Cytochrome P450, family 3, subfamily A, also known as CYP3A, is a human [[gene]] .	NCBI Gene,	FALSE	13.3508	none	0.835075	TRUE	28528	171269	none	none	0	none	0	1	0
1307	Collagen, type XVI, alpha 1	Summary	ProteinBoxBot	0.219943	6	{{PBB_Summary | section_title = | summary_text = This gene encodes the alpha chain of type XVI collagen, a member of the FACIT collagen family (fibril-associated collagens with interrupted helices). Members of this collagen family are found in association with fibril-forming collagens such as type I and II, and serve to maintain the integrity of the extracellular matrix. High levels of type XVI c…	10	4493	GO:0005593	FACIT collagen	44171	cellular_component	FACIT collagen--ncbo_text_direct--10.0	This gene encodes the alpha chain of type XVI collagen, a member of the FACIT collagen family (fibril-associated collagens with interrupted helices).		TRUE	-471.65	parent	0.835044	TRUE	298	346	parent	direct	0	none	0	0	5
3624	INHBA	Summary	Boghog2	0.219943	7	[[activin and inhibin]]	10	8901	GO:0016916	inhibin	44171	molecular_function	inhibin--ncbo_text_direct--10.0	INHBA is a subunit of both [[activin and inhibin]] , two closely related glycoproteins with opposing biological effects.		FALSE	-11.6499	none	0.83501	TRUE	1409	35184	none	none	0	none	0	1	0
356	Fas ligand	Signaling	Drphilharmonic	0.403958	7	[[Death-inducing_signaling_complex|Death-Inducing Signaling Complex]]	10	16103	GO:0031264	death-inducing signaling complex	44171	cellular_component	Death-Inducing Signaling Complex--ncbo_text_direct--10.0	Fas forms the [[Death-inducing_signaling_complex|Death-Inducing Signaling Complex]] (DISC) upon ligand binding.	16417215,	FALSE	43.35	none	0.834999	TRUE	32380	9660	none	direct	0	none	0	0	3
1738	Dihydrolipoamide dehydrogenase	Function	Boghog2	0.219943	3	also a component of the pyruvate dehydrogenase complex, the alpha-ketoglutarate dehydrogenase complex, and the branched-chain alpha-keto acide dehydrogenase complex.	10	9317	GO:0045254	pyruvate dehydrogenase complex	44171	cellular_component	pyruvate dehydrogenase complex--ncbo_text_direct--10.0	The L protein, also named dihydrolipoamide dehydrogenase, is also a component of the pyruvate dehydrogenase complex, the alpha-ketoglutarate dehydrogenase complex, and the branched-chain alpha-keto acide dehydrogenase complex.	NCBI Gene,	FALSE	-451.651	direct	0.834929	TRUE	22981	38586	direct	none	0	none	0	0	3
2091	Fibrillarin	Summary	Yobot	0.219943	3	{{PBB_Summary | section_title = | summary_text = This gene product is a component of a nucleolar small nuclear ribonucleoprotein (snRNP) particle thought to participate in the first step in processing pre-ribosomal (r)RNA. It is associated with the [[Small nucleolar RNA U3|U3]], [[U8 small nucleolar RNA|U8]], and [[U13 small nucleolar RNA|U13]] small nuclear RNAs and is located in the dense fibri…	10	11933	GO:0001651	dense fibrillar component	44171	cellular_component	dense fibrillar component--ncbo_text_direct--10.0	It is associated with the [[Small nucleolar RNA U3|U3]], [[U8 small nucleolar RNA|U8]], and [[U13 small nucleolar RNA|U13]] small nuclear RNAs and is located in the dense fibrillar component (DFC) of the nucleolus.		TRUE	33.3493	none	0.834929	TRUE	5574	1300	direct	direct	0	none	0	0	5
8021	NUP214	Summary	Boghog2	0.219943	6	[[nuclear pore]]	10	10143	GO:0005643	nuclear pore	44171	cellular_component	nuclear pore--ncbo_text_direct--10.0	The [[nuclear pore]] complex is a massive structure that extends across the nuclear envelope, forming a gateway that regulates the flow of [[macromolecule]] s between the nucleus and the [[cytoplasm]] .	NCBI Gene,	FALSE	-434.893	direct	0.834727	TRUE	2836	27612	direct	direct	0.76	direct	0	0	3
6531	Dopamine transporter	Summary	Jtoomim	0.219943	8	where dopamine uptake via the	10	22219	GO:0051583	dopamine uptake	44171	biological_process	dopamine uptake--ncbo_text_direct--10.0	Dopamine reuptake via DAT provides the primary mechanism through which dopamine is cleared from [[synapse]] s except in the prefrontal cortex, where dopamine uptake via the [[norepinephrine transporter]] plays that role.	9658025,	FALSE	58.3468	none	0.834677	TRUE	45031	10555	direct	direct	0	none	0	0	6
7157	P53	Summary	Jfdwolff	0.219943	10	[[cell cycle]]	10	99547	GO:0007049	cell cycle	44171	biological_process	cell cycle--ncbo_text_direct--10.0	p53 is important in [[multicellular organism]] s, where it regulates the [[cell cycle]] and, thus, functions as a [[tumor suppressor]] that is involved in preventing [[cancer]] .	7107651,	FALSE	-441.654	parent	0.834591	TRUE	562370	544174	direct	direct	0	parent	0	0	2
5884	RAD17	Summary	ProteinBoxBot	0.219943	6	{{PBB_Summary | section_title = | summary_text = The protein encoded by this gene is highly similar to the gene product of Schizosaccharomyces pombe rad17, a cell cycle checkpoint gene required for cell cycle arrest and DNA damage repair in response to DNA damage. This protein shares strong similarity with DNA replication factor C (RFC), and can form a complex with RFCs. This protein binds to chr…	10	13202	GO:0000075	cell cycle checkpoint	44171	biological_process	cell cycle checkpoint--ncbo_text_direct--10.0	The protein encoded by this gene is highly similar to the gene product of Schizosaccharomyces pombe rad17, a cell cycle checkpoint gene required for cell cycle arrest and DNA damage repair in response to DNA damage.		TRUE	-476.654	direct	0.83457	TRUE	4621	34823	parent	parent	0	none	0	0	4
2010	Emerin	Summary	unknown	0.219943	0		10	10288	GO:0031965	nuclear membrane	44171	cellular_component	nuclear membrane--ncbo_text_direct--10.0	9.82636, Emerin, together with MAN1, is a LEM domain-containing integral membrane protein of the nuclear membrane in vertebrates.		FALSE	-471.655	direct	0.834502	TRUE	6035	35890	parent	direct	0	parent	0	0	3
332	Survivin	Resveratrol-mediated sensitization	unknown	0.141851	0		10	61867	GO:0007050	cell cycle arrest	44171	biological_process	cell cycle arrest--ncbo_text_direct--10.0	It has been shown by Fulda et al. that the naturally occurring compound [[resveratrol]] (a polyphenol found in grapes and red wine) can be used as a sensitizer for anticancer drug-induced apoptosis by the action of causing cell cycle arrest.	15273734,	FALSE	-456.656	parent	0.834419	TRUE	47653	57761	none	direct	0	parent	0	0	3
3956	LGALS1	See also	Banus	0.219943	7	[[Galectin]]	10	3397	GO:0001577	galectin	44171	molecular_function	Galectin--ncbo_text_direct--10.0	[[Galectin]]		FALSE	-11.6574	none	0.834261	TRUE	1143	27710	none	none	0	none	0	1	0
7273	Titin	Summary	Nihiltres	0.219943	8	[[sarcomere]]	10	23094	GO:0030017	sarcomere	44171	cellular_component	sarcomere--ncbo_text_direct--10.0	It connects the [[Myofibril#Appearance|Z line]] to the [[Myofibril#Appearance|M line]] in the [[sarcomere]] .		FALSE	-481.658	parent	0.834161	TRUE	58107	25608	none	direct	0	none	0	0	3
5925	Retinoblastoma protein	Summary	Ohwell32	0.219943	9	[[tumor suppressor]]	10	46540	GO:0008181	tumor suppressor	44171	molecular_function	tumor suppressor--ncbo_text_direct--10.0	9.82636, The retinoblastoma protein (abbreviated pRb or Rb ) is a [[tumor suppressor]] [[protein]] that is dysfunctional in many types of [[cancer]] .	6320372, 16081278,	FALSE	13.3412	none	0.83412	TRUE	57055	186728	none	none	0	none	0	1	0
4137	Tau protein	Function	Katiewett	0.219943	10	[[microtubule]]	10	16635	GO:0005874	microtubule	44171	cellular_component	microtubule--ncbo_text_direct--10.0	Tau proteins interact with [[tubulin]] to stabilize [[microtubule]] s and promote tubulin assembly into microtubules.		FALSE	-460	direct	0.83398	TRUE	21718	140837	direct	direct	0.66	direct	0	0	3
26121	PRPF31	Function	Boghog2	0.219943	8	. The addition of PRPF31 is crucial for the transition of the spliceosomal complex to the activated state.	10	12209	GO:0005681	spliceosomal complex	44171	cellular_component	spliceosomal complex--ncbo_text_direct--10.0	The addition of PRPF31 is crucial for the transition of the spliceosomal complex to the activated state.	17412961, NCBI Gene,	FALSE	-441.66	parent	0.833954	TRUE	815	915	direct	direct	0	none	0	0	3
1174	AP1S1	Summary	ProteinBoxBot	0.219943	7	{{PBB_Summary | section_title = | summary_text = The protein encoded by this gene is part of the clathrin coat assembly complex which links clathrin to receptors in coated vesicles. These vesicles are involved in endocytosis and Golgi processing. This protein, as well as beta-prime-adaptin, gamma-adaptin, and the medium (mu) chain AP47, form the AP-1 assembly protein complex located at the Golgi …	10	10280	GO:0048268	clathrin coat assembly	44171	biological_process	clathrin coat assembly--ncbo_text_direct--10.0	The protein encoded by this gene is part of the clathrin coat assembly complex which links clathrin to receptors in coated vesicles.		TRUE	23.3391	none	0.833914	TRUE	580	1740	child	none	0	child	0	0	4
327	APEH (gene)	Summary	ProteinBoxBot	0.219943	6	{{PBB_Summary | section_title = | summary_text = This gene encodes the enzyme acylpeptide hydrolase, which catalyzes the hydrolysis of the terminal acetylated amino acid preferentially from small acetylated peptides. The acetyl amino acid formed by this hydrolase is further processed to acetate and a free amino acid by an aminoacylase. This gene is located within the same region of chromosome 3 (…	10	7147	GO:0004046	aminoacylase activity	44171	molecular_function	aminoacylase activity--ncbo_text_direct--10.0	This gene is located within the same region of chromosome 3 (3p21) as the aminoacylase gene, and deletions at this locus are also associated with a decrease in aminoacylase activity.		TRUE	8.33903	none	0.833903	TRUE	32	256	none	none	0	none	0	0	5
960	CD44	Clinical significance	Bjchua	0.219943	9	variations in CD44 are reported as cell surface markers for some breast	10	19061	GO:0009986	cell surface	44171	cellular_component	cell surface--ncbo_text_direct--10.0	In addition, variations in CD44 are reported as cell surface markers for some breast and prostate [[cancer stem cells]] . and has been seen as an indicator of increased survival time in [[epithelial]] [[ovarian cancer]] patients.	14614016, 8576267, 9573028, 17179981, 16352650,	FALSE	-441.666	direct	0.833393	TRUE	57045	393864	direct	direct	0	none	0	0	2
6343	Secretin	Function	unknown	0.219943	0		10	23517	GO:0046717	acid secretion	44171	biological_process	acid secretion--ncbo_text_direct--10.0	It reduces acid secretion from the [[stomach]] by inhibiting [[gastrin]] release from [[G cell]] s.		FALSE	8.33258	none	0.833258	TRUE	45782	42422	none	none	0	none	0	0	4
9212	Aurora B kinase	Regulation of Aurora B	Gcharville	0.219943	7	[[kinetochore]]	10	28830	GO:0000776	kinetochore	44171	cellular_component	kinetochore--ncbo_text_direct--10.0	Localization of Aurora B to the centromere during prometaphase and metaphase requires phosphorylation of the mammalian [[kinetochore]] -specific [[histone]] -H3 variant centromere protein A (CENP-A).		FALSE	39.3619	none	0.833186	TRUE	4184	24090	direct	direct	0.03	direct	0	0	3
7494	XBP1	Plasma cell differentiation	DiggingXBP1	0.219943	8	XBP-1 regulates plasma cell differentiation	10	14989	GO:0002317	plasma cell differentiation	44171	biological_process	plasma cell differentiation--ncbo_text_direct--10.0	XBP-1 regulates plasma cell differentiation independent of its known functions in the endoplasmic reticulum stress response (see below).	19407814, 18775308,	FALSE	43.3314	none	0.833136	TRUE	7277	3817	none	direct	0	none	0	0	7
7518	XRCC4	Summary	88.246.223.120	0.607782	0	{{PBB_Summary | section_title = | summary_text = The [[protein]] encoded by this gene functions together with [[LIG4|DNA ligase IV]] and the DNA-dependent [[protein kinase]] in the [[DNA repair|repair]] of [[DNA]] double-strand break by non-homologous end joining and the completion of V(D)J recombination events. The [[non-homologous end-joining]] pathway is required both for normal development an…	10	8892	GO:0033151	V(D)J recombination	44171	biological_process	V(D)J recombination--ncbo_text_direct--10.0	The [[protein]] encoded by this gene functions together with [[LIG4|DNA ligase IV]] and the DNA-dependent [[protein kinase]] in the [[DNA repair|repair]] of [[DNA]] double-strand break by non-homologous end joining and the completion of V(D)J recombination events.		TRUE	-466.67	parent	0.833012	TRUE	3883	16092	direct	direct	0	none	0	0	4
947	CD34	Summary	JeffreyN	0.219943	9	cell surface	10	14844	GO:0009986	cell surface	44171	cellular_component	cell surface--ncbo_text_direct--10.0	It is a cell surface [[glycoprotein]] and functions as a cell-cell [[adhesion]] factor.	1370171,	FALSE	-451.673	parent	0.832657	TRUE	104285	393864	direct	none	0	none	0	0	2
10940	POP1 (gene)	Function	Boghog2	0.219943	5	for mitochondrial RNA processing complex and the	10	6203	GO:0000963	mitochondrial RNA processing	44171	biological_process	mitochondrial RNA processing--ncbo_text_direct--10.0	POP1 is a protein subunit of two different small [[nucleolus|nucleolar]] [[ribonucleoprotein]] complexes: the [[endoribonuclease]] for mitochondrial RNA processing complex and the [[RNase P|ribonuclease P]] complex.	15096576,	FALSE	58.325	child	0.832498	TRUE	61	769	child	direct	0	none	0	0	5
183	Angiotensin	Renal effects	ICUman	0.219943	10	[[glomerular filtration]]	10	14482	GO:0003094	glomerular filtration	44171	biological_process	glomerular filtration--ncbo_text_direct--10.0	It has a complex and variable effect on [[glomerular filtration]] and [[renal blood flow]] depending on the setting.		FALSE	8.32261	none	0.832261	TRUE	465612	251194	none	none	0	none	0	0	4
1463	Neurocan	Summary	Anypodetos	0.219943	5	[[chondroitin sulfate proteoglycan]]	10	5410	GO:0005204	chondroitin sulfate proteoglycan	44171	molecular_function	chondroitin sulfate proteoglycan--ncbo_text_direct--10.0	Neurocan is a [[chondroitin sulfate proteoglycan]] consisting of neurocan and [[chondroitin sulfate]] .		FALSE	-11.6774	none	0.832257	TRUE	5074	20090	none	none	0	none	0	1	0
841	Caspase 8	Summary	Boghog	0.219943	8	[[Image:TNF signaling.jpg|thumbnail|300px|Signaling pathway of [[Tumor necrosis factor-alpha|TNF]]-R1. Dashed grey lines represent multiple steps]]	10	22839	GO:0023033	signaling pathway	44171	biological_process	Signaling pathway--ncbo_text_direct--10.0	Many alternatively spliced transcript variants encoding different isoforms have been described, although not all variants have had their full-length sequences determined. | | [[Image:TNF signaling.jpg|thumbnail|300px|Signaling pathway of [[Tumor necrosis factor-alpha|TNF]]-R1.	12887920, NCBI Gene,	TRUE	-446.679	parent	0.832115	TRUE	33203	254341	parent	direct	0	parent	0	0	2
3558	Interleukin 2	signaling pathway	68.34.42.149	0.219943	10	. IL-2 signals through a receptor complex consisting of IL-2 specific IL-2 receptor alpha	10	11930	GO:0043235	receptor complex	44171	cellular_component	receptor complex--ncbo_text_direct--10.0	IL-2 signals through a receptor complex consisting of IL-2 specific IL-2 receptor alpha ( [[CD25]] ), IL-2 receptor beta ( [[CD122]] ) and a [[common gamma chain]] (?c), which is shared by all members of this family of cytokines.		FALSE	13.319	none	0.831904	TRUE	105905	46528	none	parent	0	none	0	0	3
9184	BUB3	Summary	Bpham217	0.219943	6	[[kinetochore]]	10	14779	GO:0000776	kinetochore	44171	cellular_component	kinetochore--ncbo_text_direct--10.0	As one of the checkpoint proteins, Bub3 delays the irreversible onset of [[anaphase]] through direction of [[kinetochore]] localization during [[prometaphase]] to achieve biorentation.	9660858,	FALSE	-451.682	direct	0.831782	TRUE	4021	24090	direct	none	0	none	0	0	3
7189	TRAF6	Summary	AndrewGNF	0.219943	7	{{PBB_Summary | section_title = | summary_text = The protein encoded by this gene is a member of the TNF receptor associated factor (TRAF) protein family. TRAF proteins are associated with, and mediate signal transduction from members of the TNF receptor superfamily. This protein mediates the signaling not only from the members of the TNF receptor superfamily, but also from the members of the Tol…	10	26901	GO:0005552	polyubiquitin	44171	molecular_function	polyubiquitin--ncbo_text_direct--10.0	The interaction of this protein with UBE2N/UBC13, and UBE2V1/UEV1A, which are ubiquitin conjugating enzymes catalyzing the formation of polyubiquitin chains, has been found to be required for IKK activation by this protein.		TRUE	-11.6827	none	0.831727	TRUE	11125	10524	none	none	0	none	0	1	0
5378	PMS1	Summary	Nono64	0.219943	5	{{PBB_Summary | section_title = | summary_text = The protein encoded by this gene was identified by its homology to a yeast protein involved in DNA mismatch repair. A role for this protein in mismatch repair has not been proven. However, the protein forms [[protein dimer|heterodimers]] with MLH1, a DNA mismatch repair protein, and some cases of hereditary nonpolyposis colorectal cancer have been …	10	7329	GO:0006298	mismatch repair	44171	biological_process	mismatch repair--ncbo_text_direct--10.0	A role for this protein in mismatch repair has not been proven.	NCBI Gene,	TRUE	-444.943	direct	0.831719	TRUE	6252	40682	direct	none	0.74	direct	0	0	6
60412	EXOC4	Summary	ProteinBoxBot	0.219943	6	{{PBB_Summary | section_title = | summary_text = The protein encoded by this gene is a component of the exocyst complex, a multiple protein complex essential for targeting exocytic vesicles to specific docking sites on the plasma membrane. Though best characterized in yeast, the component proteins and functions of exocyst complex have been demonstrated to be highly conserved in higher eukaryotes.…	10	9916	GO:0000145	exocyst	44171	cellular_component	exocyst--ncbo_text_direct--10.0	The protein encoded by this gene is a component of the exocyst complex, a multiple protein complex essential for targeting exocytic vesicles to specific docking sites on the plasma membrane.		TRUE	-466.684	direct	0.831637	TRUE	252	6210	direct	direct	0	none	0	0	3
7251	TSG101	HIV	Hopping	0.305339	7	[[multivesicular body]]	10	14351	GO:0005771	multivesicular body	44171	cellular_component	multivesicular body--ncbo_text_direct--10.0	In uninfected cells, TSG101 functions in the biogenesis of the [[multivesicular body]] (MVB) , which suggests that HIV may bind TSG101 in order to gain access to the downstream machinery that catalyzes MVB vesicle budding.	14505570, 16189514, 12461556,	FALSE	-456.686	direct	0.831436	TRUE	5027	9711	none	direct	0	none	0	0	6
5339	Plectin	Summary	Kaarel	0.219943	7	[[intermediate filament]]	10	12689	GO:0005882	intermediate filament	44171	cellular_component	intermediate filament--ncbo_text_direct--10.0	9.82636, Plectin is a giant [[protein]] (c500 kDa) found in nearly all [[mammalian]] [[Cell (biology)|cells]] which acts as a link between the three main components of the [[cytoskeleton]] : [[actin]] microfilaments, [[microtubule]] s and [[intermediate filament]] s.	9701547, 8922382,	FALSE	43.3134	child	0.831339	TRUE	4050	44839	none	direct	0	none	0	0	3
5478	Peptidylprolyl isomerase A	also	Forluvoft	0.219943	7	[[Cyclophilin]]	10	2836	GO:0004600	cyclophilin	44171	molecular_function	Cyclophilin--ncbo_text_direct--10.0	[[Cyclophilin]] [[TRIM5alpha]]		FALSE	-11.6878	none	0.831216	TRUE	1459	30001	none	none	0	none	0	1	0
23595	ORC3L	Summary	ProteinBoxBot	0.219943	6	{{PBB_Summary | section_title = | summary_text = The origin recognition complex (ORC) is a highly conserved six subunits protein complex essential for the initiation of the DNA replication in eukaryotic cells. Studies in yeast demonstrated that ORC binds specifically to origins of replication and serves as a platform for the assembly of additional initiation factors such as Cdc6 and Mcm proteins.…	10	10304	GO:0000808	origin recognition complex	44171	cellular_component	origin recognition complex--ncbo_text_direct--10.0	The origin recognition complex (ORC) is a highly conserved six subunits protein complex essential for the initiation of the DNA replication in eukaryotic cells.		TRUE	-471.689	direct	0.831125	TRUE	418	13820	parent	direct	0	none	0	0	3
10092	ARPC5	Summary	ProteinBoxBot	0.219943	7	{{PBB_Summary | section_title = | summary_text = This gene encodes one of seven subunits of the human Arp2/3 protein complex. The Arp2/3 protein complex has been implicated in the control of actin polymerization in cells and has been conserved through evolution. The exact role of the protein encoded by this gene, the p16 subunit, has yet to be determined.<ref name="entrez">{{cite web | title = En…	10	7168	GO:0005885	Arp2/3 protein complex	44171	cellular_component	Arp2/3 protein complex--ncbo_text_direct--10.0	This gene encodes one of seven subunits of the human Arp2/3 protein complex.		TRUE	-476.692	direct	0.830811	TRUE	782	2246	direct	none	0	none	0	0	3
7414	Vinculin	Mechanism and Function	165.82.108.26	0.219943	10	vinculin may decrease cell adhesion by inhibiting focal adhesion assembly and preventing actin polymerization.	10	19498	GO:0048041	focal adhesion assembly	44171	biological_process	focal adhesion assembly--ncbo_text_direct--10.0	Based on research, it has been postulated that the lack of vinculin may decrease cell adhesion by inhibiting focal adhesion assembly and preventing actin polymerization.	10330411,	FALSE	43.3077	child	0.830765	TRUE	14341	2157	none	direct	0	none	0	0	5
3838	Karyopherin alpha 2	Summary	ProteinBoxBot	0.219943	5	{{PBB_Summary | section_title = | summary_text = The import of proteins into the nucleus is a process that involves at least 2 steps. The first is an energy-independent docking of the protein to the nuclear envelope and the second is an energy-dependent translocation through the nuclear pore complex. Imported proteins require a nuclear localization sequence (NLS) which generally consists of a sho…	10	13153	GO:0005646	importin	44171	cellular_component	importin--ncbo_text_direct--10.0	These include the Xenopus protein importin and its yeast homolog, SRP1 (a suppressor of certain temperature-sensitive mutations of RNA polymerase I in Saccharomyces cerevisiae), which bind to the NLS.	NCBI Gene,	TRUE	13.3074	none	0.830743	TRUE	770	22027	none	none	0	none	0	1	0
3458	Interferon-gamma	Function	unknown	0.141851	0		10	16464	GO:0008166	viral replication	44171	biological_process	viral replication--ncbo_text_direct--10.0	The importance of IFN-? in the immune system stems in part from its ability to inhibit viral replication directly, and most importantly from its immunostimulatory and immunomodulatory effects.		FALSE	-11.6931	none	0.830689	TRUE	95982	81028	none	none	0	none	0	1	0
6696	Osteopontin	remodeling	24.90.12.240	0.219943	9	[[bone remodeling]]	10	36886	GO:0046849	bone remodeling	44171	biological_process	bone remodeling--ncbo_text_direct--10.0	Osteopontin has been implicated as an important factor in [[bone remodeling]] .	18854347, 16741956,	FALSE	-446.693	parent	0.830674	TRUE	34505	33620	parent	direct	0	none	0	0	3
3949	LDL receptor	Summary	60.226.38.210	0.219943	10	[[endocytosis]]	10	11213	GO:0006897	endocytosis	44171	biological_process	endocytosis--ncbo_text_direct--10.0	9.82636, The Low-Density Lipoprotein (LDL) Receptor is a mosaic protein that mediates the [[endocytosis]] of cholesterol-rich [[LDL]] .	6091915,	FALSE	-435.016	direct	0.83041	TRUE	31992	122577	direct	direct	0.68	direct	0	0	3
3123	HLA-DRB1	Function	Boghog	0.219943	7	s specifying the peptide binding specificities. Hundreds of DRB1	10	3216	GO:0042277	peptide binding	44171	molecular_function	peptide binding--ncbo_text_direct--10.0	Within the DR molecule the beta chain contains all the [[polymorphism (biology)|polymorphism]] s specifying the peptide binding specificities.		FALSE	34.3121	none	0.830207	TRUE	19967	23885	parent	direct	0.01	direct	0	0	2
7106	TSPAN4	Summary	ProteinBoxBot	0.219943	7	{{PBB_Summary | section_title = | summary_text = The protein encoded by this gene is a member of the transmembrane 4 superfamily, also known as the tetraspanin family. Most of these members are cell-surface proteins that are characterized by the presence of four hydrophobic domains. The proteins mediate signal transduction events that play a role in the regulation of cell development, activation,…	10	6404	GO:0060284	regulation of cell development	44171	biological_process	regulation of cell development--ncbo_text_direct--10.0	The proteins mediate signal transduction events that play a role in the regulation of cell development, activation, growth and motility.		TRUE	8.3008	none	0.83008	TRUE	203	633	none	none	0	none	0	0	4
1003	VE-cadherin	Function	Boghog2	0.219943	6	[[vasculogenesis]]	10	15574	GO:0001570	vasculogenesis	44171	biological_process	vasculogenesis--ncbo_text_direct--10.0	Further studies using one of these models revealed that although [[vasculogenesis]] occurred, nascent vessels collapsed or disassembled in the absence of VE-cadherin.	15604224, 12003790,	FALSE	58.3001	none	0.830011	TRUE	17588	19701	child	direct	0	child	0	0	4
6091	ROBO1	Summary	ProteinBoxBot	0.219943	6	{{PBB_Summary | section_title = | summary_text = Bilateral symmetric nervous systems have special midline structures that establish a partition between the two mirror image halves. Some axons project toward and across the midline in response to long-range chemoattractants emanating from the midline. In Drosophila, the roundabout gene, a member of the immunoglobulin gene superfamily, encodes an in…	10	9127	GO:0007411	axon guidance	44171	biological_process	axon guidance--ncbo_text_direct--10.0	In Drosophila, the roundabout gene, a member of the immunoglobulin gene superfamily, encodes an integral membrane protein that is both an axon guidance receptor and a cell adhesion receptor.	NCBI Gene,	TRUE	-451.7	direct	0.829989	TRUE	8130	25233	direct	none	0	none	0	0	3
5001	ORC5L	Summary	ProteinBoxBot	0.219943	5	{{PBB_Summary | section_title = | summary_text = The origin recognition complex (ORC) is a highly conserved six subunit protein complex essential for the initiation of the DNA replication in eukaryotic cells. Studies in yeast demonstrated that ORC binds specifically to origins of replication and serves as a platform for the assembly of additional initiation factors such as Cdc6 and Mcm proteins. …	10	10373	GO:0000808	origin recognition complex	44171	cellular_component	origin recognition complex--ncbo_text_direct--10.0	The origin recognition complex (ORC) is a highly conserved six subunit protein complex essential for the initiation of the DNA replication in eukaryotic cells.		TRUE	-466.702	direct	0.829819	TRUE	394	13820	direct	direct	0	child	0	0	3
7402	Utrophin	Summary	Nwbeeson	0.219943	10	[[sarcolemma]]	10	8863	GO:0042383	sarcolemma	44171	cellular_component	sarcolemma--ncbo_text_direct--10.0	In the human [[fetus]] during muscle [[Cellular differentiation| differentiation]] , utrophin is found at the [[sarcolemma]] .		FALSE	18.2975	child	0.829747	TRUE	6896	19839	none	direct	0	none	0	0	4
7124	Tumor necrosis factor-alpha	Cell signaling	Subclavian	0.219943	10	[[inflammatory response]]	10	18277	GO:0006954	inflammatory response	44171	biological_process	inflammatory response--ncbo_text_direct--10.0	NF-?B is a heterodimeric [[transcription factor]] that translocates to the [[Cell nucleus|nucleus]] and mediates the transcription of a vast array of proteins involved in cell survival and proliferation, [[inflammatory response]] , and anti- [[apoptotic]] factors.		FALSE	-466.704	direct	0.829618	TRUE	200644	436324	direct	direct	0	none	0	0	4
998	CDC42	Function	Boghog	0.219943	6	of the Rho-subfamily, which regulates signaling pathways that control diverse cellular functions including cell morphology, migration, endocytosis and cell cycle progression. This protein is highly similar to Saccharomyces cerevisiae Cdc 42, and is able to complement the yeast cdc42-1 mutant. The product of oncogene Dbl was reported to specifically catalyze the dissociation of GDP from this prote…	10	30644	GO:0006897	endocytosis	44171	biological_process	endocytosis--ncbo_text_direct--10.0	CDC42 is a small [[GTPase]] of the Rho-subfamily, which regulates signaling pathways that control diverse cellular functions including cell morphology, migration, endocytosis and cell cycle progression.		FALSE	39.3359	none	0.829591	TRUE	38316	122577	direct	direct	0.04	direct	0	0	3
7124	Tumor necrosis factor-alpha	Summary	unknown	0.219943	0		10	18277	GO:0008219	cell death	44171	biological_process	cell death--ncbo_text_direct--10.0	TNF is able to induce [[apoptosis|apoptotic]] cell death, to induce [[inflammation]] , and to inhibit [[tumorigenesis]] and [[viral replication]] .	5249808,	FALSE	-446.705	parent	0.829522	TRUE	200644	576674	parent	direct	0	none	0	0	2
3329	GroEL	Summary	OlEnglish	0.219943	7	[[protein folding|folding]]	10	14586	GO:0006457	protein folding	44171	biological_process	protein folding--ncbo_text_direct--10.0	It is required for the proper [[protein folding|folding]] of many proteins.		FALSE	-466.707	parent	0.82931	TRUE	22773	151757	direct	direct	0	none	0	0	5
1949	EFNB3	Summary	SmackBot	0.219943	6	{{PBB_Summary | section_title = | summary_text = EFNB3, a member of the ephrin gene family, is important in brain development as well as in its maintenance. Moreover, since levels of EFNB3 expression were particularly high in several [[forebrain]] subregions compared to other brain subregions, it may play a pivotal role in forebrain function. The EPH and EPH-related receptors comprise the largest…	10	6116	GO:0005106	ephrin	44171	molecular_function	ephrin--ncbo_text_direct--10.0	EFNB3, a member of the ephrin gene family, is important in brain development as well as in its maintenance.		TRUE	-11.7114	none	0.828857	TRUE	480	20801	none	none	0	none	0	1	0
6304	SATB1	Function	71.133.206.3	0.219943	6	At genome-wide level, SATB1 seems to play a role in organization of the transcriptionally poised chromatin. SATB1 organizes the MHC class-I locus into distinct chromatin loops by tethering MARs to nuclear matrix at fixed distances. Silencing of SATB1 mimics the effects of	10	10317	GO:0016363	nuclear matrix	44171	cellular_component	nuclear matrix--ncbo_text_direct--10.0	SATB1 organizes the MHC class-I locus into distinct chromatin loops by tethering MARs to nuclear matrix at fixed distances.		FALSE	-466.713	direct	0.828721	TRUE	4857	18508	direct	direct	0	none	0	0	4
5551	Perforin	Summary	Tpikonen	0.219943	9	[[cytolysis|cytolytic]]	10	9079	GO:0019835	cytolysis	44171	biological_process	cytolysis--ncbo_text_direct--10.0	Perforin is a [[cytolysis|cytolytic]] protein found in the granules of CD8 [[T cell|T-cells]] and [[Natural killer cell|NK cells]] .		FALSE	-466.714	direct	0.828634	TRUE	33416	19814	direct	direct	0	none	0	0	3
2335	Fibronectin	Summary	AllWorthLettingGo	0.219943	10	[[cell growth|growth]]	10	23098	GO:0016049	cell growth	44171	biological_process	cell growth--ncbo_text_direct--10.0	Fibronectin plays a major role in [[cell adhesion]] , [[cell growth|growth]] , [[cell migration|migration]] and [[cellular differentiation|differentiation]] , and it is important for processes such as [[wound healing]] and [[embryonic development]] .	12244123, 16061370,	FALSE	58.2859	none	0.828589	TRUE	134526	520958	direct	direct	0	parent	0	0	2
5111	Proliferating cell nuclear antigen	Summary	JWSchmidt	0.219943	10	[[S phase|DNA synthesis phase]]	10	54629	GO:0051320	S phase	44171	biological_process	S phase--ncbo_text_direct--10.0	PCNA was originally identified as an [[antigen]] that is expressed in the [[cell nucleus|nuclei]] of cells during the [[S phase|DNA synthesis phase]] of the [[cell cycle]] .	10051561, 15201901, 1350788,	FALSE	-456.715	parent	0.828548	TRUE	83748	65969	none	direct	0	none	0	0	4
1462	Versican	C-terminus	Banus	0.219943	9	[[syndecan]]	10	15319	GO:0015023	syndecan	44171	molecular_function	syndecan--ncbo_text_direct--10.0	Different tenascin domains interact with a wide range of cellular receptors, including integrins, cell adhesion molecules and members of the [[syndecan]] and glypican proteoglycan families.		FALSE	-11.7163	none	0.828369	TRUE	6726	16768	none	none	0	none	0	1	0
10094	ARPC3	Summary	ProteinBoxBot	0.219943	6	{{PBB_Summary | section_title = | summary_text = This gene encodes one of seven subunits of the human Arp2/3 protein complex. The Arp2/3 protein complex has been implicated in the control of actin polymerization in cells and has been conserved through evolution. The exact role of the protein encoded by this gene, the p21 subunit, has yet to be determined.<ref name="entrez">{{cite web | title = En…	10	6117	GO:0005885	Arp2/3 protein complex	44171	cellular_component	Arp2/3 protein complex--ncbo_text_direct--10.0	This gene encodes one of seven subunits of the human Arp2/3 protein complex.		TRUE	-476.716	direct	0.828353	TRUE	861	2246	direct	none	0	none	0	0	3
1003	VE-cadherin	Function	Boghog2	0.219943	6	, and the VE-cadherin-based adherens junction is thought to be particularly important. VE-cadherin is known to be required for maintaining a restrictive endothelial barrier - early studies using blocking antibodies to VE-cadherin increased monolayer permeability in cultured cells	10	15574	GO:0005912	adherens junction	44171	cellular_component	adherens junction--ncbo_text_direct--10.0	Integrity of intercellular junctions is a major determinant of permeability of the [[endothelium]] , and the VE-cadherin-based adherens junction is thought to be particularly important.	12130501,	FALSE	64.3032	none	0.828319	TRUE	17588	18622	direct	direct	0.02	direct	0	0	6
8841	HDAC3	Summary	ProteinBoxBot	0.219943	6	{{PBB_Summary | section_title = | summary_text = Histones play a critical role in transcriptional regulation, cell cycle progression, and developmental events. Histone acetylation/deacetylation alters chromosome structure and affects transcription factor access to DNA. The protein encoded by this gene belongs to the histone deacetylase/acuc/apha family. It has histone deacetylase activity and rep…	10	25488	GO:0004407	histone deacetylase activity	44171	molecular_function	histone deacetylase activity--ncbo_text_direct--10.0	It has histone deacetylase activity and represses transcription when tethered to a promoter.	NCBI Gene,	TRUE	-441.717	direct	0.828296	TRUE	5630	14391	direct	direct	0	none	0	0	5
2081	ERN1	Summary	ProteinBoxBot	0.219943	6	{{PBB_Summary | section_title = | summary_text = The protein encoded by this gene is the ER to nucleus signalling 1 protein, a human homologue of the yeast Ire1 gene product. This protein possesses intrinsic kinase activity and an endoribonuclease activity and it is important in altering gene expression as a response to endoplasmic reticulum-based stress signals. Two alternatively spliced transcr…	10	8808	GO:0004521	endoribonuclease activity	44171	molecular_function	endoribonuclease activity--ncbo_text_direct--10.0	This protein possesses intrinsic kinase activity and an endoribonuclease activity and it is important in altering gene expression as a response to endoplasmic reticulum-based stress signals.	NCBI Gene,	TRUE	-441.718	direct	0.828182	TRUE	1451	1554	direct	direct	0	none	0	0	6
7450	Von Willebrand factor	Function	unknown	0.219943	0		10	10553	GO:0007596	blood coagulation	44171	biological_process	blood coagulation--ncbo_text_direct--10.0	vWF appears to play a major role in blood coagulation.		FALSE	-466.718	direct	0.828157	TRUE	171753	78057	direct	direct	0	none	0	0	3
366	AQP9	Summary	ProteinBoxBot	0.219943	6	{{PBB_Summary | section_title = | summary_text = The aquaporins/major intrinsic protein are a family of water-selective membrane channels. Aquaporin 9 has greater sequence similarity with AQP3 and AQP7 and they may be a subfamily. Aquaporin 9 allows passage of a wide variety of noncharged solutes. AQP9 stimulates urea transport and osmotic water permeability; there are contradicting reports about…	10	5922	GO:0015840	urea transport	44171	biological_process	urea transport--ncbo_text_direct--10.0	AQP9 stimulates urea transport and osmotic water permeability; there are contradicting reports about its role in providing glycerol permeability.	NCBI Gene,	TRUE	58.281	none	0.828099	TRUE	1778	2227	direct	direct	0	none	0	0	4
1462	Versican	C-terminus	Saloumeh Pourmalek	0.219943	9	and glypican proteoglycan families. Versicanï¿½s C-terminal domain interacts with	10	15319	GO:0015017	glypican	44171	molecular_function	glypican--ncbo_text_direct--10.0	Different tenascin domains interact with a wide range of cellular receptors, including integrins, cell adhesion molecules and members of the [[syndecan]] and glypican proteoglycan families.		FALSE	-11.7215	none	0.827854	TRUE	6726	8126	none	none	0	none	0	1	0
29124	LGALS13	Summary	ProteinBoxBot	0.219943	5	{{PBB_Summary | section_title = | summary_text = Lysophospholipases are enzymes that act on biological membranes to regulate the multifunctional lysophospholipids. The protein encoded by this gene has lysophospholipase activity. It is composed of two identical subunits which are held together by disulfide bonds. This protein has structural similarity to several members of the beta-galactoside-bin…	10	5000	GO:0004622	lysophospholipase activity	44171	molecular_function	lysophospholipase activity--ncbo_text_direct--10.0	The protein encoded by this gene has lysophospholipase activity.		TRUE	-475.101	direct	0.827852	TRUE	369	715	none	direct	0.62	direct	0	0	5
6029	Signal recognition particle RNA	Summary	Narayanese	0.219943	6	signal recognition particle	10	29910	GO:0048500	signal recognition particle	44171	cellular_component	signal recognition particle--ncbo_text_direct--10.0	9.82636, FixBunching|beg [[File:HomosapiSRPRNA-2d.png|thumb|right|420px|Secondary structure of the human SRP RNA. Helices are numbered from 2 to 8. Helical sections in gray are named with lower case letters. Residues are numbered in increments of ten. The 5'- and 3'-ends are indicated. Highlighted are the two hinges and the small (Alu) and large (S, "specific") domain of the SRP RNA.]] FixBunchin…	6209580,	FALSE	33.2776	none	0.827764	TRUE	1560	28959	none	none	0	none	0	0	3
367	Androgen receptor	Summary	Citation bot 1	0.219943	7	[[File:Human androgen receptor and androgen binding.svg|thumb|294 px|Normal function of the androgen receptor. Testosterone (T) enters the cell and, if 5-alpha-reductase is present, is converted into dihydrotestone (DHT). Upon steroid binding, the androgen receptor (AR) undergoes a conformational change and releases heat shock proteins (hsps). Phosphorylation (P) occurs before or after steroid bi…	10	65689	GO:0003677	DNA binding	44171	molecular_function	DNA binding--ncbo_text_direct--10.0	9.82636, FixBunching|beg FixBunching|mid [[File:Human androgen receptor and androgen binding.svg|thumb|294 px|Normal function of the androgen receptor. Testosterone (T) enters the cell and, if 5-alpha-reductase is present, is converted into dihydrotestone (DHT). Upon steroid binding, the androgen receptor (AR) undergoes a conformational change and releases heat shock proteins (hsps). Phosphorylat…	6371845, 15705293, 12700055, 7671849, 9949684, 9845666, 12600226, 17132855,	FALSE	-441.725	direct	0.827534	TRUE	81464	252806	direct	direct	0	parent	0	0	3
3383	ICAM-1	Summary	Boghog	0.219943	3	This gene encodes a cell surface	10	16221	GO:0009986	cell surface	44171	cellular_component	cell surface--ncbo_text_direct--10.0	This gene encodes a cell surface [[glycoprotein]] which is typically expressed on [[endothelium|endothelial]] cells and cells of the [[immune system]] .		FALSE	-460.687	parent	0.827258	TRUE	63911	393864	direct	direct	0.04	direct	0	0	2
5617	Prolactin	Variance in levels	Gleng	0.219943	10	the secretion of	10	15952	GO:0046903	secretion	44171	biological_process	secretion--ncbo_text_direct--10.0	High prolactin levels also tend to suppress the ovulatory cycle by inhibiting the secretion of both follicle-stimulating hormone ( [[FSH]] ) and gonadotropic-releasing hormone ( [[GnRH]] ).		FALSE	-485.718	parent	0.827215	TRUE	215443	1276950	none	none	0.01	direct	0	0	3
3486	IGFBP3	Function	Boghog2	0.219943	6	[[insulin-like growth factor binding protein|IGFBP]]	10	13044	GO:0017052	insulin-like growth factor binding protein	44171	cellular_component	insulin-like growth factor binding protein--ncbo_text_direct--10.0	This gene is a member of the insulin-like growth factor-binding protein ( [[insulin-like growth factor binding protein|IGFBP]] ) family and encodes a protein with an IGFBP domain and a thyroglobulin type-I domain.	NCBI Gene,	FALSE	13.2714	none	0.827141	TRUE	6705	75494	none	none	0	none	0	1	0
5903	RANBP2	Function	Boghog	0.219943	8	[[karyopherin|exportin]]	10	15696	GO:0005651	exportin	44171	cellular_component	exportin--ncbo_text_direct--10.0	Each domain of RanBP2 selectively and directly interacts with distinct proteins such as Ran GTPase, [[importin]] -beta, [[karyopherin|exportin]] -1/ [[XPO1|CRM1]] , red [[opsin]] , subunits of the [[proteasome]] , cox11 and the [[kinesin-1]] isoforms, KIF5B and KIF5C.	10473610, NCBI Gene,	FALSE	13.2709	none	0.827088	TRUE	3046	10219	none	none	0	none	0	1	0
6659	SOX4	Summary	Narayanese	0.219943	5	{{PBB_Summary | section_title = | summary_text = This intronless gene encodes a member of the SOX (SRY-related HMG-box) family of transcription factors involved in the regulation of embryonic development and in the determination of the cell fate. The encoded protein may act as a transcriptional regulator after forming a protein complex with other proteins, such as syndecan binding protein (synten…	10	8128	GO:0045545	syndecan binding	44171	molecular_function	syndecan binding--ncbo_text_direct--10.0	The encoded protein may act as a transcriptional regulator after forming a protein complex with other proteins, such as syndecan binding protein (syntenin).	NCBI Gene,	TRUE	48.2702	child	0.82702	TRUE	3370	1294	child	none	0	none	0	0	3
10552	ARPC1A	Summary	ProteinBoxBot	0.219943	6	{{PBB_Summary | section_title = | summary_text = This gene encodes one of seven subunits of the human Arp2/3 protein complex. This subunit is a member of the SOP2 family of proteins and is most similar to the protein encoded by gene ARPC1B. The similarity between these two proteins suggests that they both may function as p41 subunit of the human Arp2/3 complex that has been implicated in the cont…	10	5228	GO:0005885	Arp2/3 protein complex	44171	cellular_component	Arp2/3 protein complex--ncbo_text_direct--10.0	This gene encodes one of seven subunits of the human Arp2/3 protein complex.		TRUE	23.2691	child	0.82691	TRUE	482	2246	direct	none	0	none	0	0	3
2547	Ku70	Summary	Amazinglarry	0.219943	8	[[V(D)J recombination]]	10	14523	GO:0033151	V(D)J recombination	44171	biological_process	V(D)J recombination--ncbo_text_direct--10.0	It is also required for [[V(D)J recombination]] , which utilizes the NHEJ pathway to promote antigen diversity in the mammalian [[immune system]] .	NCBI Gene,	FALSE	-441.732	direct	0.826847	TRUE	11318	16092	direct	direct	0	none	0	0	4
672	BRCA1	Summary	Rich Farmbrough	0.219943	10	[[ubiquitin]]	10	93662	GO:0005551	ubiquitin	44171	molecular_function	ubiquitin--ncbo_text_direct--10.0	This protein thus plays a role in transcription, [[DNA repair]] of double-stranded breaks [[ubiquitin]] ation, [[transcriptional regulation]] as well as other functions.	16108063, 12787778, 17683622,	FALSE	13.2678	none	0.826782	TRUE	169768	223198	none	none	0	none	0	1	0
2108	ETFA	Summary	Boghog	0.219943	6	and the membrane-bound electron transfer flavoprotein ubiquinone oxidoreductase. Defects in electron-transfer-flavoprotein have been implicated in	10	6794	GO:0008246	electron transfer flavoprotein	44171	molecular_function	electron transfer flavoprotein--ncbo_text_direct--10.0	It shuttles electrons between primary [[electron-transferring-flavoprotein dehydrogenase|flavoprotein dehydrogenases]] and the membrane-bound electron transfer flavoprotein ubiquinone oxidoreductase.	NCBI Gene,	FALSE	13.2666	none	0.826658	TRUE	8903	20373	none	none	0	none	0	1	0
1956	Epidermal growth factor receptor	applications	66.31.42.64	0.219943	10	which is on the cytoplasmic side of the receptor. Without kinase activity, EGFR is unable to activate itself, which is a prerequisite for binding of downstream adaptor proteins. Ostensibly	10	53768	GO:0016301	kinase activity	44171	molecular_function	kinase activity--ncbo_text_direct--10.0	Without kinase activity, EGFR is unable to activate itself, which is a prerequisite for binding of downstream adaptor proteins.		FALSE	-466.735	parent	0.826517	TRUE	322176	112791	direct	direct	0	parent	0	0	4
2670	Glial fibrillary acidic protein	Summary	Ehinchcl	0.305339	9	[[intermediate filament]]	10	15355	GO:0005882	intermediate filament	44171	cellular_component	intermediate filament--ncbo_text_direct--10.0	9.82636, Glial fibrillary acidic protein (GFAP) is an [[intermediate filament]] (IF) [[protein]] that was thought to be specific for [[astrocytes]] in the [[central nervous system]] (CNS).	7979242,	FALSE	-434.935	direct	0.826515	TRUE	70077	44839	direct	direct	0.8	direct	0	0	3
8850	PCAF	Regulation	Seans Potato Business	0.219943	8	. Acetylation leads to migration to the nucleus and enhances its acetyltransferase activity.	10	21097	GO:0016407	acetyltransferase activity	44171	molecular_function	acetyltransferase activity--ncbo_text_direct--10.0	Acetylation leads to migration to the nucleus and enhances its acetyltransferase activity.	12888487, 17884818,	FALSE	-446.737	direct	0.826269	TRUE	13823	23759	parent	direct	0	parent	0	0	6
4153	Mannan-binding lectin	Summary	unknown	0.219943	0		10	5360	GO:0005532	mannose binding lectin	44171	molecular_function	Mannose binding lectin--ncbo_text_direct--10.0	9.82636, Mannose binding lectin (MBL), also named [[mannose]] - or [[mannan]] -binding protein (MBP), is an important factor in [[innate immunity]] .	9799711, 16105157,	FALSE	13.2618	none	0.826178	TRUE	14548	33171	none	none	0	none	0	1	0
2760	GM2A	Function	Boghog2	0.219943	8	The protein encoded by this gene is a small glycolipid transport protein which acts as a substrate specific co-factor for the	10	10468	GO:0046836	glycolipid transport	44171	biological_process	glycolipid transport--ncbo_text_direct--10.0	The protein encoded by this gene is a small glycolipid transport protein which acts as a substrate specific co-factor for the [[lysosome|lysosomal]] enzyme [[HEXA|?-hexosaminidase A]] . ?-hexosaminidase A, together with GM2 ganglioside activator, catalyzes the degradation of the [[GM2 (ganglioside)|ganglioside GM2]] , and other molecules containing terminal N-acetyl [[hexosamine]] s.		FALSE	33.2606	none	0.826065	TRUE	1688	156	child	direct	0	child	0	0	4
2186	BPTF	Summary	ProteinBoxBot	0.219943	6	{{PBB_Summary | section_title = | summary_text = This gene was identified by the reactivity of its encoded protein to a monoclonal antibody prepared against brain homogenates from patients with Alzheimer's disease. Analysis of the original protein (fetal Alz-50 reactive clone 1, or FAC1), identified as an 810 aa protein containing a DNA-binding domain and a zinc finger motif, suggested it might p…	10	9183	GO:0016589	NURF complex	44171	cellular_component	NURF complex--ncbo_text_direct--10.0	In Drosophila, the NURF complex, which catalyzes nucleosome sliding on DNA and interacts with sequence-specific transcription factors, is necessary for the chromatin remodeling required for transcription.	10727212,	TRUE	-441.74	direct	0.82602	TRUE	2095	280	direct	direct	0	none	0	0	5
331	XIAP	Inhibiting XIAP	Mml36	0.219943	9	regulator of XIAP, can enhance apoptosis by binding to XIAP and preventing it from binding to caspases. This allows normal caspase activity to proceed. The binding process of Smac/DIABLO to XIAP and caspase release requires a conserved	10	21357	GO:0030693	caspase activity	44171	molecular_function	caspase activity--ncbo_text_direct--10.0	This allows normal caspase activity to proceed.		FALSE	-11.7399	none	0.826011	TRUE	17645	36067	none	none	0	none	0	1	0
3558	Interleukin 2	immunology	unknown	0.219943	0		10	11930	GO:0006955	immune response	44171	biological_process	immune response--ncbo_text_direct--10.0	IL-2 is normally produced by the body during an immune response.	3131876, 6427923,	FALSE	-441.741	direct	0.825893	TRUE	105905	802493	direct	direct	0	parent	0	0	2
51652	VPS24	Summary	ProteinBoxBot	0.219943	6	{{PBB_Summary | section_title = | summary_text = This gene encodes a protein that acts in the sorting of transmembrane proteins into lysosomes/vacuoles via the multivesicular body (MVB) pathway. This protein, along with other soluble coiled-coil containing proteins, forms part of the ESCRT-III protein complex that binds to the endosomal membrane and recruits additional cofactors for protein sorti…	10	8991	GO:0005771	multivesicular body	44171	cellular_component	multivesicular body--ncbo_text_direct--10.0	This gene encodes a protein that acts in the sorting of transmembrane proteins into lysosomes/vacuoles via the multivesicular body (MVB) pathway.		TRUE	33.2589	none	0.82589	TRUE	1150	9711	child	direct	0	none	0	0	6
1378	Complement receptor 1	Summary	Boghog2	0.403958	5	rosetting,	10	16722	GO:0020013	rosetting	44171	biological_process	rosetting--ncbo_text_direct--10.0	Mutations in this gene have also been associated with a reduction in [[Plasmodium falciparum]] rosetting, conferring protection against severe malaria.	19734903,	FALSE	58.2588	none	0.825876	TRUE	4592	5816	child	direct	0	none	0	0	5
7520	Ku80	Summary	Amazinglarry	0.219943	8	[[V(D)J recombination]]	10	18744	GO:0033151	V(D)J recombination	44171	biological_process	V(D)J recombination--ncbo_text_direct--10.0	It is also required for [[V(D)J recombination]] , which utilizes the NHEJ pathway to promote antigen diversity in the mammalian [[immune system]] .	NCBI Gene,	FALSE	58.2573	none	0.825734	TRUE	6447	16092	direct	direct	0	none	0	0	4
23594	ORC6L	Background	Boghog2	0.219943	5	[[origin recognition complex]]	10	7880	GO:0000808	origin recognition complex	44171	cellular_component	origin recognition complex--ncbo_text_direct--10.0	The [[origin recognition complex]] (ORC) is a highly conserved six subunit protein complex essential for the initiation of the [[DNA replication]] in [[eukaryote|eukaryotic]] cells.		FALSE	-466.743	direct	0.825734	TRUE	410	13820	direct	direct	0	none	0	0	3
54487	DGCR8 (gene)	Summary	BogBot	0.219943	5	Microprocessor complex subunit	10	5747	GO:0070877	microprocessor complex	44171	cellular_component	Microprocessor complex--ncbo_text_direct--10.0	9.82636, Orphan|date=February 2009 Microprocessor complex subunit DGCR8 is a [[protein]] that in humans is encoded by the DGCR8 [[gene]] .	NCBI Gene,	FALSE	33.2546	none	0.825465	TRUE	111	1290	none	none	0	none	0	0	3
3619	INCENP	Summary	AndrewGNF	0.219943	7	[[centromere]]	20	11339	GO:0005698	centromere	44171	cellular_component	centromere--ncbo_text_direct--20.0	In mammalian cells, two broad groups of [[centromere]] -interacting proteins have been described: constitutively binding [[centromere]] proteins and 'passenger' (or transiently interacting) proteins.	1860899, 8088460,	FALSE	13.2541	none	0.825406	TRUE	2668	58775	none	none	0	none	0	1	0
983	Cdk1	Regulation	Philshiu	0.607782	6	In addition to regulation by cyclins, Cdk1 is regulated by phosphorylation. A conserved tyrosine (Tyr15 in humans) leads to inhibition of Cdk1; this phosphorylation is thought to alter ATP orientation, preventing efficient kinase activity. In S. pombe, for example, incomplete DNA synthesis may lead to stabilization of	10	24344	GO:0016301	kinase activity	44171	molecular_function	kinase activity--ncbo_text_direct--10.0	A conserved tyrosine (Tyr15 in humans) leads to inhibition of Cdk1; this phosphorylation is thought to alter ATP orientation, preventing efficient kinase activity.		FALSE	-466.748	parent	0.825237	TRUE	17200	112791	direct	direct	0	none	0	0	4
1946	EFNA5	Summary	ProteinBoxBot	0.219943	6	{{PBB_Summary | section_title = | summary_text = Ephrin-A5, a member of the ephrin gene family, prevents axon bundling in cocultures of cortical neurons with astrocytes, a model of late stage nervous system development and differentiation. The EPH and EPH-related receptors comprise the largest subfamily of receptor protein-tyrosine kinases and have been implicated in mediating developmental event…	10	8109	GO:0005106	ephrin	44171	molecular_function	ephrin--ncbo_text_direct--10.0	Ephrin-A5, a member of the ephrin gene family, prevents axon bundling in cocultures of cortical neurons with astrocytes, a model of late stage nervous system development and differentiation.		TRUE	-11.7478	none	0.825217	TRUE	514	20801	none	none	0	none	0	1	0
10111	Rad50	Function	Boghog2	0.219943	6	[[cell cycle checkpoint]]	10	13960	GO:0000075	cell cycle checkpoint	44171	biological_process	cell cycle checkpoint--ncbo_text_direct--10.0	This protein, cooperating with its partners, is important for DNA double-strand break repair, [[cell cycle checkpoint]] activation, [[telomere]] maintenance, and [[genetic recombination|meiotic recombination]] .		FALSE	24.3311	none	0.825114	TRUE	11291	34823	none	direct	0.08	direct	0	0	4
7124	Tumor necrosis factor-alpha	Physiology	Fredweis	0.219943	10	[[phagocytosis]]	10	18277	GO:0006909	phagocytosis	44171	biological_process	phagocytosis--ncbo_text_direct--10.0	On macrophages: stimulates [[phagocytosis]] , and production of IL-1 oxidants and the inflammatory lipid [[prostaglandin]] E2 PGE <sub>2</sub> On other tissues: increasing [[insulin resistance]] .		FALSE	18.25	none	0.825003	TRUE	200644	128837	none	direct	0	none	0	0	4
567	Beta-2 microglobulin	Clinical significance	70.80.79.124	0.141851	9	microglobulin is necessary for cell surface expression of MHC class I and stability of the peptide binding groove. In fact, in the absence of ?	10	11147	GO:0042277	peptide binding	44171	molecular_function	peptide binding--ncbo_text_direct--10.0	These mice demonstrate that ? <sub>2</sub> microglobulin is necessary for cell surface expression of MHC class I and stability of the peptide binding groove.		FALSE	18.2487	none	0.824866	TRUE	22273	23885	parent	none	0	parent	0	0	2
93	ACVR2B	Summary	Arcadian	0.219943	6	[[activin type 2 receptor]]	10	10296	GO:0016915	activin	44171	molecular_function	activin--ncbo_text_direct--10.0	ACVR2B is an [[activin type 2 receptor]] .		FALSE	-11.754	none	0.824605	TRUE	1534	47751	none	none	0	none	0	1	0
3625	INHBB	Summary	Boghog2	0.219943	7	[[activin and inhibin]]	10	11646	GO:0016916	inhibin	44171	molecular_function	inhibin--ncbo_text_direct--10.0	INHBB is a subunit of both [[activin and inhibin]] , two closely related glycoproteins with opposing biological effects.	2739657,	FALSE	13.246	none	0.824604	TRUE	1081	35184	none	none	0	none	0	1	0
4000	LMNA	Function	Radagast83	0.219943	9	three nuclear lamins, causing depolymerization of the lamin intermediate filaments. The phosphorylated lamin B dimers remain associated with the nuclear membrane via their isoprenyl anchor. Lamin A is targeted to the nuclear membrane by an isoprenyl group but it is cleaved shortly after arriving at the membrane. It stays associated with the membrane through protein-protein interactions of itself …	10	15137	GO:0005635	nuclear envelope	44171	cellular_component	nuclear envelope--ncbo_text_direct--10.0	Depolymerization of the nuclear lamins leads to disintegration of the nuclear envelope.		FALSE	-460.095	direct	0.824462	TRUE	9436	39206	direct	direct	0.66	direct	0	0	3
7448	Vitronectin	Function	Kjaergaard	0.141851	9	, and this interaction has been implicated in cell migration and signal transduction. High plasma levels of both PAI-1 and the urokinase receptor have been shown to correlate with a negative prognosis for cancer patients. Cell adhesion and migration are directly involved in cancer	10	7894	GO:0016477	cell migration	44171	biological_process	cell migration--ncbo_text_direct--10.0	The Somatomedin B domain interacts with the [[urokinase receptor]] , and this interaction has been implicated in cell migration and signal transduction.		FALSE	-481.756	parent	0.824397	TRUE	21579	130782	none	direct	0	none	0	0	3
84171	LOXL4	Summary	ProteinBoxBot	0.219943	6	{{PBB_Summary | section_title = | summary_text = This gene encodes a member of the lysyl oxidase gene family. The prototypic member of the family is essential to the biogenesis of connective tissue, encoding an extracellular copper-dependent amine oxidase that catalyses the first step in the formation of crosslinks in collagens and elastin. A highly conserved amino acid sequence at the C-terminus…	10	5518	GO:0008131	amine oxidase activity	44171	molecular_function	amine oxidase activity--ncbo_text_direct--10.0	A highly conserved amino acid sequence at the C-terminus end appears to be sufficient for amine oxidase activity, suggesting that each family member may retain this function.	NCBI Gene,	TRUE	58.2436	none	0.824364	TRUE	327	1298	child	direct	0	child	0	0	5
7082	Tight junction protein 1	also	Forluvoft	0.219943	9	[[Tight junction]]	10	14595	GO:0005923	tight junction	44171	cellular_component	Tight junction--ncbo_text_direct--10.0	[[Tight junction]]		FALSE	-460.247	direct	0.824263	TRUE	991	32620	direct	direct	0.51	direct	0	0	5
5000	ORC4L	Summary	Rich Farmbrough	0.219943	5	{{PBB_Summary | section_title = | summary_text = The origin recognition complex (ORC) is a highly conserved six subunit protein complex essential for the initiation of the DNA replication in eukaryotic cells. Studies in yeast demonstrated that ORC binds specifically to origins of replication and serves as a platform for the assembly of additional initiation factors such as Cdc6 and Mcm proteins. …	10	10905	GO:0000808	origin recognition complex	44171	cellular_component	origin recognition complex--ncbo_text_direct--10.0	The origin recognition complex (ORC) is a highly conserved six subunit protein complex essential for the initiation of the DNA replication in eukaryotic cells.		TRUE	-466.759	direct	0.824108	TRUE	392	13820	direct	direct	0	child	0	0	3
633	Biglycan	Interactions	Kuifjeenbobbie	0.219943	7	[[collagen type II]]	10	8221	GO:0005584	collagen type I	44171	cellular_component	collagen type I--ncbo_text_direct--10.0	It has been reported that biglycan interacts more strongly with [[collagen type II]] than [[collagen type I]] .	11698112, 1544908, 10684260,	FALSE	33.2393	none	0.823933	TRUE	6184	20570	none	none	0	child	0	0	5
632	Osteocalcin	Function	unknown	0.219943	0		10	9071	GO:0030282	bone mineralization	44171	biological_process	bone mineralization--ncbo_text_direct--10.0	It is also implicated in bone mineralization and calcium ion homeostasis.		FALSE	-486.761	direct	0.823926	TRUE	36609	57213	none	parent	0	none	0	0	3
4017	LOXL2	Summary	ProteinBoxBot	0.219943	6	{{PBB_Summary | section_title = | summary_text = This gene encodes a member of the lysyl oxidase gene family. The prototypic member of the family is essential to the biogenesis of connective tissue, encoding an extracellular copper-dependent amine oxidase that catalyses the first step in the formation of crosslinks in collagens and elastin. A highly conserved amino acid sequence at the C-terminus…	10	6633	GO:0008131	amine oxidase activity	44171	molecular_function	amine oxidase activity--ncbo_text_direct--10.0	A highly conserved amino acid sequence at the C-terminus end appears to be sufficient for amine oxidase activity, suggesting that each family member may retain this function.	NCBI Gene,	TRUE	58.2392	child	0.823922	TRUE	877	1298	child	direct	0	child	0	0	5
364	AQP7	Summary	ProteinBoxBot	0.219943	7	{{PBB_Summary | section_title = | summary_text = Aquaporins/major intrinsic protein (MIP) are a family of water-selective membrane channels. Aquaporin 7 has greater sequence similarity with AQP3 and AQP9 and they may be a subfamily. Aquaporin 7 and AQP3 are at the same chromosomal location suggesting that 9p13 may be a site of an aquaporin cluster. Aquaporin 7 facilitates water, glycerol and urea…	10	5655	GO:0015840	urea transport	44171	biological_process	urea transport--ncbo_text_direct--10.0	Aquaporin 7 facilitates water, glycerol and urea transport.		TRUE	-466.762	direct	0.823761	TRUE	1287	2227	direct	direct	0	none	0	0	4
54205	Cytochrome c	Role in apoptosis	152.3.170.246	0.403958	10	, a controlled form of cell death used to kill cells in the process of development or in response to infection or DNA damage.	10	16371	GO:0008219	cell death	44171	biological_process	cell death--ncbo_text_direct--10.0	[[Image:Signal transduction v1.png|500px|thumb|rigt|Overview of signal transduction pathways involved in [[apoptosis]].]] Cytochrome c is also an intermediate in [[apoptosis]] , a controlled form of cell death used to kill cells in the process of development or in response to infection or DNA damage.	8689682,	FALSE	-451.763	parent	0.823748	TRUE	124016	576674	parent	parent	0	parent	0	0	2
7124	Tumor necrosis factor-alpha	Summary	Fredweis	0.219943	8	[[apoptosis|apoptotic]]	10	18277	GO:0006915	apoptosis	44171	biological_process	apoptosis--ncbo_text_direct--10.0	TNF is able to induce [[apoptosis|apoptotic]] cell death, to induce [[inflammation]] , and to inhibit [[tumorigenesis]] and [[viral replication]] .	5249808,	FALSE	-441.763	direct	0.823746	TRUE	200644	1096868	direct	direct	0	none	0	0	4
23397	NCAPH	Summary	ProteinBoxBot	0.219943	5	{{PBB_Summary | section_title = | summary_text = This gene encodes a member of the barr gene family and a regulatory subunit of the condensin complex. This complex is required for the conversion of interphase chromatin into condensed chromosomes. The protein encoded by this gene is associated with mitotic chromosomes, except during the early phase of chromosome condensation. During interphase, th…	10	4685	GO:0000796	condensin complex	44171	cellular_component	condensin complex--ncbo_text_direct--10.0	This gene encodes a member of the barr gene family and a regulatory subunit of the condensin complex.		TRUE	-466.764	direct	0.823644	TRUE	201	2494	direct	direct	0	none	0	0	3
1571	CYP2E1	Summary	Techelf	0.219943	10	[[cytochrome P450]]	10	5618	GO:0005490	cytochrome P450	44171	molecular_function	cytochrome P450--ncbo_text_direct--10.0	9.82636, Cytochrome P450 2E1 (abbreviated CYP2E1, EC number|1.14.14.1 ), a member of the [[cytochrome P450]] mixed-function oxidase system, is involved in the metabolism of [[xenobiotic]] s in the body.	8307581,	FALSE	13.2354	none	0.823543	TRUE	31204	171269	none	none	0	none	0	1	0
51085	MLXIPL	Summary	Dac04	0.219943	5	Carbohydrate Response Element Binding Protein for its interaction with carbohydrate response element sequences of DNA.	10	6615	GO:0035538	carbohydrate response element binding	44171	molecular_function	Carbohydrate Response Element Binding--ncbo_text_direct--10.0	The protein is also known as Carbohydrate Response Element Binding Protein for its interaction with carbohydrate response element sequences of DNA.		FALSE	-466.765	direct	0.823483	TRUE	399	1656	direct	child	0	none	0	0	6
1499	Beta-catenin	Interactions with other proteins	Arcadian	0.305339	10	[[ubiquitin]]	10	43835	GO:0005551	ubiquitin	44171	molecular_function	ubiquitin--ncbo_text_direct--10.0	While bound to axin, ?-catenin can be [[Phosphorylation|phosphorylated]] by GSK-3, which creates a signal for the rapid [[ubiquitin]] -dependent degradation of ?-catenin by [[Proteasome|proteosomes]] .	9734785,	FALSE	13.234	none	0.823402	TRUE	45570	223198	none	none	0	none	0	1	0
991	CDC20	Spindle Assembly Checkpoint	RamonyCajal	0.219943	6	target of the SAC, which consists of several different proteins, including Mad2, Mad3(BubR1), and Bub3. In fact, these three proteins, together with Cdc20, likely form the mitotic checkpoint complex (MCC), which inhibits APC	10	25677	GO:0033597	mitotic checkpoint complex	44171	cellular_component	mitotic checkpoint complex--ncbo_text_direct--10.0	In fact, these three proteins, together with Cdc20, likely form the mitotic checkpoint complex (MCC), which inhibits APC <sup>Cdc20</sup> so that anaphase cannot begin prematurely.		FALSE	33.2333	child	0.823334	TRUE	8282	667	direct	direct	0	none	0	0	3
929	CD14	Summary	Fawcett5	0.219943	10	group of cell surface marker proteins.	10	6103	GO:0009986	cell surface	44171	cellular_component	cell surface--ncbo_text_direct--10.0	CD14 takes its name from its inclusion in the [[cluster of differentiation]] group of cell surface marker proteins.		FALSE	8.23279	none	0.823279	TRUE	94126	393864	none	none	0	none	0	0	2
6855	Synaptophysin	Molecular biology	CDN99	0.219943	8	[[synaptic vesicle]]	10	10650	GO:0008021	synaptic vesicle	44171	cellular_component	synaptic vesicle--ncbo_text_direct--10.0	The protein is a [[synaptic vesicle]] [[glycoprotein]] with four transmembrane domains weighing 38kDa.	8643476,	FALSE	-441.768	parent	0.823212	TRUE	18318	82174	direct	direct	0	none	0	0	2
112950	MED8	Summary	ProteinBoxBot	0.219943	6	{{PBB_Summary | section_title = | summary_text = This gene encodes a protein that is one of more than 20 subunits of the mediator complex, first identified in S. cerevisiae, that is required for activation of transcription. The product of this gene also interacts with elongins B and C, and CUL2 and RBX1, to reconstitute a ubiquitin ligase. Five alternative transcripts encoding four isoforms have …	10	6151	GO:0016592	mediator complex	44171	cellular_component	mediator complex--ncbo_text_direct--10.0	This gene encodes a protein that is one of more than 20 subunits of the mediator complex, first identified in S. cerevisiae, that is required for activation of transcription.	NCBI Gene,	TRUE	-441.77	direct	0.822996	TRUE	2729	13297	direct	direct	0	none	0	0	3
2253	FGF8	Summary	ProteinBoxBot	0.219943	6	{{PBB_Summary | section_title = | summary_text = The protein encoded by this gene is a member of the fibroblast growth factor (FGF) family. FGF family members possess broad mitogenic and cell survival activities, and are involved in a variety of biological processes, including embryonic development, cell growth, morphogenesis, tissue repair, tumor growth and invasion. This protein is known to be …	10	7847	GO:0007369	gastrulation	44171	biological_process	gastrulation--ncbo_text_direct--10.0	Studies of the mouse and chick homologs revealed roles in midbrain and limb development, organogenesis, embryo gastrulation and left-right axis determination.		TRUE	-471.77	direct	0.822988	TRUE	9847	38101	parent	direct	0	none	0	0	4
91	ACVR1B	Summary	173.50.225.186	0.219943	3	[[Activin and inhibin|activin]]	40	11899	GO:0016915	activin	44171	molecular_function	Activin--ncbo_text_direct--40.0	ACVR1B or ALK-4 acts as a transducer of [[Activin and inhibin|activin]] or activin like ligands (e.g., [[Activin and inhibin|inhibin]] ) signals.		FALSE	-11.7716	none	0.822837	TRUE	1522	47751	none	none	0	none	0	1	0
3458	Interferon-gamma	Biological activity	Niels Olson	0.141851	10	signaling pathway, which	10	16464	GO:0023033	signaling pathway	44171	biological_process	signaling pathway--ncbo_text_direct--10.0	IFN-? suppresses [[osteoclast]] formation by rapidly degrading the [[RANK]] adaptor protein [[TRAF6]] in the [[RANK]] - [[RANKL]] signaling pathway, which otherwise stimulates the production of [[NF-?B]] .		FALSE	-471.772	parent	0.822829	TRUE	95982	254341	parent	direct	0	parent	0	0	2
10628	TXNIP	Summary	Yeast2Hybrid	0.219943	3	[[Thioredoxin]]	10	7442	GO:0000008	thioredoxin	44171	molecular_function	Thioredoxin--ncbo_text_direct--10.0	TXNIP has been shown to [[Protein-protein_interaction|interact]] with [[Thioredoxin]] and [[ZBTB32]] .	12821938, 10419473,	FALSE	13.2281	none	0.822809	TRUE	2216	53130	none	none	0	none	0	1	0
387	RHOA	Summary	AndrewGNF	0.219943	8	[[cytoskeleton]]	10	20543	GO:0005856	cytoskeleton	44171	cellular_component	cytoskeleton--ncbo_text_direct--10.0	9.82636, Ras homolog gene family, member A (RhoA) is a [[small GTPase]] protein known to regulate the [[actin]] [[cytoskeleton]] in the formation of stress fibers.	9605859,	FALSE	-441.773	direct	0.822728	TRUE	70111	230391	direct	direct	0	none	0	0	4
7102	TSPAN7	Summary	Arcadian	0.219943	5	{{PBB_Summary | section_title = | summary_text = The protein encoded by this gene is a member of the transmembrane 4 superfamily, also known as the tetraspanin family. Most of these members are cell-surface proteins that are characterized by the presence of four hydrophobic domains. The proteins mediate signal transduction events that play a role in the regulation of cell development, activation,…	10	7041	GO:0060284	regulation of cell development	44171	biological_process	regulation of cell development--ncbo_text_direct--10.0	The proteins mediate signal transduction events that play a role in the regulation of cell development, activation, growth and motility.		TRUE	8.22697	none	0.822697	TRUE	280	633	none	none	0	none	0	0	4
94233	Melanopsin	Summary	Chinasaur	0.219943	9	melanopsin	10	9629	GO:0015053	opsin	44171	molecular_function	opsin--ncbo_text_direct--10.0	In structure, melanopsin is an [[opsin]] , a [[retinylidene protein]] variety of [[G-protein-coupled receptor]] .	15681390,	FALSE	13.2261	none	0.822613	TRUE	5473	28860	none	none	0	none	0	1	0
50848	F11 receptor	Summary	ProteinBoxBot	0.219943	8	{{PBB_Summary | section_title = | summary_text = Tight junctions represent one mode of cell-to-cell adhesion in epithelial or endothelial cell sheets, forming continuous seals around cells and serving as a physical barrier to prevent solutes and water from passing freely through the paracellular space. The protein encoded by this immunoglobulin superfamily gene member is an important regulator of…	10	10361	GO:0070830	tight junction assembly	44171	biological_process	tight junction assembly--ncbo_text_direct--10.0	The protein encoded by this immunoglobulin superfamily gene member is an important regulator of tight junction assembly in epithelia.	NCBI Gene,	TRUE	-456.774	direct	0.822567	TRUE	989	1213	none	direct	0	none	0	0	5
7137	TNNI3	Summary	ProteinBoxBot	0.219943	6	{{PBB_Summary | section_title = | summary_text = Troponin I (TnI) is one of 3 subunits that form the troponin complex of the thin filaments of striated muscle; see also TNNI1 (MIM 191042). The others are troponin T (TnT; see MIM 191041) and troponin C (TnC; see MIM 191040).[supplied by OMIM]<ref name="entrez">{{cite web | title = Entrez Gene: TNNI3 troponin I type 3 (cardiac)| url = http://www.nc…	10	11697	GO:0005861	troponin complex	44171	cellular_component	troponin complex--ncbo_text_direct--10.0	Troponin I (TnI) is one of 3 subunits that form the troponin complex of the thin filaments of striated muscle; see also TNNI1 (MIM 191042).		TRUE	-476.775	direct	0.82251	TRUE	1392	4467	direct	none	0	none	0	0	3
960	CD44	Summary	Rastik	0.219943	9	cell adhesion and	10	19061	GO:0007155	cell adhesion	44171	biological_process	cell adhesion--ncbo_text_direct--10.0	9.82636, The CD44 antigen is a [[cell (biology)|cell]] -surface [[glycoprotein]] involved in cell-cell interactions, cell adhesion and migration.	2454887,	FALSE	-441.776	parent	0.822425	TRUE	57045	217364	direct	direct	0	none	0	0	2
9409	PEX16	Summary	ProteinBoxBot	0.219943	6	{{PBB_Summary | section_title = | summary_text = The protein encoded by this gene is an integral peroxisomal membrane protein. An inactivating nonsense mutation localized to this gene was observed in a patient with Zellweger syndrome of the complementation group CGD/CG9. Expression of this gene product morphologically and biochemically restores the formation of new peroxisomes, suggesting a role …	10	6667	GO:0005778	peroxisomal membrane	44171	cellular_component	peroxisomal membrane--ncbo_text_direct--10.0	The protein encoded by this gene is an integral peroxisomal membrane protein.		TRUE	-466.776	direct	0.822413	TRUE	810	12212	direct	direct	0	none	0	0	4
3839	KPNA3	Summary	ProteinBoxBot	0.219943	6	{{PBB_Summary | section_title = | summary_text = The transport of molecules between the nucleus and the cytoplasm in eukaryotic cells is mediated by the nuclear pore complex (NPC) which consists of 60-100 proteins and is probably 120 million daltons in molecular size. Small molecules (up to 70 kD) can pass through the nuclear pore by nonselective diffusion; larger molecules are transported by an …	10	9695	GO:0005646	importin	44171	cellular_component	importin--ncbo_text_direct--10.0	The predicted amino acid sequence shows similarity to Xenopus importin, yeast SRP1, and human RCH1 (KPNA2), respectively.	NCBI Gene,	TRUE	13.2238	none	0.822383	TRUE	469	22027	none	none	0	none	0	1	0
3643	Insulin receptor	Function	148.104.5.2	0.219943	9	[[Image:insulin glucose metabolism.jpg|left|thumbnail|400px|'''Effect of insulin on glucose uptake and metabolism.''' Insulin binds to its receptor (1) which in turn starts many protein activation cascades (2). These include: translocation of Glut-4 transporter to the [[plasma membrane]] and influx of glucose (3), [[glycogen]] synthesis (4), [[glycolysis]] (5) and [[fatty acid]] synthesis (6).]]	10	18261	GO:0005886	plasma membrane	44171	cellular_component	plasma membrane--ncbo_text_direct--10.0	[[Image:insulin glucose metabolism.jpg|left|thumbnail|400px|'''Effect of insulin on glucose uptake and metabolism.''' Insulin binds to its receptor (1) which in turn starts many protein activation cascades (2). These include: translocation of Glut-4 transporter to the [[plasma membrane]] and influx of glucose (3), [[glycogen]] synthesis (4), [[glycolysis]] (5) and [[fatty acid]] synthesis (6).]] …		FALSE	-466.779	direct	0.822095	TRUE	59082	289760	direct	direct	0	parent	0	0	3
5903	RANBP2	Function	Boghog	0.219943	8	[[importin]]	10	15696	GO:0005646	importin	44171	cellular_component	importin--ncbo_text_direct--10.0	Each domain of RanBP2 selectively and directly interacts with distinct proteins such as Ran GTPase, [[importin]] -beta, [[karyopherin|exportin]] -1/ [[XPO1|CRM1]] , red [[opsin]] , subunits of the [[proteasome]] , cox11 and the [[kinesin-1]] isoforms, KIF5B and KIF5C.	10473610, NCBI Gene,	FALSE	13.2179	none	0.821788	TRUE	3046	22027	none	none	0	none	0	1	0
7015	Telomerase reverse transcriptase	Summary	Drphilharmonic	0.219943	7	{{PBB_Summary | section_title = | summary_text = Telomerase is a ribonucleoprotein [[polymerase]] that maintains [[telomere]] ends by addition of the telomere repeat TTAGGG. The enzyme consists of a protein component with [[reverse transcriptase]] activity, encoded by this gene, and an [[RNA]] component that serves as a template for the telomere repeat. Telomerase expression plays a role in cellu…	20	10015	GO:0005696	telomere	44171	cellular_component	telomere--ncbo_text_direct--20.0	Citation needed|date=October 2010 Telomerase is a ribonucleoprotein [[polymerase]] that maintains [[telomere]] ends by addition of the telomere repeat TTAGGG.	NCBI Gene,	FALSE	13.2158	none	0.821578	TRUE	35902	117029	none	none	0	none	0	1	0
7414	Vinculin	Mechanism and Function	165.82.172.106	0.219943	10	and prevents cell adhesion and spreading. The absence of	10	19498	GO:0007155	cell adhesion	44171	biological_process	cell adhesion--ncbo_text_direct--10.0	The loss of vinculin impacts a variety of cell functions; it disrupts the formation of the complex, and prevents cell adhesion and spreading.		FALSE	-466.786	direct	0.821362	TRUE	14341	217364	direct	direct	0	none	0	0	2
2255	FGF10	Summary	128.151.71.23	0.607782	0	{{PBB_Summary | section_title = | summary_text = The protein encoded by this gene is a member of the fibroblast growth factor (FGF) family. FGF family members possess broad mitogenic and cell survival activities, and are involved in a variety of biological processes, including embryonic development, cell growth, morphogenesis, tissue repair, tumor growth and invasion. This protein exhibits mitoge…	10	8253	GO:0060425	lung morphogenesis	44171	biological_process	lung morphogenesis--ncbo_text_direct--10.0	Studies of the mouse homolog of suggested that this gene is required for embryonic epidermal morphogenesis including brain development, lung morphogenesis, and initiation of limb bud formation.		TRUE	-466.788	parent	0.821156	TRUE	5384	4394	direct	direct	0	child	0	0	4
1310	Collagen, type XIX, alpha 1	Summary	ProteinBoxBot	0.219943	6	{{PBB_Summary | section_title = | summary_text = This gene encodes the alpha chain of type XIX collagen, a member of the FACIT collagen family (fibril-associated collagens with interrupted helices). Although the function of this collagen is not known, other members of this collagen family are found in association with fibril-forming collagens such as type I and II, and serve to maintain the integ…	10	5884	GO:0005593	FACIT collagen	44171	cellular_component	FACIT collagen--ncbo_text_direct--10.0	This gene encodes the alpha chain of type XIX collagen, a member of the FACIT collagen family (fibril-associated collagens with interrupted helices).		TRUE	34.2515	none	0.821149	TRUE	156	346	parent	direct	0.04	direct	0	0	5
84695	LOXL3	Summary	ProteinBoxBot	0.219943	6	{{PBB_Summary | section_title = | summary_text = This gene encodes a member of the lysyl oxidase gene family. The prototypic member of the family is essential to the biogenesis of connective tissue, encoding an extracellular copper-dependent amine oxidase that catalyses the first step in the formation of crosslinks in collagens and elastin. A highly conserved amino acid sequence at the C-terminus…	10	4689	GO:0008131	amine oxidase activity	44171	molecular_function	amine oxidase activity--ncbo_text_direct--10.0	A highly conserved amino acid sequence at the C-terminus end appears to be sufficient for amine oxidase activity, suggesting that each family member may retain this function.		TRUE	33.2109	none	0.821093	TRUE	288	1298	child	direct	0	none	0	0	5
7157	P53	Function	unknown	0.219943	0		10	99547	GO:0012501	programmed cell death	44171	biological_process	programmed cell death--ncbo_text_direct--10.0	It can initiate [[apoptosis]] , the programmed cell death, if DNA damage proves to be irreparable.		FALSE	-471.789	parent	0.821081	TRUE	562370	216695	parent	direct	0	parent	0	0	3
5741	Parathyroid hormone	Regulation of serum calcium	Mikael Hï¿½ggstrï¿½m	0.141851	10	[[Bone resorption]]	10	18470	GO:0045453	bone resorption	44171	biological_process	Bone resorption--ncbo_text_direct--10.0	[[Bone resorption]] is the normal destruction of bone by [[osteoclast]] s, which are indirectly stimulated by PTH.		FALSE	-491.79	direct	0.821027	TRUE	317076	208458	none	none	0	none	0	0	4
51160	VPS28	Summary	ProteinBoxBot	0.219943	5	{{PBB_Summary | section_title = | summary_text = This gene encodes a protein involved in endosomal sorting of cell surface receptors via a multivesicular body/late endosome pathway. The encoded protein is one of the three subunits of the ESCRT-I complex (endosomal complexes required for transport) involved in the sorting of ubiquitinated proteins. The two other subunits of ESCRT-I are vesicular p…	10	8853	GO:0005771	multivesicular body	44171	cellular_component	multivesicular body--ncbo_text_direct--10.0	This gene encodes a protein involved in endosomal sorting of cell surface receptors via a multivesicular body/late endosome pathway.		TRUE	8.20905	none	0.820905	TRUE	1539	9711	none	none	0	none	0	0	6
841	Caspase 8	Summary	Dancojocari	0.219943	8	{{PBB_Summary | section_title = | summary_text = The ''CASP8'' gene encodes a member of the [[cysteine]]-[[aspartic acid]] protease (caspase) family. Sequential activation of caspases plays a central role in the execution-phase of cell apoptosis. Caspases exist as inactive proenzymes composed of a prodomain, a large protease subunit, and a small protease subunit. Activation of caspases requires p…	10	22839	GO:0012501	programmed cell death	44171	biological_process	programmed cell death--ncbo_text_direct--10.0	This protein is involved in the programmed cell death induced by Fas and various apoptotic stimuli.	NCBI Gene,	TRUE	-441.792	parent	0.820846	TRUE	33203	216695	direct	direct	0	parent	0	0	3
9416	DDX23	Summary	Jsorr	0.219943	6	{{PBB_Summary | section_title = | summary_text = This gene encodes a member of the DEAD box protein family. DEAD box proteins, characterized by the conserved motif Asp-Glu-Ala-Asp (DEAD), are putative RNA helicases. They are implicated in a number of cellular processes involving alteration of RNA secondary structure, such as translation initiation, nuclear and mitochondrial splicing, and [[riboso…	10	5287	GO:0005682	U5 snRNP	44171	cellular_component	U5 snRNP--ncbo_text_direct--10.0	The protein encoded by this gene is a component of the U5 snRNP complex; it may facilitate conformational changes in the spliceosome during nuclear pre-mRNA splicing.		TRUE	-466.793	direct	0.820665	TRUE	326	4896	direct	direct	0	none	0	0	4
2017	Cortactin	binding	Boghog2	0.219943	6	[[focal adhesion|adhesion sites]]	10	22404	GO:0005925	focal adhesion	44171	cellular_component	focal adhesion--ncbo_text_direct--10.0	Cortactin is activated via [[phosphorylation]] , by [[tyrosine kinases]] or [[serine/threonine kinases]] , in response to extracellular signals like [[growth factors]] , [[focal adhesion|adhesion sites]] , or [[pathogenic]] invasion of the [[epithelial layer]] .	11267876, 15186216, 15169891,	FALSE	33.2052	none	0.820517	TRUE	7890	40701	none	none	0	none	0	0	7
472	Ataxia telangiectasia mutated	Summary	Amazinglarry	0.219943	10	[[cell cycle checkpoint|checkpoint]]	10	30839	GO:0000075	cell cycle checkpoint	44171	biological_process	cell cycle checkpoint--ncbo_text_direct--10.0	It phosphorylates several key proteins that initiate activation of the DNA damage [[cell cycle checkpoint|checkpoint]] , leading to [[cell cycle]] arrest, [[DNA repair]] or [[apoptosis]] .		FALSE	-466.795	direct	0.820456	TRUE	16083	34823	direct	direct	0	none	0	0	4
885	Cholecystokinin	Summary	Diberri	0.141851	10	[[peptide hormone]]	10	11667	GO:0005180	peptide hormone	44171	molecular_function	peptide hormone--ncbo_text_direct--10.0	9.82636, otherusesof|CCK [[Image:Control-of-stomach-acid-sec.png|thumb|CCK identified at bottom right.]] Cholecystokinin ( CCK or CCK-PZ; from [[Greek language|Greek]] chole, "bile"; cysto, "sac"; kinin, "move"; hence, move the bile-sac ( [[gallbladder]] ) ) is a [[peptide hormone]] of the [[gastrointestinal system]] responsible for stimulating the [[digestion]] of [[fat]] and [[protein]] .	10866896,	FALSE	13.2024	none	0.820242	TRUE	49480	24385	none	none	0	none	0	1	0
22796	COG2	Summary	ProteinBoxBot	0.219943	5	{{PBB_Summary | section_title = | summary_text = Multiprotein complexes are key determinants of Golgi apparatus structure and its capacity for intracellular transport and glycoprotein modification. Several complexes have been identified, including the Golgi transport complex (GTC), the LDLC complex, which is involved in glycosylation reactions, and the SEC34 complex, which is involved in vesicula…	10	5633	GO:0017119	Golgi transport complex	44171	cellular_component	Golgi transport complex--ncbo_text_direct--10.0	Several complexes have been identified, including the Golgi transport complex (GTC), the LDLC complex, which is involved in glycosylation reactions, and the SEC34 complex, which is involved in vesicular transport.	NCBI Gene,	TRUE	-451.798	direct	0.820161	TRUE	2269	1127	direct	none	0	none	0	0	3
1956	Epidermal growth factor receptor	Function	Terrace4	0.219943	10	on the cell surface	10	53768	GO:0009986	cell surface	44171	cellular_component	cell surface--ncbo_text_direct--10.0	EGFR (epidermal growth factor receptor) exists on the cell surface and is activated by binding of its specific [[ligand]] s, including [[epidermal growth factor]] and [[TGF alpha|transforming growth factor ?]] (TGF?) (note, a full list of the ligands able to activate EGFR and other members of the ErbB family is given in the [[ErbB#Kinase activation|ErbB]] article).	16729045, 6090945,	FALSE	58.2016	none	0.820158	TRUE	322176	393864	direct	direct	0	parent	0	0	2
3458	Interferon-gamma	Function	Boghog2	0.141851	9	) cells as part of the innate immune response, and by	10	16464	GO:0045087	innate immune response	44171	biological_process	innate immune response--ncbo_text_direct--10.0	IFN-? is produced predominantly by natural killer ( [[natural killer cell|NK]] ) and natural killer T ( [[Natural Killer T cell|NKT]] ) cells as part of the innate immune response, and by [[CD4]] and [[CD8]] cytotoxic T lymphocyte ( [[Cytotoxic T cell|CTL]] ) effector T cells once [[antigen]] -specific immunity develops.	9556569, 17981204, NCBI Gene,	FALSE	64.2515	none	0.820154	TRUE	95982	70443	child	direct	0.05	direct	0	0	3
8568	RRP1	Summary	ProteinBoxBot	0.219943	6	{{PBB_Summary | section_title = | summary_text = The protein encoded by this gene is the putative homolog of the yeast ribosomal RNA processing protein RRP1. The encoded protein is involved in the late stages of nucleologenesis at the end of mitosis, and may be required for the generation of 28S rRNA.<ref name="entrez">{{cite web | title = Entrez Gene: D21S2056E DNA segment on chromosome 21 (uniq…	10	5980	GO:0017126	nucleologenesis	44171	biological_process	nucleologenesis--ncbo_text_direct--10.0	The encoded protein is involved in the late stages of nucleologenesis at the end of mitosis, and may be required for the generation of 28S rRNA.	NCBI Gene,	TRUE	43.2006	none	0.820063	TRUE	1486	548	none	direct	0	none	0	0	3
1650	DDOST	Summary	ProteinBoxBot	0.219943	5	{{PBB_Summary | section_title = | summary_text = This gene encodes a component of the oligosaccharyltransferase complex which catalyzes the transfer of high-mannose oligosaccharides to asparagine residues on nascent polypeptides in the lumen of the rough endoplasmic reticulum. The protein complex co-purifies with ribosomes. The product of this gene is also implicated in the processing of advanced…	10	5093	GO:0008250	oligosaccharyltransferase complex	44171	cellular_component	oligosaccharyltransferase complex--ncbo_text_direct--10.0	This gene encodes a component of the oligosaccharyltransferase complex which catalyzes the transfer of high-mannose oligosaccharides to asparagine residues on nascent polypeptides in the lumen of the rough endoplasmic reticulum.		TRUE	-460.16	direct	0.819997	TRUE	976	1734	direct	direct	0.64	direct	0	0	3
2200	FBN1	Summary	Boghog2	0.219943	6	[[microfibril]]	10	4426	GO:0001527	microfibril	44171	cellular_component	microfibril--ncbo_text_direct--10.0	The encoded protein is a large, extracellular matrix [[glycoprotein]] that serve as a structural component of 10-12&nbsp;nm calcium-binding [[microfibril]] s.	NCBI Gene,	FALSE	-441.8	direct	0.819994	TRUE	6737	9161	direct	direct	0	none	0	0	4
10284	SAP18	Summary	ProteinBoxBot	0.219943	5	{{PBB_Summary | section_title = | summary_text = Histone acetylation plays a key role in the regulation of eukaryotic gene expression. Histone acetylation and deacetylation are catalyzed by multisubunit complexes. The protein encoded by this gene is a component of the histone deacetylase complex, which includes SIN3, SAP30, HDAC1, HDAC2, RbAp46, RbAp48, and other polypeptides. This protein direct…	10	7531	GO:0000118	histone deacetylase complex	44171	cellular_component	histone deacetylase complex--ncbo_text_direct--10.0	The protein encoded by this gene is a component of the histone deacetylase complex, which includes SIN3, SAP30, HDAC1, HDAC2, RbAp46, RbAp48, and other polypeptides.	NCBI Gene,	TRUE	-441.801	direct	0.819935	TRUE	1434	11597	direct	direct	0	none	0	0	4
841	Caspase 8	Summary	Dancojocari	0.219943	8	{{PBB_Summary | section_title = | summary_text = The ''CASP8'' gene encodes a member of the [[cysteine]]-[[aspartic acid]] protease (caspase) family. Sequential activation of caspases plays a central role in the execution-phase of cell apoptosis. Caspases exist as inactive proenzymes composed of a prodomain, a large protease subunit, and a small protease subunit. Activation of caspases requires p…	10	22839	GO:0006915	apoptosis	44171	biological_process	apoptosis--ncbo_text_direct--10.0	Sequential activation of caspases plays a central role in the execution-phase of cell apoptosis.		TRUE	-466.801	direct	0.819895	TRUE	33203	1096868	direct	direct	0	parent	0	0	4
462	Antithrombin	Allosteric activation	K.murphy	0.219943	10	region in response to heparin binding	10	40403	GO:0008201	heparin binding	44171	molecular_function	heparin binding--ncbo_text_direct--10.0	The conformational change within the hinge region in response to heparin binding results in the expulsion of P14 and P15 from the main body of the protein and it has been shown that by preventing this conformational change, increased Factor IXa and Xa inhibition does not occur.	http://www1.imperial.ac.uk/medicine/about/divisions/is/haemo/coag/antithrombin/ Antithrombin, 15326167,	FALSE	-435.792	direct	0.819763	TRUE	61427	30546	direct	direct	0.01	direct	0	0	5
4023	Lipoprotein lipase	Summary	128.39.186.16	0.219943	8	[[chylomicron]]	10	7153	GO:0042627	chylomicron	44171	cellular_component	chylomicron--ncbo_text_direct--10.0	9.82636, Lipoprotein lipase ( EC number|3.1.1.34 ) is an [[enzyme]] that [[hydrolyze]] s [[lipid]] s in [[lipoprotein]] s, such as those found in [[chylomicron]] s and [[very low density lipoprotein|very low-density lipoprotein]] s (VLDL), into two free [[fatty acid]] s and one [[monoacylglycerol]] molecule.	16314153, NCBI Gene,	FALSE	-441.802	direct	0.81975	TRUE	113775	15749	direct	direct	0	none	0	0	3
1464	CSPG4	Summary	Anypodetos	0.219943	5	[[chondroitin sulfate proteoglycan]]	20	7945	GO:0005204	chondroitin sulfate proteoglycan	44171	molecular_function	chondroitin sulfate proteoglycan--ncbo_text_direct--20.0	9.82636, Chondroitin sulfate proteoglycan 4 or melanoma-associated [[chondroitin sulfate proteoglycan]] (MCSP) is a [[chondroitin sulfate proteoglycan]] that in humans is encoded by the CSPG4 [[gene]] .	8790396, NCBI Gene, 16407841,	FALSE	13.1963	none	0.819629	TRUE	644	20090	none	none	0	none	0	1	0
3576	Interleukin 8	Function	Kohlasz	0.219943	8	in its target cells (e.g. neutrophil granulocytes). In neutrophils series of cell-physiological responses required for migration and its target function phagocytosis are also induced like increase of intracellular Ca	10	11225	GO:0006909	phagocytosis	44171	biological_process	phagocytosis--ncbo_text_direct--10.0	In neutrophils series of cell-physiological responses required for migration and its target function phagocytosis are also induced like increase of intracellular Ca <sup>2+</sup> , exocytosis (e.g. [[histamine]] release), [[respiratory burst]] .		FALSE	18.194	none	0.819396	TRUE	51006	128837	none	direct	0	none	0	0	4
996	CDC27	Summary	SteveChervitzTrutane	0.219943	4	{{PBB_Summary | section_title = | summary_text = The protein encoded by this gene shares strong similarity with Saccharomyces cerevisiae protein Cdc27, and the gene product of Schizosaccharomyces pombe nuc 2. This protein is a component of anaphase-promoting complex (APC), which is composed of eight protein subunits and highly conserved in eucaryotic cells. APC catalyzes the formation of cyclin B…	10	17234	GO:0005680	anaphase-promoting complex	44171	cellular_component	anaphase-promoting complex--ncbo_text_direct--10.0	This protein is a component of anaphase-promoting complex (APC), which is composed of eight protein subunits and highly conserved in eucaryotic cells.		TRUE	-466.807	direct	0.819319	TRUE	3165	51922	direct	direct	0	none	0	0	5
288	ANK3	Ankyrin family	Boghog2	0.219943	9	. Ankyrins play key roles in activities such as cell motility, activation, proliferation, contact and the maintenance of specialized membrane domains. Most ankyrins are typically composed of three structural domains: an amino-terminal domain containing multiple ankyrin repeats; a central region with a highly conserved spectrin binding domain; and a carboxy-terminal regulatory domain which is the …	10	12153	GO:0030507	spectrin binding	44171	molecular_function	spectrin binding--ncbo_text_direct--10.0	Most ankyrins are typically composed of three structural domains: an amino-terminal domain containing multiple ankyrin repeats; a central region with a highly conserved spectrin binding domain; and a carboxy-terminal regulatory domain which is the least conserved and subject to variation.	NCBI Gene,	FALSE	43.1916	none	0.81916	TRUE	2837	893	none	direct	0	child	0	0	4
3065	HDAC1	Summary	ProteinBoxBot	0.219943	6	{{PBB_Summary | section_title = | summary_text = Histone acetylation and deacetylation, catalyzed by multisubunit complexes, play a key role in the regulation of eukaryotic gene expression. The protein encoded by this gene belongs to the histone deacetylase/acuc/apha family and is a component of the histone deacetylase complex. It also interacts with retinoblastoma tumor-suppressor protein and th…	10	63913	GO:0016573	histone acetylation	44171	biological_process	Histone acetylation--ncbo_text_direct--10.0	Histone acetylation and deacetylation, catalyzed by multisubunit complexes, play a key role in the regulation of eukaryotic gene expression.		TRUE	18.1899	none	0.818989	TRUE	12594	44032	none	direct	0	none	0	0	7
55770	EXOC2	Summary	ProteinBoxBot	0.219943	5	{{PBB_Summary | section_title = | summary_text = The protein encoded by this gene is a component of the exocyst complex, a multiple protein complex essential for targeting exocytic vesicles to specific docking sites on the plasma membrane. Though best characterized in yeast, the component proteins and the functions of the exocyst complex have been demonstrated to be highly conserved in higher euk…	10	7473	GO:0000145	exocyst	44171	cellular_component	exocyst--ncbo_text_direct--10.0	The protein encoded by this gene is a component of the exocyst complex, a multiple protein complex essential for targeting exocytic vesicles to specific docking sites on the plasma membrane.		TRUE	-466.81	direct	0.818982	TRUE	223	6210	direct	direct	0	none	0	0	3
836	Caspase 3	Interactions	Anjac89	0.219943	8	[[chromatin]]	10	28450	GO:0000785	chromatin	44171	cellular_component	chromatin--ncbo_text_direct--10.0	Div col end Caspase-3 has been found to be necessary for normal [[brain]] development as well as its typical role in apoptosis, where it is responsible for [[chromatin]] condensation and [[DNA]] fragmentation.	10200555,	FALSE	49.2082	none	0.81882	TRUE	78523	374927	none	direct	0.02	direct	0	0	4
7306	TYRP1	Function	Boghog2	0.219943	5	[[melanosome]]	10	9885	GO:0042470	melanosome	44171	cellular_component	melanosome--ncbo_text_direct--10.0	Tyrp1 is also involved in maintenance of [[melanosome]] structure and affects melanocyte proliferation and melanocyte cell death.	19067971, 11775055, 12136092,	FALSE	-441.812	direct	0.818754	TRUE	2723	9593	direct	direct	0	none	0	0	6
7515	XRCC1	Summary	Benbest	0.219943	7	[[DNA repair]]	10	15638	GO:0006281	DNA repair	44171	biological_process	DNA repair--ncbo_text_direct--10.0	9.82636, XRCC1 is a [[DNA repair]] [[protein]] .		FALSE	-460.693	direct	0.818687	TRUE	9380	224422	direct	direct	0.12	direct	0	0	5
1674	Desmin	Summary	Arcadian	0.219943	9	[[sarcomere]]	10	10953	GO:0030017	sarcomere	44171	cellular_component	sarcomere--ncbo_text_direct--10.0	Desmin is a type III [[intermediate filament]] found near the Z line in [[sarcomere]] s.	266185,	FALSE	-451.813	parent	0.818678	TRUE	29083	25608	parent	parent	0	none	0	0	3
367	Androgen receptor	Gene	Ekem	0.219943	9	[[X chromosome]]	10	65689	GO:0000805	X chromosome	44171	cellular_component	X chromosome--ncbo_text_direct--10.0	In humans, the androgen receptor is encoded by the AR [[gene]] located on the [[X chromosome]] at Xq11-12.	3377788, 17189428, 15994236, 3353726, 17420290,	FALSE	43.1859	none	0.818593	TRUE	81464	115091	none	direct	0	none	0	0	6
1956	Epidermal growth factor receptor	Function	Flyguy649	0.219943	9	[[Cell growth|proliferation]]	10	53768	GO:0016049	cell growth	44171	biological_process	Cell growth--ncbo_text_direct--10.0	Such proteins modulate phenotypes such as [[cell migration]] , [[adhesion]] , and [[Cell growth|proliferation]] .		FALSE	39.1952	none	0.818517	TRUE	322176	520958	direct	direct	0.01	direct	0	0	2
11198	SUPT16H	Summary	Skoch3	0.219943	7	{{PBB_Summary | section_title = | summary_text = Transcription of protein-coding genes can be reconstituted on naked DNA with only the general transcription factors and RNA polymerase II. However, this minimal system cannot transcribe DNA packaged into chromatin, indicating that accessory factors may facilitate access to DNA. One such factor, [[FACT_(biology)|FACT]] (facilitates chromatin transcr…	10	8691	GO:0006337	nucleosome disassembly	44171	biological_process	nucleosome disassembly--ncbo_text_direct--10.0	One such factor, [[FACT_(biology)|FACT]] (facilitates chromatin transcription), interacts specifically with histones H2A/H2B to effect nucleosome disassembly and transcription elongation.	NCBI Gene,	TRUE	-456.815	direct	0.818504	TRUE	1436	702	none	direct	0	none	0	0	5
3075	Factor H	Summary	PBarlow	0.141851	9	the regulators of complement activation	10	15726	GO:0006956	complement activation	44171	biological_process	complement activation--ncbo_text_direct--10.0	9.82636, Factor H is a member of the regulators of complement activation family and is a [[complement control protein]] .		FALSE	-466.816	direct	0.818414	TRUE	25814	56516	direct	direct	0	parent	0	0	3
2645	Glucokinase	Hypothalamic	Alteripse	0.219943	10	, which regulate many aspects of glucose homeostasis (especially the response to hypoglycemia), fuel utilization,	10	40082	GO:0042593	glucose homeostasis	44171	biological_process	glucose homeostasis--ncbo_text_direct--10.0	These glucose-sensing neurons are concentrated primarily in the [[ventromedial nucleus]] and [[arcuate nucleus]] of the [[hypothalamus]] , which regulate many aspects of glucose homeostasis (especially the response to hypoglycemia), fuel utilization, [[satiety]] and [[appetite]] , and [[body weight|weight]] maintenance.		FALSE	-476.817	direct	0.818318	TRUE	21250	66261	direct	none	0	none	0	0	6
3576	Interleukin 8	Function	Kohlasz	0.219943	8	[[respiratory burst]]	10	11225	GO:0045730	respiratory burst	44171	biological_process	respiratory burst--ncbo_text_direct--10.0	In neutrophils series of cell-physiological responses required for migration and its target function phagocytosis are also induced like increase of intracellular Ca <sup>2+</sup> , exocytosis (e.g. [[histamine]] release), [[respiratory burst]] .		FALSE	8.18214	none	0.818214	TRUE	51006	18756	none	none	0	none	0	0	2
3339	Perlecan	Structure	Boghog2	0.219943	8	[[basement membrane]]	10	79400	GO:0005604	basement membrane	44171	cellular_component	basement membrane--ncbo_text_direct--10.0	The C-terminal Domain V, which has homology to the G domain of the long arm of laminin, is responsible for self-assembly and may be important for [[basement membrane]] formation in vivo.		FALSE	-475.6	direct	0.817999	TRUE	7501	89441	none	direct	0.22	direct	0	0	3
11004	KIF2C	Summary	68.253.42.25	0.219943	3	{{PBB_Summary | section_title = | summary_text = The protein encoded by this gene is a member of kinesin-like protein family. Most proteins of this family are microtubule-dependent molecular motors that transport organelles within cells and move chromosomes during cell division. This protein acts to regulate microtubule dynamics in cells and is important for anaphase chromosome segregation and ma…	10	7164	GO:0034510	centromere separation	44171	biological_process	centromere separation--ncbo_text_direct--10.0	This protein acts to regulate microtubule dynamics in cells and is important for anaphase chromosome segregation and may be required to coordinate the onset of sister centromere separation.	NCBI Gene,	TRUE	33.1797	none	0.817974	TRUE	664	553	none	none	0	none	0	0	3
4676	NAP1L4	Summary	ProteinBoxBot	0.219943	5	{{PBB_Summary | section_title = | summary_text = This gene encodes a member of the nucleosome assembly protein (NAP) family which can interact with both core and linker histones. It can shuttle between the cytoplasm and nucleus, suggesting a role as a histone chaperone. This gene is one of several located near the imprinted gene domain of 11p15.5, an important tumor-suppressor gene region. Altera…	10	5136	GO:0006334	nucleosome assembly	44171	biological_process	nucleosome assembly--ncbo_text_direct--10.0	This gene encodes a member of the nucleosome assembly protein (NAP) family which can interact with both core and linker histones.		TRUE	-460.192	direct	0.817797	TRUE	496	17095	direct	direct	0.63	direct	0	0	4
3586	Interleukin 10	Function	Fuzbaby	0.219943	9	stimulates B cell maturation and antibody production. ==	10	12112	GO:0048469	cell maturation	44171	biological_process	cell maturation--ncbo_text_direct--10.0	However, it is also stimulatory towards certain T cells, mast cells and stimulates B cell maturation and antibody production.		FALSE	18.1773	none	0.817732	TRUE	53569	27247	none	direct	0	none	0	0	3
991	CDC20	Spindle Assembly Checkpoint	RamonyCajal	0.219943	6	Cdc20 is also a part of, and regulated by, the Spindle Assembly Checkpoint (SAC). This checkpoint ensures that anaphase proceeds only when the centromeres of all sister chromatids lined up on the metaphase plate are properly attached to microtubules. The checkpoint is held active by any unattached centromere; only when all centromeres are attached will anaphase commence. The APC	10	25677	GO:0070090	metaphase plate	44171	cellular_component	metaphase plate--ncbo_text_direct--10.0	This checkpoint ensures that anaphase proceeds only when the centromeres of all sister chromatids lined up on the metaphase plate are properly attached to microtubules.		FALSE	8.17718	none	0.817718	TRUE	8282	9759	none	none	0	none	0	0	3
5111	Proliferating cell nuclear antigen	Summary	Rich Farmbrough	0.219943	8	{{PBB_Summary | section_title = | summary_text = The protein encoded by this gene is found in the nucleus and is a cofactor of DNA polymerase delta. The encoded protein acts as a homotrimer and helps increase the processivity of leading strand synthesis during DNA replication. In response to DNA damage, this protein is [[ubiquitin]]ated and is involved in the RAD6-dependent DNA repair pathway. Tw…	10	54629	GO:0006260	DNA replication	44171	biological_process	DNA replication--ncbo_text_direct--10.0	The encoded protein acts as a homotrimer and helps increase the processivity of leading strand synthesis during DNA replication.		TRUE	-466.825	direct	0.817483	TRUE	83748	187683	direct	direct	0	none	0	0	5
5828	PXMP3	Summary	SmackBot	0.219943	3	{{PBB_Summary | section_title = | summary_text = This gene encodes an integral peroxisomal membrane protein required for peroxisome biogenesis. The protein is thought to be involved in peroxisomal matrix protein import. Mutations in this gene result in one form of [[Zellweger syndrome]] and infantile Refsum disease. Alternative splicing results in multiple transcript variants encoding the same pr…	10	7450	GO:0005778	peroxisomal membrane	44171	cellular_component	peroxisomal membrane--ncbo_text_direct--10.0	This gene encodes an integral peroxisomal membrane protein required for peroxisome biogenesis.		TRUE	-466.825	direct	0.817458	TRUE	393	12212	direct	direct	0	none	0	0	4
9410	WDR57	Summary	ProteinBoxBot	0.219943	7	{{PBB_Summary | section_title = | summary_text = This gene encodes a component of the U5 small nuclear ribonucleoprotein (snRNP) particle. The U5 snRNP is part of the spliceosome, a multiprotein complex that catalyzes the removal of introns from pre-messenger RNAs.<ref name="entrez">{{cite web | title = Entrez Gene: WDR57 WD repeat domain 57 (U5 snRNP specific)| url = http://www.ncbi.nlm.nih.gov/…	10	7110	GO:0005682	U5 snRNP	44171	cellular_component	U5 snRNP--ncbo_text_direct--10.0	The U5 snRNP is part of the spliceosome, a multiprotein complex that catalyzes the removal of introns from pre-messenger RNAs.	NCBI Gene,	TRUE	-441.826	direct	0.817425	TRUE	169	4896	direct	direct	0	none	0	0	4
5340	Plasmin	Function	Jfdwolff	0.219943	8	[[proteolysis|proteolyses]]	10	7602	GO:0006508	proteolysis	44171	biological_process	proteolysis--ncbo_text_direct--10.0	Apart from fibrinolysis, plasmin [[proteolysis|proteolyses]] proteins in various other systems: It activates [[collagenase]] s, some mediators of the [[complement system]] and weakens the wall of the [[Graafian follicle]] (leading to [[ovulation]] ).	3030813,	FALSE	-441.828	parent	0.817198	TRUE	43036	138481	direct	direct	0	none	0	0	4
57530	Cingulin	Homologs	Sandraciti	0.219943	6	The function of paracingulin was clarified when it was discovered that epithelial cells depleted of paracingulin show increased RhoA activation at confluence, and delayed tight junction assembly in the experimental model of the "calcium switch".	10	14796	GO:0070830	tight junction assembly	44171	biological_process	tight junction assembly--ncbo_text_direct--10.0	The function of paracingulin was clarified when it was discovered that epithelial cells depleted of paracingulin show increased RhoA activation at confluence, and delayed tight junction assembly in the experimental model of the "calcium switch".	18653465,	FALSE	43.1718	none	0.817183	TRUE	3804	1213	none	direct	0	none	0	0	5
55763	EXOC1	Summary	ProteinBoxBot	0.219943	5	{{PBB_Summary | section_title = | summary_text = The protein encoded by this gene is a component of the exocyst complex, a multiple protein complex essential for targeting exocytic vesicles to specific docking sites on the plasma membrane. Though best characterized in yeast, the component proteins and functions of the exocyst complex have been demonstrated to be highly conserved in higher eukaryo…	10	5681	GO:0000145	exocyst	44171	cellular_component	exocyst--ncbo_text_direct--10.0	The protein encoded by this gene is a component of the exocyst complex, a multiple protein complex essential for targeting exocytic vesicles to specific docking sites on the plasma membrane.		TRUE	-466.828	direct	0.817159	TRUE	204	6210	direct	direct	0	none	0	0	3
1019	Cyclin-dependent kinase 4	Summary	AndrewGNF	0.305339	8	{{PBB_Summary | section_title = | summary_text = The protein encoded by this gene is a member of the Ser/Thr protein kinase family. This protein is highly similar to the gene products of S. cerevisiae cdc28 and S. pombe cdc2. It is a catalytic subunit of the protein kinase complex that is important for cell cycle G1 phase progression. The activity of this kinase is restricted to the G1-S phase, w…	10	23893	GO:0051318	G1 phase	44171	biological_process	G1 phase--ncbo_text_direct--10.0	It is a catalytic subunit of the protein kinase complex that is important for cell cycle G1 phase progression.		TRUE	-465.819	parent	0.817113	TRUE	18635	33146	parent	direct	0.01	direct	0	0	4
10640	EXOC5	Summary	ProteinBoxBot	0.219943	5	{{PBB_Summary | section_title = | summary_text = The protein encoded by this gene is a component of the exocyst complex, a multiple protein complex essential for targeting exocytic vesicles to specific docking sites on the plasma membrane. Though best characterized in yeast, the component proteins and functions of exocyst complex have been demonstrated to be highly conserved in higher eukaryotes.…	10	6339	GO:0000145	exocyst	44171	cellular_component	exocyst--ncbo_text_direct--10.0	The protein encoded by this gene is a component of the exocyst complex, a multiple protein complex essential for targeting exocytic vesicles to specific docking sites on the plasma membrane.		TRUE	33.1704	none	0.817045	TRUE	184	6210	direct	direct	0	none	0	0	3
79184	BRCC3	Summary	ProteinBoxBot	0.219943	7	{{PBB_Summary | section_title = | summary_text = This gene encodes a subunit of the BRCA1-BRCA2-containing complex (BRCC), which is an E3 ubiquitin ligase. This protein is also thought to be involved in the cellular response to ionizing radiation and progression through the G2/M checkpoint. Alternative splicing results in multiple transcript variants.<ref name="entrez">{{cite web | title = Entrez…	10	7084	GO:0071479	cellular response to ionizing radiation	44171	biological_process	cellular response to ionizing radiation--ncbo_text_direct--10.0	This protein is also thought to be involved in the cellular response to ionizing radiation and progression through the G2/M checkpoint.		TRUE	18.1652	child	0.816516	TRUE	246	696	none	direct	0	none	0	0	5
1944	EFNA3	Summary	Stepp-Wulf	0.219943	7	{{PBB_Summary | section_title = | summary_text = This gene encodes a member of the [[ephrin]] (EPH) family. The ephrins and EPH-related receptors comprise the largest subfamily of receptor protein-tyrosine [[kinase]]s and have been implicated in mediating developmental events, especially in the nervous system and in [[erythropoiesis]]. Based on their structures and sequence relationships, ephrins…	10	5705	GO:0005106	ephrin	44171	molecular_function	ephrin--ncbo_text_direct--10.0	This gene encodes a member of the [[ephrin]] (EPH) family.		TRUE	-11.8349	none	0.816507	TRUE	380	20801	none	none	0	none	0	1	0
5825	ABCD3	Summary	Koavf	0.219943	7	{{PBB_Summary | section_title = | summary_text = The protein encoded by this gene is a member of the superfamily of ATP-binding cassette (ABC) transporters. ABC proteins transport various molecules across extra- and intra-cellular membranes. ABC genes are divided into seven distinct subfamilies (ABC1, MDR/TAP, MRP, ALD, OABP, GCN20, White). This protein is a member of the ALD subfamily, which is …	10	10966	GO:0005778	peroxisomal membrane	44171	cellular_component	peroxisomal membrane--ncbo_text_direct--10.0	This peroxisomal membrane protein likely plays an important role in peroxisome biogenesis.	11883941,	TRUE	-441.839	direct	0.816132	TRUE	2387	12212	direct	direct	0	none	0	0	4
183	Angiotensin	Summary	Dryman	0.219943	10	[[vasoconstriction]]	10	14482	GO:0042310	vasoconstriction	44171	biological_process	vasoconstriction--ncbo_text_direct--10.0	Angiotensin is an [[peptide|oligopeptide]] in the [[blood]] that causes [[vasoconstriction]] , increased [[blood pressure]] , and release of [[aldosterone]] from the [[adrenal cortex]] .		FALSE	-460.191	parent	0.815931	TRUE	465612	122701	direct	direct	0.65	direct	0	0	6
8881	CDC16	Summary	Sadads	0.219943	5	{{PBB_Summary | section_title = | summary_text = This gene encodes a component protein of the APC complex, which is composed of eight proteins and functions as a protein ubiquitin ligase. The APC complex is a cyclin degradation system that governs exit from mitosis. Each component protein of the APC complex is highly conserved among eukaryotic organisms. This protein and two other APC complex pro…	10	11674	GO:0010458	exit from mitosis	44171	biological_process	exit from mitosis--ncbo_text_direct--10.0	The APC complex is a cyclin degradation system that governs exit from mitosis.		TRUE	18.1592	none	0.815922	TRUE	2690	11720	none	direct	0	none	0	0	3
7431	Vimentin	Function	Rsong	0.219943	10	vimentin provided cells with a resilience absent from the microtubule or actin filament networks, when under mechanical	10	14159	GO:0005884	actin filament	44171	cellular_component	actin filament--ncbo_text_direct--10.0	Scientists found that vimentin provided cells with a resilience absent from the microtubule or actin filament networks, when under mechanical stress in vivo.		FALSE	18.158	none	0.815803	TRUE	40498	28195	none	direct	0	child	0	0	3
5901	Ran (biology)	Ran cycle	unknown	0.219943	0		10	20260	GO:0031468	nuclear envelope reassembly	44171	biological_process	nuclear envelope reassembly--ncbo_text_direct--10.0	During mitosis, the Ran cycle is involved in [[mitotic spindle]] assembly and nuclear envelope reassembly after the chromosomes have been separated.	15452138, 17483873, 7744835,	FALSE	43.1563	none	0.815631	TRUE	74	281	none	direct	0	none	0	0	4
842	Caspase-9	Summary	unknown	0.219943	0		10	16304	GO:0012501	programmed cell death	44171	biological_process	programmed cell death--ncbo_text_direct--10.0	It is activated during programmed cell death ( [[apoptosis]] ).		FALSE	-471.845	parent	0.815549	TRUE	25386	216695	direct	parent	0	parent	0	0	3
11336	EXOC3	Summary	ProteinBoxBot	0.219943	5	{{PBB_Summary | section_title = | summary_text = The protein encoded by this gene is a component of the exocyst complex, a multiple protein complex essential for targeting exocytic vesicles to specific docking sites on the plasma membrane. Though best characterized in yeast, the component proteins and functions of exocyst complex have been demonstrated to be highly conserved in higher eukaryotes.…	10	7139	GO:0000145	exocyst	44171	cellular_component	exocyst--ncbo_text_direct--10.0	The protein encoded by this gene is a component of the exocyst complex, a multiple protein complex essential for targeting exocytic vesicles to specific docking sites on the plasma membrane.		TRUE	33.1551	none	0.815509	TRUE	192	6210	direct	direct	0	none	0	0	3
1576	CYP3A4	Function	Mikael Hï¿½ggstrï¿½m	0.141851	6	[[excretion]]	10	17685	GO:0007588	excretion	44171	biological_process	excretion--ncbo_text_direct--10.0	Most drugs undergo deactivation by CYP3A4, either directly or by facilitated [[excretion]] from the body.		FALSE	8.15003	none	0.815003	TRUE	109969	608899	none	none	0	none	0	0	3
993	CDC25A	Summary	Drphilharmonic	0.219943	5	{{PBB_Summary | section_title = | summary_text = CDC25A is a member of the [[CDC25]] family of [[dual-specificity phosphatases]]. Dual-specificity protein phosphatases remove phosphate groups from phosphorylated tyrosine and serine/threonine residues. They represent a subgroup of the tyrosine phosphatase family (as opposed to the serine/threonine phosphatase family.) All mammals examined to date …	10	14917	GO:0007050	cell cycle arrest	44171	biological_process	cell cycle arrest--ncbo_text_direct--10.0	Cdc25A in Checkpoints and [[Cancer]] CDC25A is specifically degraded in response to [[DNA damage]], resulting in cell cycle arrest.		TRUE	-481.85	parent	0.814957	TRUE	7563	57761	none	direct	0	parent	0	0	3
5893	RAD52	Function	Boghog	0.219943	5	DNA strands. It was also found to interact with DNA recombination protein	20	8351	GO:0006310	DNA recombination	44171	biological_process	DNA recombination--ncbo_text_direct--20.0	It was also found to interact with DNA recombination protein [[RAD51]] , which suggested its role in RAD51-related DNA recombination and repair.	NCBI Gene,	FALSE	-441.852	parent	0.814785	TRUE	8009	17695	direct	direct	0	none	0	0	5
12	Alpha 1-antichymotrypsin	Summary	Rbdk	0.219943	7	[[serpin]]	10	3712	GO:0004868	serpin	44171	molecular_function	serpin--ncbo_text_direct--10.0	9.82636, Alpha 1-antichymotrypsin is an [[alpha globulin]] [[glycoprotein]] that is a member of the [[serpin]] superfamily.		FALSE	-11.8539	none	0.814606	TRUE	7873	28477	none	none	0	none	0	1	0
1950	Epidermal growth factor	Mechanism	MacGyverMagic	0.219943	10	a rise in intracellular	10	10978	GO:0005622	intracellular	44171	cellular_component	intracellular--ncbo_text_direct--10.0	The [[tyrosine kinase]] activity, in turn, initiates a [[signal transduction]] cascade that results in a variety of [[biochemistry|biochemical]] changes within the cell - a rise in intracellular [[calcium]] levels, increased [[glycolysis]] and [[protein synthesis]] , and increases in the [[gene expression|expression]] of certain [[gene]] s including the gene for EGFR - that ultimately lead to [[D…	10085134, 1334406, 6144184,	FALSE	-446.855	parent	0.814487	TRUE	579818	1031626	parent	direct	0	parent	0	0	2
929	CD14	Function	Boghog	0.219943	9	[[Image:Toll-like receptor pathways revised.jpg|thumbnail|left|500px|Signaling pathway of toll-like receptors. Dashed grey lines represent unknown associations]]	10	6103	GO:0023033	signaling pathway	44171	biological_process	Signaling pathway--ncbo_text_direct--10.0	[[Image:Toll-like receptor pathways revised.jpg|thumbnail|left|500px|Signaling pathway of toll-like receptors. Dashed grey lines represent unknown associations]] - CD14 is expressed mainly by [[macrophages]] and (at 10 times lesser extent) by [[neutrophil]] [[granulocytes]] .		FALSE	-481.857	parent	0.814314	TRUE	94126	254341	none	direct	0	parent	0	0	2
5747	PTK2	Function	Boghog2	0.219943	8	[[focal adhesion]]	10	41904	GO:0005925	focal adhesion	44171	cellular_component	focal adhesion--ncbo_text_direct--10.0	This gene encodes a cytosolic protein [[tyrosine kinase]] that is found concentrated in the [[focal adhesion]] s that form among cells attaching to [[extracellular matrix]] constituents.		FALSE	-466.857	direct	0.814306	TRUE	5307	40701	direct	direct	0	none	0	0	7
1945	EFNA4	Summary	ProteinBoxBot	0.219943	6	{{PBB_Summary | section_title = | summary_text = This gene encodes a member of the ephrin (EPH) family. The ephrins and EPH-related receptors comprise the largest subfamily of receptor protein-tyrosine kinases and have been implicated in mediating developmental events, especially in the nervous system and in erythropoiesis. Based on their structures and sequence relationships, ephrins are divided…	10	5655	GO:0005106	ephrin	44171	molecular_function	ephrin--ncbo_text_direct--10.0	This gene encodes a member of the ephrin (EPH) family.		TRUE	-11.857	none	0.814303	TRUE	349	20801	none	none	0	none	0	1	0
4193	Mdm2	Summary	SvenskaJohannes	0.219943	8	[[Ubiquitin ligase|E3 ubiquitin ligase]]	10	35411	GO:0005551	ubiquitin	44171	molecular_function	Ubiquitin--ncbo_text_direct--10.0	Mdm2 protein functions both as an [[Ubiquitin ligase|E3 ubiquitin ligase]] that recognizes the [[N-terminal]] trans-activation domain (TAD) of the [[p53]] tumor suppressor and an inhibitor of [[p53]] transcriptional activation.		FALSE	-11.8595	none	0.814054	TRUE	37266	223198	none	none	0	none	0	1	0
1482	NKX2-5	Summary	ProteinBoxBot	0.219943	7	{{PBB_Summary | section_title = | summary_text = Homeobox-containing genes play critical roles in regulating tissue-specific gene expression essential for tissue differentiation, as well as determining the temporal and spatial patterns of development (Shiojima et al., 1995). It has been demonstrated that a Drosophila homeobox-containing gene called 'tinman' is expressed in the developing dorsal v…	20	10874	GO:0060914	heart formation	44171	biological_process	heart formation--ncbo_text_direct--20.0	Mutations in tinman result in loss of heart formation in the embryo, suggesting that tinman is essential for Drosophila heart formation.		TRUE	33.1377	child	0.813773	TRUE	12903	6322	child	direct	0	none	0	0	4
5889	RAD51C	Function	Boghog2	0.219943	6	[[recombinational repair]]	10	12863	GO:0000725	recombinational repair	44171	biological_process	recombinational repair--ncbo_text_direct--10.0	This gene is a member of the RAD51 family of related genes, which encode strand-transfer proteins thought to be involved in [[recombinational repair]] of damaged DNA and in [[genetic recombination|meiotic recombination]] .		FALSE	39.1465	child	0.813653	TRUE	2398	10572	direct	direct	0.01	direct	0	0	6
7103	TSPAN8	Summary	152.71.168.87	0.219943	5	{{PBB_Summary | section_title = | summary_text = The protein encoded by this gene is a member of the transmembrane 4 superfamily, also known as the tetraspanin family. Most of these members are cell-surface proteins that are characterized by the presence of four hydrophobic domains. The proteins mediate signal transduction events that play a role in the regulation of cell development, activation,…	10	5146	GO:0060284	regulation of cell development	44171	biological_process	regulation of cell development--ncbo_text_direct--10.0	The proteins mediate signal transduction events that play a role in the regulation of cell development, activation, growth and motility.	NCBI Gene,	TRUE	33.1353	none	0.81353	TRUE	431	633	none	none	0	none	0	0	4
7448	Vitronectin	Summary	Boghog	0.141851	5	[[cell adhesion]]	10	7894	GO:0007155	cell adhesion	44171	biological_process	cell adhesion--ncbo_text_direct--10.0	Vitronectin is an abundant [[glycoprotein]] found in serum and the [[extracellular matrix]] and promotes [[cell adhesion]] and spreading, inhibits the membrane-damaging effect of the terminal cytolytic [[complement system|complement pathway]] , and binds to several [[serpin]] serine protease inhibitors.	9610756, NCBI Gene,	FALSE	-441.867	direct	0.813345	TRUE	21579	217364	direct	direct	0	none	0	0	2
2247	Basic fibroblast growth factor	Function	Delldot	0.219943	9	[[angiogenesis]]	10	11198	GO:0001525	angiogenesis	44171	biological_process	angiogenesis--ncbo_text_direct--10.0	It has been hypothesized that, during both [[wound healing]] of normal tissues and [[tumor]] development, the action of [[heparan sulfate]] -degrading [[enzyme]] s activates bFGF, thus mediating the formation of new [[blood vessel]] s, a process known as [[angiogenesis]] .	16753134,	FALSE	-441.869	parent	0.813087	TRUE	119075	449631	direct	direct	0	parent	0	0	3
3431	SP110	Summary	SmackBot	0.219943	3	{{PBB_Summary | section_title = | summary_text = The nuclear body is a multiprotein complex that may have a role in the regulation of gene transcription. This gene is a member of the SP100/SP140 family of nuclear body proteins and encodes a leukocyte-specific nuclear body component. The protein can function as an activator of gene transcription and may serve as a nuclear hormone receptor coactiva…	10	7015	GO:0016604	nuclear body	44171	cellular_component	nuclear body--ncbo_text_direct--10.0	The nuclear body is a multiprotein complex that may have a role in the regulation of gene transcription.		TRUE	34.1509	none	0.813087	TRUE	10807	12963	parent	direct	0.02	direct	0	0	5
7157	P53	Gene	Shcha	0.219943	10	[[Apoptosis|apoptotic]]	10	99547	GO:0006915	apoptosis	44171	biological_process	Apoptosis--ncbo_text_direct--10.0	For these mammals, the gene is located on different chromosomes: [[Chimp]] and [[orangutan]] , chromosome 17 [[Macaque]] , chromosome 16 [[Mus musculus|Mouse]] , chromosome 11 [[Rattus norvegicus|Rat]] , chromosome 10 [[Dog]] , chromosome 5 [[Cow]] , chromosome 19 [[Pig]] , chromosome 12 [[Horse]] , chromosome 11 [[Opossum]] , chromosome 2 (Italics are used to denote the TP53 gene name and distin…	12367518, http://us.expasy.org/tools/ and,	FALSE	-441.869	direct	0.81308	TRUE	562370	1096868	direct	direct	0	parent	0	0	4
2324	FLT4	Summary	Boghog2	0.219943	5	[[lymphangiogenesis]]	10	9357	GO:0001946	lymphangiogenesis	44171	biological_process	lymphangiogenesis--ncbo_text_direct--10.0	The protein is thought to be involved in [[lymphangiogenesis]] and maintenance of the lymphatic endothelium.		FALSE	33.1303	none	0.813032	TRUE	5109	10882	child	direct	0	none	0	0	3
112398	EGLN2	Summary	Rod57	0.219943	6	{{PBB_Summary | section_title = | summary_text = The [[hypoxia inducible factor]] (HIF) is a transcriptional complex which is involved in [[oxygen homeostasis]]. At normal oxygen levels, the alpha subunit of HIF is targeted for degration by [[prolyl hydroxylase|prolyl hydroxylation]]. This gene encodes an enzyme responsible for this posttranslational modification. Multiple alternatively spliced v…	10	7085	GO:0032364	oxygen homeostasis	44171	biological_process	oxygen homeostasis--ncbo_text_direct--10.0	The [[hypoxia inducible factor]] (HIF) is a transcriptional complex which is involved in [[oxygen homeostasis]].		TRUE	24.1502	none	0.813023	TRUE	476	3285	none	direct	0.02	direct	0	0	6
2335	Fibronectin	cancer	AllWorthLettingGo	0.219943	10	[[cell cycle]]	10	23098	GO:0007049	cell cycle	44171	biological_process	cell cycle--ncbo_text_direct--10.0	Fibronectin has been shown to stimulate the [[gonadal steroids]] that interact with [[vertebrate]] [[androgen receptors]] , which are capable of controlling the [[gene expression|expression]] of [[cyclin D]] and related [[genes]] involved in [[cell cycle]] control.		FALSE	18.1264	none	0.812638	TRUE	134526	544174	parent	none	0	parent	0	0	2
472	Ataxia telangiectasia mutated	Function	LilHelpa	0.219943	6	[[Image:ATM target proteins.png|right|thumb|ATM-mediated two-step response to DNA double strand breaks. In the rapid response activated ATM phosphorylates effector kinase CHK2 which phophphorylates CDC25A, targeting it for ubiquitination and degradation. Therefore phosphorylated CDK2-Cyclin accumulates and progression through the cell cycle is blocked. In the delayed response ATM phophorylates th…	10	30839	GO:0007050	cell cycle arrest	44171	biological_process	cell cycle arrest--ncbo_text_direct--10.0	[[Image:ATM target proteins.png|right|thumb|ATM-mediated two-step response to DNA double strand breaks. In the rapid response activated ATM phosphorylates effector kinase CHK2 which phophphorylates CDC25A, targeting it for ubiquitination and degradation. Therefore phosphorylated CDK2-Cyclin accumulates and progression through the cell cycle is blocked. In the delayed response ATM phophorylates th…	10910365, 10608806, 11418864,	FALSE	-446.874	direct	0.812613	TRUE	16083	57761	parent	direct	0	none	0	0	3
3643	Insulin receptor	Degradation of insulin	AxelBoldt	0.219943	9	[[endocytosis]]	10	18261	GO:0006897	endocytosis	44171	biological_process	endocytosis--ncbo_text_direct--10.0	Degradation normally involves [[endocytosis]] of the insulin-receptor complex followed by the action of [[insulin degrading enzyme]] .	10803466,	FALSE	49.1349	none	0.812492	TRUE	59082	122577	parent	none	0.01	direct	0	0	3
5624	Protein C	Cytoprotective effects	Rmrfstar	0.219943	9	[[chemotaxis]]	10	46651	GO:0006935	chemotaxis	44171	biological_process	chemotaxis--ncbo_text_direct--10.0	APC supports endothelial barrier function and reduces [[chemotaxis]] .		FALSE	24.1346	none	0.812457	TRUE	96793	115665	none	direct	0.01	direct	0	0	3
10100	TSPAN2	Summary	ProteinBoxBot	0.219943	5	{{PBB_Summary | section_title = | summary_text = The protein encoded by this gene is a member of the transmembrane 4 superfamily, also known as the tetraspanin family. Most of these members are cell-surface proteins that are characterized by the presence of four hydrophobic domains. The proteins mediate signal transduction events that play a role in the regulation of cell development, activation,…	10	3429	GO:0060284	regulation of cell development	44171	biological_process	regulation of cell development--ncbo_text_direct--10.0	The proteins mediate signal transduction events that play a role in the regulation of cell development, activation, growth and motility.	NCBI Gene,	TRUE	33.1233	none	0.812332	TRUE	213	633	none	none	0	none	0	0	4
213	Serum albumin	Types	unknown	0.219943	0		10	6808	GO:0005515	protein binding	44171	molecular_function	protein binding--ncbo_text_direct--10.0	[[Bovine serum albumin]] , or BSA, is commonly used in immunodiagnostic procedures, clinical chemistry reagents, cell culture media, protein chemistry research and [[molecular biology]] laboratories (usually to leverage its non-specific protein binding properties).		FALSE	-476.878	direct	0.812237	TRUE	223294	162166	parent	parent	0	parent	0	0	2
3843	RANBP5	Summary	SmackBot	0.219943	5	{{PBB Summary | section_title = | summary_text = Nucleocytoplasmic transport, a signal- and energy-dependent process, takes place through nuclear pore complexes embedded in the nuclear envelope. The import of proteins containing a nuclear localization signal (NLS) requires the NLS import receptor, a heterodimer of importin alpha and beta subunits also known as karyopherins. Importin alpha binds t…	10	7521	GO:0005646	importin	44171	cellular_component	importin--ncbo_text_direct--10.0	The import of proteins containing a nuclear localization signal (NLS) requires the NLS import receptor, a heterodimer of importin alpha and beta subunits also known as karyopherins.		FALSE	-11.8779	none	0.812212	TRUE	414	22027	none	none	0	none	0	1	0
137868	SGCZ	Function	Boghog	0.219943	6	transmembrane proteins with a short intra-cellular domain, a single transmembrane region and a large extra-cellular domain containing a carboxyl-terminal cluster with several conserved cysteine residues. The sarcoglycan complex is part of the	10	2997	GO:0016012	sarcoglycan complex	44171	cellular_component	sarcoglycan complex--ncbo_text_direct--10.0	The sarcoglycan complex is part of the [[dystrophin]] -associated [[glycoprotein]] complex (DGC), which bridges the inner [[cytoskeleton]] and the [[extracellular matrix]] .	12189167, NCBI Gene,	FALSE	-435.718	direct	0.8122	TRUE	705	1605	direct	direct	0.16	direct	0	0	3
347	Apolipoprotein D	Function	Boghog2	0.219943	6	that has no marked similarity to other apolipoprotein sequences. It has a high degree of homology to plasma	20	8061	GO:0005320	apolipoprotein	44171	molecular_function	apolipoprotein--ncbo_text_direct--20.0	[[Apolipoprotein]] D (Apo-D) is a component of high density [[lipoprotein]] that has no marked similarity to other apolipoprotein sequences.	NCBI Gene,	FALSE	13.1219	none	0.812192	TRUE	5418	159102	none	none	0	none	0	1	0
6929	TCF3	Summary	ProteinBoxBot	0.219943	8	3 (E2A immunoglobulin enhancer binding factors E12/E47), also known as TCF3,	10	10016	GO:0035326	enhancer binding	44171	molecular_function	enhancer binding--ncbo_text_direct--10.0	9.82636, Transcription factor 3 (E2A immunoglobulin enhancer binding factors E12/E47), also known as TCF3, is a [[protein]] which in humans is encoded by the TCF3 [[gene]] .	1967983, 2308859, 9525934, NCBI Gene,	FALSE	43.1217	none	0.812169	TRUE	6632	29033	none	direct	0	parent	0	0	6
2253	FGF8	Summary	ProteinBoxBot	0.219943	6	{{PBB_Summary | section_title = | summary_text = The protein encoded by this gene is a member of the fibroblast growth factor (FGF) family. FGF family members possess broad mitogenic and cell survival activities, and are involved in a variety of biological processes, including embryonic development, cell growth, morphogenesis, tissue repair, tumor growth and invasion. This protein is known to be …	10	7847	GO:0060173	limb development	44171	biological_process	limb development--ncbo_text_direct--10.0	Studies of the mouse and chick homologs revealed roles in midbrain and limb development, organogenesis, embryo gastrulation and left-right axis determination.		TRUE	33.1202	none	0.812025	TRUE	9847	24055	direct	direct	0	none	0	0	4
551	Vasopressin	disease	unknown	0.219943	0		10	27178	GO:0030103	vasopressin secretion	44171	biological_process	vasopressin secretion--ncbo_text_direct--10.0	In the [[perioperative]] period, the effects of surgical stress and some commonly used medications (e.g., [[opiates]] , [[syntocinon]] , [[anti-emetic]] s) lead to a similar state of excess vasopressin secretion.		FALSE	18.1199	none	0.811989	TRUE	126469	6906	none	direct	0	none	0	0	5
51218	GLRX5	Clinical significance	Arcadian	0.219943	6	[[glutaredoxin]]	10	2976	GO:0009487	glutaredoxin	44171	molecular_function	glutaredoxin--ncbo_text_direct--10.0	Mutations in the GLRX5 gene have been associated with [[sideroblastic anemia]] . [[glutaredoxin]]	18637800,	FALSE	13.1198	none	0.811977	TRUE	226	11484	none	none	0	none	0	1	0
1306	Collagen, type XV, alpha 1	Summary	ProteinBoxBot	0.219943	6	{{PBB_Summary | section_title = | summary_text = This gene encodes the alpha chain of type XV collagen, a member of the FACIT collagen family (fibril-associated collagens with interrupted helices). Type XV collagen has a wide tissue distribution but the strongest expression is localized to basement membrane zones so it may function to adhere basement membranes to underlying connective tissue stro…	10	6245	GO:0005593	FACIT collagen	44171	cellular_component	FACIT collagen--ncbo_text_direct--10.0	This gene encodes the alpha chain of type XV collagen, a member of the FACIT collagen family (fibril-associated collagens with interrupted helices).		TRUE	34.1481	none	0.811812	TRUE	389	346	parent	direct	0.03	direct	0	0	5
6382	Syndecan 1	Function	Boghog2	0.219943	7	[[proteoglycan]]	20	8884	GO:0005203	proteoglycan	44171	molecular_function	proteoglycan--ncbo_text_direct--20.0	The protein encoded by this gene is a transmembrane (type I) [[heparan sulfate]] [[proteoglycan]] and is a member of the [[syndecan]] proteoglycan family.		FALSE	-11.8825	none	0.811748	TRUE	13712	59436	none	none	0	none	0	1	0
2067	ERCC1	Function	FeatherPluma	0.219943	4	[[mismatch repair]]	10	13361	GO:0006298	mismatch repair	44171	biological_process	mismatch repair--ncbo_text_direct--10.0	NER is one of five separate [[DNA repair]] mechanisms that also include [[recombination repair]] , [[base excision repair]] , [[mismatch repair]] , and [[translesion synthesis]] .		FALSE	28.1174	child	0.811739	TRUE	10413	40682	parent	child	0	none	0	0	6
5189	PEX1	Summary	Boghog	0.219943	6	but is often anchored to a peroxisomal membrane where it forms a heteromeric complex and plays a role in the import of proteins into	10	8411	GO:0005778	peroxisomal membrane	44171	cellular_component	peroxisomal membrane--ncbo_text_direct--10.0	This protein is [[cytoplasmic]] but is often anchored to a peroxisomal membrane where it forms a heteromeric complex and plays a role in the import of proteins into [[peroxisome]] s and peroxisome biogenesis.	9588209,	FALSE	-441.883	direct	0.811732	TRUE	2864	12212	direct	direct	0	parent	0	0	4
672	BRCA1	Function and mechanism	unknown	0.219943	0		10	93662	GO:0007049	cell cycle	44171	biological_process	cell cycle--ncbo_text_direct--10.0	The double-stranded repair mechanism that BRCA1 participates in is [[homologous recombination]] , in which the repair proteins utilize [[homologous]] intact sequence from a [[sister chromatid]] , [[homologous chromosome]] , or from the same chromosome (depending on cell cycle phase) as a template.	http://users.rcn.com/jkimball.ma.ultranet/BiologyPages/D/DNArepair.html#DSBs, 11739404,	FALSE	-441.885	direct	0.811478	TRUE	169768	544174	direct	direct	0	parent	0	0	2
1080	Cystic fibrosis transmembrane conductance regulator	Mutations	unknown	0.219943	0		10	29664	GO:0006811	ion transport	44171	biological_process	ion transport--ncbo_text_direct--10.0	In people with mutations giving rise to cystic fibrosis, the blockage in ion transport occurs in epithelial cells that line the passageways of the [[lungs]] , [[pancreas]] , and other organs.	9922375,	FALSE	-435.876	direct	0.811416	TRUE	62386	61898	direct	direct	0.01	direct	0	0	3
5347	PLK1	Role in Tumorigenesis	Edenhush	0.219943	5	abnormality, particularly centrosome amplification defects. Centrosome duplication and maturation regulated by Plk1 occurs from late S phase to prophase. Abnormal centrosome amplification may lead to multipolar spindles and results in unequal segregation of chromosomes.Plk1 overexpression also increases the centrosome size and/or centrosome number, which will also lead to improper segregation of …	10	11470	GO:0051298	centrosome duplication	44171	biological_process	Centrosome duplication--ncbo_text_direct--10.0	Centrosome duplication and maturation regulated by Plk1 occurs from late S phase to prophase.		FALSE	33.1132	none	0.811318	TRUE	10410	5378	direct	direct	0	none	0	0	4
5104	Protein C inhibitor	Summary	91.128.50.60	0.219943	5	[[serpin]]	10	10088	GO:0004868	serpin	44171	molecular_function	serpin--ncbo_text_direct--10.0	9.82636, Protein C inhibitor (PCI, SERPINA5) is a serine protease inhibitor ( [[serpin]] ) which limits the expression of [[protein C]] .	http://www.jurology.com/article/S0022-5347%2808%2902986-8/abstract,	FALSE	13.1131	none	0.811314	TRUE	3741	28477	none	none	0	none	0	1	0
1017	Cyclin-dependent kinase 2	Function	Boghog2	0.219943	8	. Cyclin E binds G1 phase Cdk2, which is required for the transition from G1 to S phase while binding with Cyclin A is required to progress through the S phase. Its activity is also regulated by	10	23566	GO:0051318	G1 phase	44171	biological_process	G1 phase--ncbo_text_direct--10.0	Cyclin E binds G1 phase Cdk2, which is required for the transition from G1 to S phase while binding with Cyclin A is required to progress through the S phase.		FALSE	-481.887	parent	0.81126	TRUE	22470	33146	parent	none	0	none	0	0	4
307	ANXA4	Summary	ProteinBoxBot	0.219943	5	{{PBB_Summary | section_title = | summary_text = Annexin IV (ANX4) belongs to the annexin family of calcium-dependent phospholipid binding proteins. Although their functions are still not clearly defined, several members of the annexin family have been implicated in membrane-related events along exocytotic and endocytotic pathways. ANX4 has 45 to 59% identity with other members of its family and …	10	8138	GO:0005544	calcium-dependent phospholipid binding	44171	molecular_function	calcium-dependent phospholipid binding--ncbo_text_direct--10.0	Annexin IV (ANX4) belongs to the annexin family of calcium-dependent phospholipid binding proteins.		TRUE	-476.888	direct	0.811245	TRUE	791	3447	direct	none	0	none	0	0	4
6839	SUV39H1	Summary	Miguel Andrade	0.219943	3	{{PBB_Summary | section_title = | summary_text = This gene is a member of the suppressor of variegation 3-9 homolog family and encodes a protein with a [[chromodomain]] and a C-terminal SET domain. This nuclear protein moves to the centromeres during mitosis and functions as a histone methyltransferase, methylating Lys-9 of histone H3. Overall, it plays a vital role in heterochromatin organizatio…	10	14838	GO:0070828	heterochromatin organization	44171	biological_process	heterochromatin organization--ncbo_text_direct--10.0	Overall, it plays a vital role in heterochromatin organization, chromosome segregation, and mitotic progression.	12242305, NCBI Gene,	TRUE	53.1113	child	0.811135	TRUE	3479	584	parent	direct	0	none	0	0	6
9212	Aurora B kinase	Regulation of Aurora B	Gcharville	0.219943	7	Indirect immunofluorescence showed that Aurora B and EB1 colocalize during anaphase on the central spindle and in the midbody during	10	28830	GO:0030496	midbody	44171	cellular_component	midbody--ncbo_text_direct--10.0	Indirect immunofluorescence showed that Aurora B and EB1 colocalize during anaphase on the central spindle and in the midbody during [[cytokinesis]] .		FALSE	-466.889	direct	0.811075	TRUE	4184	10937	direct	direct	0	none	0	0	2
3315	Hsp27	Summary	Tirkfl	0.219943	10	of sHsps are chaperone activity, thermotolerance, inhibition of	10	14998	GO:0003754	chaperone activity	44171	molecular_function	chaperone activity--ncbo_text_direct--10.0	The common functions of sHsps are chaperone activity, thermotolerance, inhibition of [[apoptosis]] , regulation of cell development, and [[Cellular differentiation|cell differentiation]] .		FALSE	-11.8896	none	0.811037	TRUE	16653	17539	none	none	0	none	0	1	0
1943	EFNA2	Summary	ProteinBoxBot	0.219943	6	{{PBB_Summary | section_title = | summary_text = This gene encodes a member of the ephrin family. The protein is composed of a signal sequence, a receptor-binding region, a spacer region, and a hydrophobic region. The EPH and EPH-related receptors comprise the largest subfamily of receptor protein-tyrosine kinases and have been implicated in mediating developmental events, particularly in the ner…	10	5692	GO:0005106	ephrin	44171	molecular_function	ephrin--ncbo_text_direct--10.0	This gene encodes a member of the ephrin family.		TRUE	-11.8906	none	0.810941	TRUE	339	20801	none	none	0	none	0	1	0
6750	Somatostatin	system	unknown	0.219943	0		10	15731	GO:0035483	gastric emptying	44171	biological_process	gastric emptying--ncbo_text_direct--10.0	Somatostatin is homologous with [[CORT|cortistatin]] (see [[somatostatin family]] ) and suppresses the release of [[gastrointestinal hormone]] s [[Gastrin]] [[Cholecystokinin]] (CCK) [[Secretin]] [[Motilin]] [[Vasoactive intestinal peptide]] (VIP) [[Gastric inhibitory polypeptide]] (GIP) [[Enteroglucagon]] Decrease rate of gastric emptying, and reduces smooth muscle contractions and blood flow wi…	http://www.lib.mcg.edu/edu/eshuphysio/program/section5/5ch4/s5ch4_17.htm, http://www.vivo.colostate.edu/hbooks/pathphys/endocrine/otherendo/somatostatin.html,	FALSE	33.1094	none	0.810938	TRUE	90260	62821	none	none	0	none	0	0	5
3383	ICAM-1	Classically assigned functions	Boghog	0.219943	3	[[fibrinogen]]	10	16221	GO:0008001	fibrinogen	44171	molecular_function	fibrinogen--ncbo_text_direct--10.0	Notably, ICAM-1 binds to <u>mac</u> rophage adhesion ligand- <u>1</u> (Mac-1; [[CD18|ITGB2]] / [[integrin alpha M|ITGAM]] ), <u>l</u> eukocyte <u>f</u> unction associated <u>a</u> ntigen- <u>1</u> ( [[CD11a|LFA-1]] ), and [[fibrinogen]] .	11279101, 6086949,	FALSE	13.109	none	0.810904	TRUE	63911	166018	none	none	0	none	0	1	0
9140	ATG12	Summary	Sadads	0.219943	5	{{PBB_Summary | section_title = | summary_text = Autophagy is a process of bulk protein degradation in which cytoplasmic components, including organelles, are enclosed in double-membrane structures called autophagosomes and delivered to lysosomes or vacuoles for degradation. ATG12 is the human homolog of a yeast protein involved in autophagy (Mizushima et al., 1998).[supplied by OMIM]<ref name="e…	10	5560	GO:0006914	autophagy	44171	biological_process	Autophagy--ncbo_text_direct--10.0	Autophagy is a process of bulk protein degradation in which cytoplasmic components, including organelles, are enclosed in double-membrane structures called autophagosomes and delivered to lysosomes or vacuoles for degradation.	NCBI Gene,	TRUE	-441.891	direct	0.810901	TRUE	2080	75361	direct	direct	0	none	0	0	4
5347	PLK1	Localization	Edenhush	0.219943	5	During interphase, PLK1 localizes to centrosomes. In early mitosis, it associates with mitotic spindle poles. A recombinant GFP-PLK1 protein localizes to centromere/kinetochore region, suggesting a possible role for chromosome separation.	10	11470	GO:0000776	kinetochore	44171	cellular_component	kinetochore--ncbo_text_direct--10.0	A recombinant GFP-PLK1 protein localizes to centromere/kinetochore region, suggesting a possible role for chromosome separation.	http://www.ncbi.nlm.nih.gov/pubmed/18215321"Self-regulated,	FALSE	-441.891	direct	0.810855	TRUE	10410	24090	direct	direct	0	none	0	0	3
2597	Glyceraldehyde 3-phosphate dehydrogenase	Transcription and apoptosis	Jakob Suckale	0.219943	9	[[ubiquitin ligase]]	10	12450	GO:0005551	ubiquitin	44171	molecular_function	ubiquitin--ncbo_text_direct--10.0	The study demonstrated that GAPDH is [[Nitric oxide#Biological_functions|S-nitrosylated]] by NO in response to cell stress, which causes it to bind to the protein Siah1, a [[ubiquitin ligase]] .		FALSE	-11.8919	none	0.810809	TRUE	129481	223198	none	none	0	none	0	1	0
5624	Protein C	Summary	Jfdwolff	0.219943	8	[[proteolysis|proteolytically]]	10	46651	GO:0006508	proteolysis	44171	biological_process	proteolysis--ncbo_text_direct--10.0	Activated protein&nbsp;C ( APC) performs these operations primarily by [[proteolysis|proteolytically]] inactivating proteins [[Factor V|Factor V<sub>a</sub>]] and [[Factor VIII|Factor VIII<sub>a</sub>]] .	15199491, 17110453,	FALSE	-451.894	direct	0.81059	TRUE	96793	138481	direct	none	0	none	0	0	4
92	ACVR2A	Summary	Arcadian	0.219943	7	[[activin type 2 receptor]]	10	12281	GO:0016915	activin	44171	molecular_function	activin--ncbo_text_direct--10.0	ACVR2A is an [[activin type 2 receptor]] .		FALSE	-11.8942	none	0.810581	TRUE	940	47751	none	none	0	none	0	1	0
4155	Myelin basic protein	Summary	InvictaHOG	0.607782	9	of CNS myelination and	10	13105	GO:0042552	myelination	44171	biological_process	myelination--ncbo_text_direct--10.0	Since that time, [[knockout mouse|knockout mice]] deficient in MBP that showed decreased amounts of CNS myelination and a progressive disorder characterized by [[tremor]] s, [[seizure]] s, and early death have been developed.		FALSE	-471.897	direct	0.81033	TRUE	94201	35437	direct	parent	0	none	0	0	4
983	Cdk1	Function	Philshiu	0.607782	6	leads to preparation for S phase entry (e.g., duplication of centromeres or the spindle pole body), and a rise in the S cyclins (Clb5,6 in S.	10	24344	GO:0000922	spindle pole	44171	cellular_component	spindle pole--ncbo_text_direct--10.0	G <sub>1</sub> /S cyclin-Cdk1 activity leads to preparation for S phase entry (e.g., duplication of centromeres or the spindle pole body), and a rise in the S cyclins (Clb5,6 in S. cerevisiae).		FALSE	34.1099	none	0.809985	TRUE	17200	25858	parent	child	0.01	direct	0	0	4
1059	Centromere protein B	Function	Boghog	0.219943	6	[[centromere]]	10	8888	GO:0005698	centromere	44171	cellular_component	centromere--ncbo_text_direct--10.0	Centromere protein B is a highly conserved protein that facilitates [[centromere]] formation.	17980453,	FALSE	13.0988	none	0.809879	TRUE	1152	58775	none	none	0	none	0	1	0
7015	Telomerase reverse transcriptase	Summary	Drphilharmonic	0.219943	7	{{PBB_Summary | section_title = | summary_text = Telomerase is a ribonucleoprotein [[polymerase]] that maintains [[telomere]] ends by addition of the telomere repeat TTAGGG. The enzyme consists of a protein component with [[reverse transcriptase]] activity, encoded by this gene, and an [[RNA]] component that serves as a template for the telomere repeat. Telomerase expression plays a role in cellu…	10	10015	GO:0003733	ribonucleoprotein	44171	molecular_function	ribonucleoprotein--ncbo_text_direct--10.0	Citation needed|date=October 2010 Telomerase is a ribonucleoprotein [[polymerase]] that maintains [[telomere]] ends by addition of the telomere repeat TTAGGG.	NCBI Gene,	FALSE	13.0985	none	0.809851	TRUE	35902	44898	none	none	0	none	0	1	0
990	CDC6	Summary	Hannes Rï¿½st	0.219943	7	{{PBB_Summary | section_title = | summary_text = The protein encoded by this gene is highly similar to [[Cdc6|Saccharomyces cerevisiae Cdc6]], a protein essential for the initiation of DNA replication. This protein functions as a regulator at the early steps of DNA replication. It localizes in cell nucleus during [[cell cycle]] G1, but translocates to the cytoplasm at the start of S phase. The su…	10	12355	GO:0051320	S phase	44171	biological_process	S phase--ncbo_text_direct--10.0	It localizes in cell nucleus during [[cell cycle]] G1, but translocates to the cytoplasm at the start of S phase.		TRUE	-481.904	parent	0.809634	TRUE	11366	65969	none	direct	0	none	0	0	4
7448	Vitronectin	Summary	Boghog	0.141851	3	[[extracellular matrix]]	10	7894	GO:0031012	extracellular matrix	44171	cellular_component	extracellular matrix--ncbo_text_direct--10.0	Vitronectin is an abundant [[glycoprotein]] found in serum and the [[extracellular matrix]] and promotes [[cell adhesion]] and spreading, inhibits the membrane-damaging effect of the terminal cytolytic [[complement system|complement pathway]] , and binds to several [[serpin]] serine protease inhibitors.	9610756, NCBI Gene,	FALSE	-446.904	direct	0.809633	TRUE	21579	399669	parent	direct	0	none	0	0	2
3624	INHBA	Summary	Boghog2	0.219943	7	[[activin and inhibin]]	10	8901	GO:0016915	activin	44171	molecular_function	activin--ncbo_text_direct--10.0	INHBA is a subunit of both [[activin and inhibin]] , two closely related glycoproteins with opposing biological effects.		FALSE	-11.9057	none	0.809427	TRUE	1409	47751	none	none	0	none	0	1	0
6750	Somatostatin	Summary	Banus	0.219943	9	[[peptide hormone]]	10	15731	GO:0005180	peptide hormone	44171	molecular_function	peptide hormone--ncbo_text_direct--10.0	9.82636, Somatostatin (also known as growth hormone-inhibiting hormone ( GHIH) or somatotropin release-inhibiting factor (SRIF)) is a [[peptide hormone]] that regulates the [[endocrine system]] and affects [[neurotransmission]] and [[cell proliferation]] via interaction with [[G-protein-coupled]] [[somatostatin receptors]] and inhibition of the release of numerous secondary hormones.	http://www.lib.mcg.edu/edu/eshuphysio/program/section5/5ch4/s5ch4_16.htm,	FALSE	13.0935	none	0.809348	TRUE	90260	24385	none	none	0	none	0	1	0
6993	DYNLT1	Summary	ProteinBoxBot	0.219943	5	{{PBB_Summary | section_title = | summary_text = Cytoplasmic dynein is the major motor protein complex responsible for minus-end, microtubule-based motile processes. Each dynein complex consists of 2 heavy chains that have ATPase and motor activities, plus a group of accessory polypeptides. TCTEX1 is a dynein light chain involved in cargo binding (Chuang et al., 2005).[supplied by OMIM]<ref name=…	10	7117	GO:0030286	dynein complex	44171	cellular_component	dynein complex--ncbo_text_direct--10.0	Each dynein complex consists of 2 heavy chains that have ATPase and motor activities, plus a group of accessory polypeptides.		TRUE	-476.907	parent	0.809279	TRUE	195	2198	direct	none	0	none	0	0	4
1234	CCR5	Summary	?jï¿½?ï¿½lfr	0.219943	5	[[cell surface molecules]]	10	24323	GO:0009986	cell surface	44171	cellular_component	cell surface--ncbo_text_direct--10.0	The CCR5 protein has also recently been designated CD195 (signifying a [[cluster of differentiation]] of [[cell surface molecules]] present on [[White blood cells]] ).	17597795,	FALSE	-446.909	direct	0.809055	TRUE	76309	393864	parent	direct	0	none	0	0	2
7124	Tumor necrosis factor-alpha	Cell signaling	Subclavian	0.219943	10	SODD from the intracellular death domain. This dissociation enables the	10	18277	GO:0005622	intracellular	44171	cellular_component	intracellular--ncbo_text_direct--10.0	This binding causes a conformational change to occur in the receptor, leading to the dissociation of the inhibitory protein SODD from the intracellular death domain.	14743216,	FALSE	-441.911	parent	0.808869	TRUE	200644	1031626	direct	direct	0	none	0	0	2
983	Cdk1	Structure	Philshiu	0.607782	6	an interacting cyclin, prevents substrate binding to the Cdk1 active site. Cdk1 also contains a PSTAIRE helix, which, upon cyclin binding, moves and rearranges the actives site, facilitating Cdk1 kinase activities.	10	24344	GO:0030332	cyclin binding	44171	molecular_function	cyclin binding--ncbo_text_direct--10.0	Cdk1 also contains a PSTAIRE helix, which, upon cyclin binding, moves and rearranges the actives site, facilitating Cdk1 kinase activities.	7630397, 10445023,	FALSE	-441.913	direct	0.808744	TRUE	17200	2263	direct	direct	0	none	0	0	3
6532	Serotonin transporter	Summary	unknown	0.00892441	0		10	24442	GO:0051610	serotonin uptake	44171	biological_process	serotonin uptake--ncbo_text_direct--10.0	A repeat length polymorphism in the promoter of this gene has been shown to affect the rate of serotonin uptake and may play a role in [[sudden infant death syndrome]] , aggressive behavior in Alzheimer disease patients, [[post-traumatic stress disorder]] and depression-susceptibility in people experiencing emotional trauma.	10405096, NCBI Gene,	FALSE	-441.913	direct	0.808741	TRUE	56836	23972	direct	direct	0	none	0	0	5
23633	KPNA6	Summary	ProteinBoxBot	0.219943	5	{{PBB_Summary | section_title = | summary_text = Nucleocytoplasmic transport, a signal- and energy-dependent process, takes place through nuclear pore complexes embedded in the nuclear envelope. The import of proteins containing a nuclear localization signal (NLS) requires the NLS import receptor, a heterodimer of importin alpha and beta subunits also known as karyopherins. Importin alpha binds t…	10	8134	GO:0005646	importin	44171	cellular_component	importin--ncbo_text_direct--10.0	The import of proteins containing a nuclear localization signal (NLS) requires the NLS import receptor, a heterodimer of importin alpha and beta subunits also known as karyopherins.		TRUE	-11.9126	none	0.808736	TRUE	349	22027	none	none	0	none	0	1	0
5228	Placental growth factor	Summary	Katharineamy	0.305339	7	[[vasculogenesis]]	10	10682	GO:0001570	vasculogenesis	44171	biological_process	vasculogenesis--ncbo_text_direct--10.0	Placental growth factor (PGF) is a member of the VEGF ( [[vascular endothelial growth factor]] ) sub-family - a key molecule in [[angiogenesis]] and [[vasculogenesis]] , in particular during [[embryogenesis]] .	15911697,	FALSE	33.0864	child	0.808639	TRUE	19810	19701	none	none	0	child	0	0	4
2022	Endoglin	Summary	Banus	0.219943	8	[[activin]]	10	6728	GO:0016915	activin	44171	molecular_function	activin--ncbo_text_direct--10.0	It thus may be involved in the binding of [[TGF beta 1|TGF-beta1]] , [[TGF beta 3|TGF-beta3]] , [[activin]] -A, [[BMP2|BMP-2]] , and [[BMP7|BMP-7]] .	15148318, http://www.immunology.utoronto.ca/English/Structure-and-function-of-endoglin-a-component-of-the-TGF--beta-receptor-expressed-on-endothelial-cells-and-activated-monocytes-and-the-target-gene-for-the-vascular-dominant-genetic-disorderetc.html,	FALSE	13.0859	none	0.808593	TRUE	11476	47751	none	none	0	none	0	1	0
5347	PLK1	Cell Cycle Regulation	Edenhush	0.219943	5	an early trigger for G2/M transition. Plk1 supports the functional maturation of the centrosome in late G2/early prophase and establishment of the bipolar spindle. Plk1 phosphorylates and activates cdc25C, a phosphatase that dephosphorylates and activates the cyclinB/cdc2 complex. Plk phosphorylates and activates components of the APC. The APC, which is activated by Fizzy-Cdc20 family proteins, i…	10	11470	GO:0005813	centrosome	44171	cellular_component	centrosome--ncbo_text_direct--10.0	Plk1 supports the functional maturation of the centrosome in late G2/early prophase and establishment of the bipolar spindle.		FALSE	-466.915	direct	0.808485	TRUE	10410	35600	direct	direct	0	none	0	0	4
2706	GJB2	Summary	SmackBot	0.219943	5	{{PBB_Summary | section_title = | summary_text = Gap junctions were first characterized by electron microscopy as regionally specialized structures on plasma membranes of contacting adherent cells. These structures were shown to consist of cell-to-cell channels. Proteins, called connexins, purified from fractions of enriched gap junctions from different tissues differ. The connexins are designate…	10	4136	GO:0005921	gap junction	44171	cellular_component	Gap junction--ncbo_text_direct--10.0	This nomenclature emphasizes that CX32 and CX26 are more homologous to each other than either of them is to CX43.[supplied by OMIM] [[Connexin]] [[Gap junction]] [[Vohwinkel syndrome]] [[Bartï¿½Pumphrey syndrome]]	NCBI Gene,	TRUE	-435.277	parent	0.808345	TRUE	7539	37032	direct	direct	0.64	direct	0	0	6
6908	TATA-binding protein	Summary	TimVickers	0.219943	9	long string of glutamines in the N-terminus of the protein. This region modulates the DNA binding activity of the C-terminus, and modulation of DNA binding affects the rate of transcription complex formation and initiation of transcription. Mutations that expand the number of CAG repeats encoding this	10	24083	GO:0003677	DNA binding	44171	molecular_function	DNA binding--ncbo_text_direct--10.0	This region modulates the DNA binding activity of the C-terminus, and modulation of DNA binding affects the rate of transcription complex formation and initiation of transcription.		FALSE	-466.919	direct	0.808102	TRUE	22345	252806	direct	direct	0	parent	0	0	3
5972	Renin	Secretion	Jvander@sbcglobal.net	0.403958	10	the secretion of	20	11753	GO:0046903	secretion	44171	biological_process	secretion--ncbo_text_direct--20.0	Human Renin is secreted by at least 2 cellular pathways: a constitutive pathway for the secretion of prorenin and a regulated pathway for the secretion of mature renin.	2893797, 12045255,	FALSE	49.1894	none	0.807936	TRUE	190217	1276950	none	direct	0.11	direct	0	0	3
11193	WBP4	Summary	ProteinBoxBot	0.219943	5	{{PBB_Summary | section_title = | summary_text = This gene encodes WW domain-containing binding protein 4. The WW domain represents a small and compact globular structure that interacts with proline-rich ligands. This encoded protein is a general spliceosomal protein that may play a role in cross-intron bridging of U1 and U2 snRNPs in the spliceosomal complex A.<ref name="entrez">{{cite web | tit…	10	4042	GO:0005681	spliceosomal complex	44171	cellular_component	spliceosomal complex--ncbo_text_direct--10.0	This encoded protein is a general spliceosomal protein that may play a role in cross-intron bridging of U1 and U2 snRNPs in the spliceosomal complex A.	NCBI Gene,	TRUE	-435.351	direct	0.807866	TRUE	485	915	direct	direct	0.57	direct	0	0	3
2645	Glucokinase	Distribution among species	Alteripse	0.219943	10	provides approximately 95% of the hexokinase activity in hepatocytes.	10	40082	GO:0004396	hexokinase activity	44171	molecular_function	hexokinase activity--ncbo_text_direct--10.0	Most of the glucokinase in a mammal is found in the liver, and glucokinase provides approximately 95% of the hexokinase activity in hepatocytes.		FALSE	-466.922	parent	0.807768	TRUE	21250	3292	direct	direct	0	none	0	0	5
2475	Mammalian target of rapamycin	mTORC1	Christian biochemistry phd	0.305339	10	When stimulatory signals are sensed, such as high nutrient/energy levels, the mTOR-Raptor C-terminal interaction is weakened and possibly completely lost, allowing mTOR kinase activity to be turned on. When stimulatory signals are withdrawn, such as low	10	52455	GO:0016301	kinase activity	44171	molecular_function	kinase activity--ncbo_text_direct--10.0	When stimulatory signals are sensed, such as high nutrient/energy levels, the mTOR-Raptor C-terminal interaction is weakened and possibly completely lost, allowing mTOR kinase activity to be turned on.		FALSE	-466.923	direct	0.807732	TRUE	73851	112791	direct	direct	0	parent	0	0	4
5879	RAC1	Function	Boghog2	0.219943	5	[[cytoskeleton|cytoskeletal]]	10	21239	GO:0005856	cytoskeleton	44171	cellular_component	cytoskeleton--ncbo_text_direct--10.0	Members of this superfamily appear to regulate a diverse array of cellular events, including the control of [[cell growth]] , [[cytoskeleton|cytoskeletal]] reorganization, and the activation of protein [[kinase]] s.	8670882, 16949823,	FALSE	58.0739	none	0.807391	TRUE	290863	230391	direct	direct	0	none	0	0	4
959	CD154	B cells	Sedmic	0.219943	8	[[isotype switching]]	10	7388	GO:0045190	isotype switching	44171	biological_process	isotype switching--ncbo_text_direct--10.0	As a result of this interaction, the B cell can undergo division, [[antibody]] [[isotype switching]] , and differentiation to [[plasma cell]] s.		FALSE	-466.928	direct	0.807196	TRUE	14812	16443	direct	child	0	parent	0	0	5
4982	Osteoprotegerin	Regulation and therapeutic applications	Mrich	0.305339	9	to decrease bone resorption in women	10	11901	GO:0045453	bone resorption	44171	biological_process	bone resorption--ncbo_text_direct--10.0	Osteoprotegerin has been used experimentally to decrease bone resorption in women with postmenopausal [[osteoporosis]] and in patients with lytic bone [[metastasis|metastases]] .		FALSE	-471.932	parent	0.806797	TRUE	20950	208458	parent	direct	0	none	0	0	4
699	BUB1	Function	129.132.210.98	0.219943	6	[[anaphase]]	10	18559	GO:0051322	anaphase	44171	biological_process	anaphase--ncbo_text_direct--10.0	Metaphase-to- [[anaphase]] transition is halted by the SAC as long as single kinetochores lack bipolar microtubule attachment, implying the need for a highly sensitive signaling pathway.		FALSE	23.0677	none	0.806772	TRUE	7196	54257	child	none	0	child	0	0	4
387	RHOA	RhoA Pathway	Snellios	0.219943	7	Molecules act on various receptors, such as NgR1, LINGO1, p75, TROY and other unknown receptors (eg. by CSPGs), which stimulates RhoA. RhoA activates ROCK (RhoA kinase) which stimulates LIM kinase, which then stimulates Cofilin, which effectively re-organises the Actin cytoskeleton of the cell	10	20543	GO:0015629	actin cytoskeleton	44171	cellular_component	Actin cytoskeleton--ncbo_text_direct--10.0	RhoA activates ROCK (RhoA kinase) which stimulates LIM kinase, which then stimulates Cofilin, which effectively re-organises the Actin cytoskeleton of the cell <sup>1</sup> .		FALSE	28.0675	child	0.806745	TRUE	70111	181138	parent	direct	0	none	0	0	5
1832	Desmoplakin	Interactions	Yeast2Hybrid	0.219943	4	[[Desmin]]	10	11853	GO:0045100	desmin	44171	cellular_component	Desmin--ncbo_text_direct--10.0	Desmoplakin has been shown to [[Protein-protein interaction|interact]] with [[Plakoglobin]] , [[Vimentin]] , [[Keratin 1]] , [[Desmin]] , [[PKP1]] and [[PKP2]] .	9261168, 9348293, 9739078, 11790773, 10852826,	FALSE	13.0653	none	0.806533	TRUE	4698	29085	none	none	0	none	0	1	0
6184	RPN1	Summary	Cougster00	0.219943	4	{{PBB_Summary | section_title = | summary_text = This gene encodes a type I integral [[ribophorin]] membrane protein found only in the rough endoplasmic reticulum. The encoded protein is part of an N-oligosaccharyl transferase complex that links high mannose oligosaccharides to asparagine residues found in the Asn-X-Ser/Thr consensus motif of nascent polypeptide chains. This protein should not be…	10	6836	GO:0005837	26S proteasome	44171	cellular_component	26S proteasome--ncbo_text_direct--10.0	This protein should not be confused with RPN1 of yeast, Drosophila, and C. elegans, which forms part of the regulatory subunit of the 26S proteasome and may mediate binding of ubiquitin-like domains to this proteasome.	NCBI Gene,	TRUE	13.0628	none	0.806283	TRUE	2377	36361	none	none	0	none	0	1	0
10617	STAMBP	Summary	ProteinBoxBot	0.219943	6	{{PBB_Summary | section_title = | summary_text = Cytokine-mediated signal transduction in the JAK-STAT cascade requires the involvement of adaptor molecules. One such signal-transducing adaptor molecule contains an SH3 domain that is required for induction of MYC and cell growth. The protein encoded by this gene binds to the SH3 domain of the signal-transducing adaptor molecule, and plays a criti…	10	11177	GO:0007259	JAK-STAT cascade	44171	biological_process	JAK-STAT cascade--ncbo_text_direct--10.0	Cytokine-mediated signal transduction in the JAK-STAT cascade requires the involvement of adaptor molecules.		TRUE	-481.938	direct	0.806238	TRUE	295	1186	none	direct	0	parent	0	0	5
1674	Desmin	functions	Kazkaskazkasako	0.219943	8	[[sarcolemma|subsarcolemmal]]	10	10953	GO:0042383	sarcolemma	44171	cellular_component	sarcolemma--ncbo_text_direct--10.0	Desmin forms a scaffold around the Z-disk of the sarcomere and connects the Z-disk to the [[sarcolemma|subsarcolemmal]] cytoskeleton (the cytoplasmic part of the muscle cell plasma membrane).	15501438, 9314534, 15477095,	FALSE	-441.939	direct	0.806138	TRUE	29083	19839	direct	child	0	none	0	0	4
5268	Maspin	Summary	Arcadian	0.219943	7	[[serpin]]	10	7719	GO:0004868	serpin	44171	molecular_function	serpin--ncbo_text_direct--10.0	9.82636, Maspin is a [[serpin]] and [[tumor suppressor gene]] .	9433491, 18593913,	FALSE	13.0606	none	0.806065	TRUE	5612	28477	none	none	0	none	0	1	0
6664	SOX11	Summary	Yoshihoshi	0.219943	3	{{PBB_Summary | section_title = | summary_text = This intronless gene encodes a member of the group C SOX (SRY-related HMG-box) transcription factor family involved in the regulation of embryonic development and in the determination of the cell fate. The encoded protein may act as a transcriptional regulator after forming a protein complex with other proteins. The protein may function in the deve…	10	6751	GO:0045995	regulation of embryonic development	44171	biological_process	regulation of embryonic development--ncbo_text_direct--10.0	This intronless gene encodes a member of the group C SOX (SRY-related HMG-box) transcription factor family involved in the regulation of embryonic development and in the determination of the cell fate.	NCBI Gene,	TRUE	43.0594	none	0.805943	TRUE	1944	1916	none	direct	0	none	0	0	3
2645	Glucokinase	Summary	Delta G	0.219943	9	[[glycolysis]]	10	40082	GO:0006096	glycolysis	44171	biological_process	glycolysis--ncbo_text_direct--10.0	All of the hexokinases can mediate phosphorylation of glucose to glucose-6-phosphate (G6P), which is the first step of both [[glycogen]] synthesis and [[glycolysis]] .	14975750,	FALSE	-435.891	parent	0.805861	TRUE	21250	119400	direct	direct	0.05	direct	0	0	4
10804	GJB6	Summary	SmackBot	0.219943	6	{{PBB_Summary | section_title = | summary_text = The [[connexin]] gene family codes for the protein subunits of gap junction channels that mediate direct diffusion of ions and metabolites between the cytoplasm of adjacent cells. Connexins span the plasma membrane 4 times, with amino- and carboxy-terminal regions facing the cytoplasm. Connexin genes are expressed in a cell type-specific manner wit…	10	8451	GO:0005921	gap junction	44171	cellular_component	gap junction--ncbo_text_direct--10.0	The [[connexin]] gene family codes for the protein subunits of gap junction channels that mediate direct diffusion of ions and metabolites between the cytoplasm of adjacent cells.	NCBI Gene,	TRUE	-435.924	parent	0.805626	TRUE	2036	37032	direct	direct	0.02	direct	0	0	6
991	CDC20	Summary	Boghog2	0.219943	6	It is required for two microtubule-dependent processes: nuclear movement prior to anaphase, and chromosome separation.	10	25677	GO:0051304	chromosome separation	44171	biological_process	chromosome separation--ncbo_text_direct--10.0	It is required for two microtubule-dependent processes: nuclear movement prior to anaphase, and chromosome separation.	7736580, NCBI Gene,	FALSE	43.0555	none	0.805546	TRUE	8282	4334	none	direct	0	none	0	0	3
2172	FABP6	Summary	unknown	0.219943	0		10	7140	GO:0005504	fatty acid binding	44171	molecular_function	Fatty acid binding--ncbo_text_direct--10.0	9.82636, Fatty acid binding protein 6, ileal (gastrotropin), also known as FABP6, is a [[protein]] which in humans is encoded by the FABP6 [[gene]] .	NCBI Gene,	FALSE	-435.918	direct	0.805194	TRUE	493	26158	direct	child	0.03	direct	0	0	3
2335	Fibronectin	cancer	AllWorthLettingGo	0.219943	10	[[apoptosis]]	10	23098	GO:0006915	apoptosis	44171	biological_process	apoptosis--ncbo_text_direct--10.0	The [[cell adhesion|adhesion]] of lung carcinoma cells to fibronectin enhances [[carcinogen|tumorigenicity]] and confers [[drug resistance|resistance]] to [[apoptosis]] -inducing [[chemotherapeutic agents]] .		FALSE	28.0506	none	0.805055	TRUE	134526	1096868	parent	direct	0	parent	0	0	4
4085	MAD2L1	Summary	ProteinBoxBot	0.219943	6	{{PBB_Summary | section_title = | summary_text = MAD2L1 is a component of the mitotic spindle assembly checkpoint that prevents the onset of anaphase until all chromosomes are properly aligned at the metaphase plate. MAD2L1 is related to the MAD2L2 gene located on chromosome 1. A MAD2 pseudogene has been mapped to chromosome 14.<ref name="entrez">{{cite web | title = Entrez Gene: MAD2L1 MAD2 mito…	10	20019	GO:0071173	spindle assembly checkpoint	44171	biological_process	spindle assembly checkpoint--ncbo_text_direct--10.0	MAD2L1 is a component of the mitotic spindle assembly checkpoint that prevents the onset of anaphase until all chromosomes are properly aligned at the metaphase plate.	NCBI Gene,	TRUE	-446.951	parent	0.804919	TRUE	1600	12755	parent	direct	0	parent	0	0	6
310	ANXA7	Summary	Rjwilmsi	0.219943	5	{{PBB_Summary | section_title = | summary_text = Annexin VII is a member of the annexin family of calcium-dependent phospholipid binding proteins. The Annexin VII gene contains 14 [[exon]]s and spans approximately 34 kb of DNA. An [[alternative splicing|alternatively spliced]] cassette exon results in two mRNA transcripts of 2.0 and 2.4 kb which are predicted to generate two [[protein isoforms]] …	10	9487	GO:0005544	calcium-dependent phospholipid binding	44171	molecular_function	calcium-dependent phospholipid binding--ncbo_text_direct--10.0	Annexin VII is a member of the annexin family of calcium-dependent phospholipid binding proteins.		TRUE	-470.801	direct	0.804918	TRUE	950	3447	direct	none	0.15	direct	0	0	4
5339	Plectin	Function	Scotterdooo	0.219943	9	which link intermediate filament networks between cells have been shown to associate with plectin. Plectin has been revealed to localize to the desmosomes and in vitro studies have shown that it can form bridges between the desmosome	10	12689	GO:0030057	desmosome	44171	cellular_component	desmosome--ncbo_text_direct--10.0	Plectin has been revealed to localize to the desmosomes and in vitro studies have shown that it can form bridges between the desmosome protein, [[desmoplakin]] and intermediate filaments.		FALSE	8.04812	none	0.804812	TRUE	4050	7213	none	none	0	none	0	0	6
2289	FKBP5	Function	Yobot	0.219943	3	[[Immunophilins|immunophilin protein family]]	10	10035	GO:0030053	immunophilin	44171	molecular_function	immunophilin--ncbo_text_direct--10.0	The protein encoded by this gene is a member of the [[Immunophilins|immunophilin protein family]] , which play a role in immunoregulation and basic cellular processes involving protein folding and trafficking.		FALSE	-11.9522	none	0.804781	TRUE	2752	6920	none	none	0	none	0	1	0
6125	Ribosomal protein L5	Summary	ProteinBoxBot	0.219943	7	{{PBB_Summary | section_title = | summary_text = Ribosomes, the organelles that catalyze protein synthesis, consist of a small 40S subunit and a large 60S subunit. Together these subunits are composed of 4 RNA species and approximately 80 structurally distinct proteins. This gene encodes a ribosomal protein that is a component of the 60S subunit. The protein belongs to the L18P family of ribosoma…	10	13084	GO:0003733	ribonucleoprotein	44171	molecular_function	ribonucleoprotein--ncbo_text_direct--10.0	The protein binds 5S rRNA to form a stable complex called the 5S ribonucleoprotein particle (RNP), which is necessary for the transport of nonribosome-associated cytoplasmic 5S rRNA to the nucleolus for assembly into ribosomes.		TRUE	-11.9548	none	0.804519	TRUE	17187	44898	none	none	0	none	0	1	0
23451	SF3B1	Summary	ProteinBoxBot	0.219943	5	{{PBB_Summary | section_title = | summary_text = This gene encodes subunit 1 of the splicing factor 3b protein complex. Splicing factor 3b, together with splicing factor 3a and a 12S RNA unit, forms the U2 small nuclear ribonucleoproteins complex (U2 snRNP). The splicing factor 3b/3a complex binds pre-mRNA upstream of the intron's branch site in a sequence independent manner and may anchor the U2…	10	10956	GO:0005686	U2 snRNP	44171	cellular_component	U2 snRNP--ncbo_text_direct--10.0	The splicing factor 3b/3a complex binds pre-mRNA upstream of the intron's branch site in a sequence independent manner and may anchor the U2 snRNP to the pre-mRNA.	NCBI Gene,	TRUE	48.0435	none	0.80435	TRUE	530	5888	direct	none	0	none	0	0	4
3274	Histamine H2 receptor	Function	Boghog2	0.219943	7	and stimulates gastric acid secretion. It also regulates gastrointestinal motility and intestinal secretion and is thought to be involved in regulating cell growth and differentiation.	10	8497	GO:0001696	gastric acid secretion	44171	biological_process	gastric acid secretion--ncbo_text_direct--10.0	It is an [[integral membrane protein]] and stimulates gastric acid secretion.		FALSE	33.0432	none	0.804321	TRUE	27478	44842	child	direct	0	none	0	0	4
8875	VNN2	Summary	ProteinBoxBot	0.219943	5	{{PBB_Summary | section_title = | summary_text = This gene product is a member of the Vanin family of proteins which share extensive sequence similarity with each other, and also with biotinidase. The family includes secreted and membrane-associated proteins, a few of which have been reported to participate in hematopoietic cell trafficking. No biotinidase activity has been demonstrated for any o…	10	6477	GO:0047708	biotinidase activity	44171	molecular_function	biotinidase activity--ncbo_text_direct--10.0	No biotinidase activity has been demonstrated for any of the vanin proteins, however, they possess pantetheinase activity, which may play a role in oxidative-stress response.	NCBI Gene,	TRUE	48.0428	none	0.80428	TRUE	719	676	direct	none	0	none	0	0	5
842	Caspase-9	Summary	Arcadian	0.219943	9	[[apoptosis]]	10	16304	GO:0006915	apoptosis	44171	biological_process	apoptosis--ncbo_text_direct--10.0	It is activated during programmed cell death ( [[apoptosis]] ).		FALSE	-466.957	direct	0.804253	TRUE	25386	1096868	direct	direct	0	parent	0	0	4
6343	Secretin	Structure	Maork	0.219943	8	[[peptide hormone]]	10	23517	GO:0005180	peptide hormone	44171	molecular_function	peptide hormone--ncbo_text_direct--10.0	The mature secretin peptide is a linear [[peptide hormone]] , which is composed of 27 [[amino acids]] and has a [[molecular weight]] of 3055.		FALSE	-11.9577	none	0.804232	TRUE	45782	24385	none	none	0	none	0	1	0
3949	LDL receptor	Protein	Sinkingpie	0.219943	10	occurs in the acidic (pH5.0) conditions of the endosome bringing the beta-propeller into contact with ligand-binding repeats 4 and 5.	10	11213	GO:0005768	endosome	44171	cellular_component	endosome--ncbo_text_direct--10.0	It is thought that a conformational change occurs in the acidic (pH5.0) conditions of the endosome bringing the beta-propeller into contact with ligand-binding repeats 4 and 5.		FALSE	-466.958	parent	0.804214	TRUE	31992	34151	direct	direct	0	none	0	0	4
1513	Cathepsin K	Function	Boghog2	0.219943	8	involved in bone remodeling and resorption. This protein, which is a member of the peptidase C1 protein family, is predominantly expressed in	10	8535	GO:0046849	bone remodeling	44171	biological_process	bone remodeling--ncbo_text_direct--10.0	The protein encoded by this gene is a lysosomal [[cysteine protease]] involved in bone remodeling and resorption.		FALSE	-471.96	parent	0.803981	TRUE	18141	33620	parent	direct	0	none	0	0	3
1756	Dystrophin	Summary	80.232.73.194	0.219943	10	[[muscle fiber]]	10	9648	GO:0030484	muscle fiber	44171	cellular_component	muscle fiber--ncbo_text_direct--10.0	9.82636, Dystrophin is a rod-shaped [[cytoplasmic]] [[protein]] , and a vital part of a [[protein complex]] that connects the [[cytoskeleton]] of a [[muscle fiber]] to the surrounding [[extracellular matrix]] through the [[cell membrane]] .	http://www.ncbi.nlm.nih.gov/entrez/viewer.fcgi?val=NM_000109.2,	FALSE	13.0398	none	0.80398	TRUE	41018	71703	none	none	0	none	0	1	0
9874	TLK1	Summary	ProteinBoxBot	0.219943	5	{{PBB_Summary | section_title = | summary_text = The Tousled-like kinases, first described in Arabadopsis, are nuclear serine/threonine kinases that are potentially involved in the regulation of chromatin assembly.[supplied by OMIM]<ref name="entrez">{{cite web | title = Entrez Gene: TLK1 tousled-like kinase 1| url = http://www.ncbi.nlm.nih.gov/sites/entrez?Db=gene&Cmd=ShowDetailView&TermToSearch…	10	10664	GO:0010847	regulation of chromatin assembly	44171	biological_process	regulation of chromatin assembly--ncbo_text_direct--10.0	The Tousled-like kinases, first described in Arabadopsis, are nuclear serine/threonine kinases that are potentially involved in the regulation of chromatin assembly.[supplied by OMIM] TLK1 has been shown to [[Protein-protein_interaction|interact]] with [[ASF1B]] , [[ASF1A]] and [[TLK2]] .	17353931, 16189514, 10523312, 11470414, NCBI Gene,	TRUE	43.0397	child	0.803969	TRUE	1957	250	none	direct	0	none	0	0	3
7414	Vinculin	Summary	129.81.145.120	0.219943	6	[[cytoskeleton]]	10	19498	GO:0005856	cytoskeleton	44171	cellular_component	cytoskeleton--ncbo_text_direct--10.0	9.82636, also|Vinculin family In mammalian cells, vinculin is a membrane-cytoskeletal protein in [[focal adhesion]] plaques that is involved in linkage of [[integrin]] adhesion molecules to the [[actin]] [[cytoskeleton]] .		FALSE	-466.962	direct	0.803841	TRUE	14341	230391	direct	direct	0	parent	0	0	4
3237	HOXD11	Summary	Boghog	0.219943	6	This gene belongs to the homeobox family of genes. The homeobox genes encode a highly conserved family of transcription factors that play an important role in morphogenesis in all multicellular organisms. Mammals possess four similar homeobox gene clusters, HOXA, HOXB, HOXC and HOXD, located on different chromosomes, consisting of 9 to 11 genes arranged in tandem. This gene is one of several home…	10	7126	GO:0035136	forelimb morphogenesis	44171	biological_process	forelimb morphogenesis--ncbo_text_direct--10.0	The product of the mouse Hoxd11 gene plays a role in axial skeleton development and forelimb morphogenesis.	7596412, 7925020, 8620844, NCBI Gene,	FALSE	58.0377	none	0.80377	TRUE	942	141	direct	direct	0	none	0	0	5
351	Amyloid precursor protein	Summary	Opabinia regalis	0.141851	8	[[proteolysis]]	10	37467	GO:0006508	proteolysis	44171	biological_process	proteolysis--ncbo_text_direct--10.0	APP is best known and most commonly studied as the precursor molecule whose [[proteolysis]] generates [[beta amyloid]] (A?), a 39- to 42- [[amino acid]] [[peptide]] whose [[amyloid]] fibrillar form is the primary component of [[amyloid plaque]] s found in the brains of [[Alzheimer's disease]] patients.	16930452, 17586478,	FALSE	43.0376	none	0.803763	TRUE	134969	138481	none	direct	0	parent	0	0	4
9212	Aurora B kinase	Role in the spindle assembly checkpoint	Gcharville	0.219943	7	[[spindle assembly checkpoint]]	10	28830	GO:0071173	spindle assembly checkpoint	44171	biological_process	spindle assembly checkpoint--ncbo_text_direct--10.0	The [[spindle assembly checkpoint]] inhibits progression of mitosis from metaphase to anaphase until all sister chromatid pairs are bioriented.		FALSE	18.0376	none	0.803763	TRUE	4184	12755	none	child	0	none	0	0	6
1871	E2F3	Summary	ProteinBoxBot	0.219943	3	{{PBB_Summary | section_title = | summary_text = The protein encoded by this gene is a member of the E2F family of transcription factors. The E2F family plays a crucial role in the control of cell cycle and action of tumor suppressor proteins and is also a target of the transforming proteins of small DNA tumor viruses. The E2F proteins contain several evolutionally conserved domains found in most…	10	9332	GO:0030332	cyclin binding	44171	molecular_function	cyclin binding--ncbo_text_direct--10.0	This protein and another 2 members, E2F1 and E2F2, have an additional cyclin binding domain.		TRUE	33.0373	child	0.803728	TRUE	5728	2263	child	direct	0	none	0	0	3
847	Catalase	Cellular role	Ma8thew	0.00892441	9	[[peroxisome]]	10	27932	GO:0005777	peroxisome	44171	cellular_component	peroxisome--ncbo_text_direct--10.0	Catalase is usually located in a cellular [[organelle]] called the [[peroxisome]] .	http://www.ncbi.nlm.nih.gov/books/bv.fcgi?highlight=catalase&rid=mboc4.section.2194,	FALSE	-441.963	direct	0.803722	TRUE	138273	104321	direct	direct	0	none	0	0	5
1080	Cystic fibrosis transmembrane conductance regulator	Structure	209.2.227.139	0.219943	9	[[nucleotide binding domain]]	10	29664	GO:0000166	nucleotide binding	44171	molecular_function	nucleotide binding--ncbo_text_direct--10.0	These are each connected to a [[nucleotide binding domain]] (NBD) in the cytoplasm.	12039948,	FALSE	-441.964	direct	0.803592	TRUE	62386	59401	direct	direct	0	parent	0	0	2
79902	NUP85	Summary	ProteinBoxBot	0.219943	6	{{PBB_Summary | section_title = | summary_text = Bidirectional transport of macromolecules between the cytoplasm and nucleus occurs through nuclear pore complexes (NPCs) embedded in the nuclear envelope. NPCs are composed of subcomplexes, and NUP85 is part of one such subcomplex, Nup107-160.<ref name="entrez">{{cite web | title = Entrez Gene: NUP85 nucleoporin 85kDa| url = http://www.ncbi.nlm.nih…	10	5053	GO:0005643	nuclear pore	44171	cellular_component	nuclear pore--ncbo_text_direct--10.0	Bidirectional transport of macromolecules between the cytoplasm and nucleus occurs through nuclear pore complexes (NPCs) embedded in the nuclear envelope.	NCBI Gene,	TRUE	-451.964	parent	0.803563	TRUE	655	27612	direct	none	0	none	0	0	3
19	ABCA1	Physiological role	99.155.107.239	0.219943	7	[[apolipoprotein]]	10	12352	GO:0005320	apolipoprotein	44171	molecular_function	apolipoprotein--ncbo_text_direct--10.0	ABCA1 mediates the efflux of [[cholesterol]] and [[phospholipid]] s to lipid-poor [[apolipoprotein]] s (apo-A1 and apoE), which then form nascent [[high-density lipoprotein]] s (HDL).	10882340, 10812922,	FALSE	13.0355	none	0.803547	TRUE	15687	159102	none	none	0	none	0	1	0
10403	NDC80	Summary	Viminoa	0.219943	7	{{PBB_Summary | section_title = | summary_text = HEC is one of several [[protein]]s involved in spindle checkpoint signaling. This surveillance mechanism assures correct segregation of chromosomes during cell division by detecting unaligned chromosomes and causing prometaphase arrest until the proper bipolar attachment of chromosomes is achieved.[supplied by OMIM]<ref name="entrez">{{cite web | t…	10	10203	GO:0031577	spindle checkpoint	44171	biological_process	spindle checkpoint--ncbo_text_direct--10.0	HEC is one of several [[protein]]s involved in spindle checkpoint signaling.	NCBI Gene,	TRUE	43.0347	none	0.803467	TRUE	7523	18730	none	direct	0	none	0	0	5
6343	Secretin	Stimulus	Km2452-GMU	0.219943	9	which reduce gastric acid secretion.	10	23517	GO:0001696	gastric acid secretion	44171	biological_process	gastric acid secretion--ncbo_text_direct--10.0	Secretin release is inhibited by H2 [[receptor antagonist]] s, which reduce gastric acid secretion.	19805236,	FALSE	33.0343	none	0.803427	TRUE	45782	44842	none	none	0	none	0	0	4
1950	Epidermal growth factor	Mechanism	MacGyverMagic	0.219943	10	[[plasma membrane|cell surface]]	10	10978	GO:0005886	plasma membrane	44171	cellular_component	plasma membrane--ncbo_text_direct--10.0	Note EGF at the very top.]] EGF acts by binding with high [[Affinity (pharmacology)|affinity]] to [[epidermal growth factor receptor]] (EGFR) on the [[plasma membrane|cell surface]] and stimulating the intrinsic protein-tyrosine kinase activity of the receptor (see the second diagram).	12093292, 15142631, 12648462,	FALSE	-441.966	direct	0.803393	TRUE	579818	289760	direct	direct	0	parent	0	0	3
967	CD63	Summary	193.190.131.67	0.219943	3	CD63 is a good marker for flow cytometric quantification of in vitro activated basophils for diagnosis of IgE-mediated allergy. The test is commonly designated as basophil activation test (BAT) ==	10	9366	GO:0045575	basophil activation	44171	biological_process	basophil activation--ncbo_text_direct--10.0	The test is commonly designated as basophil activation test (BAT) CD63 has been shown to [[Protein-protein_interaction|interact]] with [[CD117]] and [[CD82 (gene)|CD82]] .	12036870, 9759843,	FALSE	43.0323	none	0.803232	TRUE	17076	3557	none	direct	0	none	0	0	4
4719	NDUFS1	Summary	ProteinBoxBot	0.219943	3	{{PBB_Summary | section_title = | summary_text = The protein encoded by this gene belongs to the complex I 75 kDa subunit family. Mammalian complex I is composed of 45 different subunits. It locates at the mitochondrial inner membrane. This protein has NADH dehydrogenase activity and oxidoreductase activity. It transfers electrons from NADH to the respiratory chain. The immediate electron accepto…	10	5915	GO:0003954	NADH dehydrogenase activity	44171	molecular_function	NADH dehydrogenase activity--ncbo_text_direct--10.0	This protein has NADH dehydrogenase activity and oxidoreductase activity.		TRUE	-466.968	direct	0.803206	TRUE	839	2171	direct	direct	0	none	0	0	4
4684	Neural cell adhesion molecule	Summary	155.198.230.100	0.219943	9	. NCAM has been implicated as having a role in cell-cell adhesion,	10	7294	GO:0016337	cell-cell adhesion	44171	biological_process	cell-cell adhesion--ncbo_text_direct--10.0	NCAM has been implicated as having a role in cell-cell adhesion, neurite outgrowth, synaptic plasticity, and learning and memory.	http://www.pathologyoutlines.com/cd5099.html#CD56,	FALSE	-435.668	parent	0.803172	TRUE	22212	23720	direct	child	0.3	direct	0	0	3
1977	EIF4E	Function	Boghog2	0.141851	6	cap structure, m7GpppX (where X is any nucleotide). This structure is involved in several cellular processes including enhanced translational efficiency, splicing, mRNA stability, and RNA nuclear export. EIF4E is a	10	18503	GO:0051168	nuclear export	44171	biological_process	nuclear export--ncbo_text_direct--10.0	This structure is involved in several cellular processes including enhanced translational efficiency, splicing, mRNA stability, and RNA nuclear export.	3469651,	FALSE	-456.969	parent	0.803144	TRUE	14771	32910	none	direct	0	none	0	0	6
1756	Dystrophin	Summary	ErkDemon	0.219943	9	[[protein complex]]	10	9648	GO:0043234	protein complex	44171	cellular_component	protein complex--ncbo_text_direct--10.0	9.82636, Dystrophin is a rod-shaped [[cytoplasmic]] [[protein]] , and a vital part of a [[protein complex]] that connects the [[cytoskeleton]] of a [[muscle fiber]] to the surrounding [[extracellular matrix]] through the [[cell membrane]] .	http://www.ncbi.nlm.nih.gov/entrez/viewer.fcgi?val=NM_000109.2,	FALSE	-456.97	parent	0.803041	TRUE	41018	131452	none	direct	0	parent	0	0	2
4879	Brain natriuretic peptide	Summary	Mikael Hï¿½ggstrï¿½m	0.219943	9	[[natriuresis]]	10	22210	GO:0030147	natriuresis	44171	biological_process	natriuresis--ncbo_text_direct--10.0	The physiologic actions of BNP are similar to ANP and include decrease in [[systemic circulation|systemic]] [[vascular resistance]] and central venous pressure as well as an increase in [[natriuresis]] .		FALSE	-481.97	direct	0.802996	TRUE	45455	16768	none	direct	0	none	0	0	4
3586	Interleukin 10	Interactions	173.63.198.31	0.219943	8	The receptor complex for interleukin-10 also requires the IL10R2 chain to initiate signaling. This ligand:receptor combination is found in birds and frogs, and likely also exists in bony fish. ==	10	12112	GO:0043235	receptor complex	44171	cellular_component	receptor complex--ncbo_text_direct--10.0	The receptor complex for interleukin-10 also requires the IL10R2 chain to initiate signaling.		FALSE	13.0299	none	0.802988	TRUE	53569	46528	none	parent	0	none	0	0	3
3569	Interleukin 6	Summary	Selket	0.219943	10	s to stimulate immune response to trauma, especially burns or other tissue damage leading to	10	17156	GO:0006955	immune response	44171	biological_process	immune response--ncbo_text_direct--10.0	It is secreted by [[T cell]] s and [[macrophage]] s to stimulate immune response to trauma, especially burns or other tissue damage leading to inflammation.	16006818,	FALSE	-441.972	parent	0.802841	TRUE	131893	802493	direct	direct	0	parent	0	0	2
196	Aryl hydrocarbon receptor	Adaptive response	Demantos	0.403958	10	The adaptive response is manifested as the induction of xenobiotic metabolizing enzymes. Evidence of this response was first observed from the induction of cytochrome P450, family 1, subfamily A, polypeptide 1 (Cyp1a1) resultant from TCDD exposure, which was determined to be directly related to activation of the	10	33859	GO:0005490	cytochrome P450	44171	molecular_function	cytochrome P450--ncbo_text_direct--10.0	Evidence of this response was first observed from the induction of cytochrome P450, family 1, subfamily A, polypeptide 1 (Cyp1a1) resultant from TCDD exposure, which was determined to be directly related to activation of the Ahr signaling pathway.	8524325, 6715350, 6885786, 9079689,	FALSE	13.0281	none	0.802806	TRUE	59937	171269	none	none	0	none	0	1	0
983	Cdk1	Summary	Philshiu	0.607782	6	[[cell cycle]]	10	24344	GO:0007049	cell cycle	44171	biological_process	cell cycle--ncbo_text_direct--10.0	9.82636, Cyclin dependent kinase 1 also known as Cdk1 or cell division control protein 2 homolog is a highly conserved [[protein]] that functions as a serine/threonine [[kinase]] , and is a key player in [[cell cycle]] regulation.	8507488,	FALSE	-441.973	parent	0.802724	TRUE	17200	544174	direct	direct	0	parent	0	0	2
9414	Tight junction protein 2	Summary	ProteinBoxBot	0.219943	5	{{PBB_Summary | section_title = | summary_text = Tight junction proteins (TJPs) belong to a family of membrane-associated guanylate kinase (MAGUK) homologs that are involved in the organization of epithelial and endothelial intercellular junctions. TJPs bind to the cytoplasmic C termini of junctional transmembrane proteins and link them to the actin cytoskeleton.[supplied by OMIM]<ref name="entre…	10	10010	GO:0005923	tight junction	44171	cellular_component	Tight junction--ncbo_text_direct--10.0	Tight junction proteins (TJPs) belong to a family of membrane-associated guanylate kinase (MAGUK) homologs that are involved in the organization of epithelial and endothelial intercellular junctions.	NCBI Gene,	TRUE	-441.973	direct	0.80267	TRUE	523	32620	direct	direct	0	child	0	0	5
7018	Transferrin	Transport mechanism	Bulbeck	0.219943	10	back to the cell surface, ready for another round of iron uptake.	10	16644	GO:0009986	cell surface	44171	cellular_component	cell surface--ncbo_text_direct--10.0	The receptor (with its [[ligand]] , transferrin, bound) is then transported through the [[endocytic cycle]] back to the cell surface, ready for another round of iron uptake.	11749962,	FALSE	33.026	none	0.802603	TRUE	114633	393864	none	none	0	none	0	0	2
4222	MEOX1	Summary	ProteinBoxBot	0.219943	6	{{PBB_Summary | section_title = | summary_text = This gene encodes a member of a subfamily of non-clustered, diverged, antennapedia-like homeobox-containing genes. The encoded protein may play a role in the molecular signaling network regulating somite development. Alternatively spliced transcript variants encoding different isoforms have been described.<ref name="entrez">{{cite web | title = Ent…	10	5053	GO:0061053	somite development	44171	biological_process	somite development--ncbo_text_direct--10.0	The encoded protein may play a role in the molecular signaling network regulating somite development.		TRUE	-481.975	parent	0.802512	TRUE	540	1234	parent	none	0	child	0	0	3
9759	HDAC4	Function	Boghog2	0.219943	6	/acuc/apha family. It possesses histone deacetylase activity and represses transcription when tethered to a promoter. This protein does not bind DNA directly, but through	10	19386	GO:0004407	histone deacetylase activity	44171	molecular_function	histone deacetylase activity--ncbo_text_direct--10.0	It possesses histone deacetylase activity and represses transcription when tethered to a promoter.		FALSE	-466.976	direct	0.802408	TRUE	4096	14391	direct	direct	0	none	0	0	5
9223	MAGI1	Summary	ProteinBoxBot	0.219943	5	{{PBB_Summary | section_title = | summary_text = The protein encoded by this gene is a member of the membrane-associated guanylate kinase homologue (MAGUK) family. MAGUK proteins participate in the assembly of multiprotein complexes on the inner surface of the plasma membrane at regions of cell-cell contact. The product of this gene may play a role as scaffolding protein at cell-cell junctions. A…	10	12378	GO:0004384	membrane-associated guanylate kinase	44171	molecular_function	membrane-associated guanylate kinase--ncbo_text_direct--10.0	The protein encoded by this gene is a member of the membrane-associated guanylate kinase homologue (MAGUK) family.	NCBI Gene,	TRUE	13.0235	none	0.80235	TRUE	1335	8220	none	none	0	none	0	1	0
4153	Mannan-binding lectin	Complexes	ClockworkSoul	0.219943	9	[[membrane attack complex]]	10	5360	GO:0005579	membrane attack complex	44171	cellular_component	membrane attack complex--ncbo_text_direct--10.0	The subsequent [[complement cascade]] catalyzed by C3 convertase results in creating a [[membrane attack complex]] , which causes lysis of the pathogen that MBL bound to.		FALSE	8.02252	none	0.802252	TRUE	14548	14020	none	none	0	none	0	0	4
4000	LMNA	Function	Radagast83	0.219943	9	three nuclear lamins, causing depolymerization of the lamin intermediate filaments. The phosphorylated lamin B dimers remain associated with the nuclear membrane via their isoprenyl anchor. Lamin A is targeted to the nuclear membrane by an isoprenyl group but it is cleaved shortly after arriving at the membrane. It stays associated with the membrane through protein-protein interactions of itself …	10	15137	GO:0031965	nuclear membrane	44171	cellular_component	nuclear membrane--ncbo_text_direct--10.0	The phosphorylated lamin B dimers remain associated with the nuclear membrane via their isoprenyl anchor.		FALSE	39.7115	child	0.802145	TRUE	9436	35890	child	direct	0.69	direct	0	0	3
5447	Cytochrome P450 reductase	Structure	Metalloid	0.219943	5	[[flavodoxin]]	10	13900	GO:0009457	flavodoxin	44171	molecular_function	flavodoxin--ncbo_text_direct--10.0	The FMN-binding domain is similar to the structure of FMN-containing protein [[flavodoxin]] , whereas the FAD-binding domain and NADPH-binding domains are similar to those of flavoprotein ferredoxin-NADP <sup>+</sup> reductase (FNR).		FALSE	-11.9797	none	0.802031	TRUE	15635	6435	none	none	0	none	0	1	0
3576	Interleukin 8	Function	Boghog2	0.219943	8	The protein encoded by this gene is a member of the CXC chemokine family. This chemokine is one of the major mediators of the inflammatory response. This chemokine is secreted by several cell types. It functions as a chemoattractant, and is also a potent	10	11225	GO:0006954	inflammatory response	44171	biological_process	inflammatory response--ncbo_text_direct--10.0	This chemokine is one of the major mediators of the inflammatory response.		FALSE	-466.981	direct	0.801946	TRUE	51006	436324	direct	direct	0	none	0	0	4
7448	Vitronectin	Summary	Boghog	0.141851	6	[[serpin]]	10	7894	GO:0004868	serpin	44171	molecular_function	serpin--ncbo_text_direct--10.0	Vitronectin is an abundant [[glycoprotein]] found in serum and the [[extracellular matrix]] and promotes [[cell adhesion]] and spreading, inhibits the membrane-damaging effect of the terminal cytolytic [[complement system|complement pathway]] , and binds to several [[serpin]] serine protease inhibitors.	9610756, NCBI Gene,	FALSE	13.0192	none	0.801918	TRUE	21579	28477	none	none	0	none	0	1	0
11011	TLK2	Summary	ProteinBoxBot	0.219943	6	{{PBB_Summary | section_title = | summary_text = The Tousled-like kinases, first described in Arabidopsis, are nuclear serine/threonine kinases that are potentially involved in the regulation of chromatin assembly.[supplied by OMIM]<ref name="entrez">{{cite web | title = Entrez Gene: TLK2 tousled-like kinase 2| url = http://www.ncbi.nlm.nih.gov/sites/entrez?Db=gene&Cmd=ShowDetailView&TermToSearch…	10	6799	GO:0010847	regulation of chromatin assembly	44171	biological_process	regulation of chromatin assembly--ncbo_text_direct--10.0	The Tousled-like kinases, first described in Arabidopsis, are nuclear serine/threonine kinases that are potentially involved in the regulation of chromatin assembly.[supplied by OMIM] TLK2 has been shown to [[Protein-protein_interaction|interact]] with [[TLK1]] , [[ASF1B]] and [[ASF1A]] .	17353931, 10523312, 11470414, NCBI Gene,	TRUE	43.0188	child	0.801885	TRUE	2326	250	none	direct	0	none	0	0	3
672	BRCA1	Other roles	PervyPirate	0.219943	9	[[methylation|hypermethylation]]	10	93662	GO:0032259	methylation	44171	biological_process	methylation--ncbo_text_direct--10.0	Some results suggest that [[methylation|hypermethylation]] of the BRCA1 [[Promoter (biology)|promoter]] , which has been reported in some cancers, could be considered as an inactivating mechanism for BRCA1 expression.	11597388, 9150151, 18567944, 9354803,	FALSE	49.0281	none	0.801813	TRUE	169768	344238	none	direct	0.01	direct	0	0	4
5617	Prolactin	Summary	Arcadian	0.219943	8	[[lactation]]	10	15952	GO:0007595	lactation	44171	biological_process	lactation--ncbo_text_direct--10.0	Prolactin is a [[peptide hormone]] discovered by Dr. [[Henry Friesen]] , primarily associated with [[lactation]] .		FALSE	-491.982	direct	0.801786	TRUE	215443	993416	none	none	0	none	0	0	3
3238	HOXD12	Summary	Boghog	0.219943	5	forelimb morphogenesis.	10	6036	GO:0035136	forelimb morphogenesis	44171	biological_process	forelimb morphogenesis--ncbo_text_direct--10.0	The product of the mouse Hoxd12 gene plays a role in axial skeleton development and forelimb morphogenesis.	8620844,	FALSE	48.0176	none	0.801763	TRUE	513	141	direct	none	0	none	0	0	5
834	Caspase 1	Summary	99.248.164.55	0.219943	0	[[pyroptosis]]	10	3562	GO:0070269	pyroptosis	44171	biological_process	pyroptosis--ncbo_text_direct--10.0	Caspase 1 has been shown to induce cell [[necrosis]] or [[pyroptosis]] and may function in various developmental stages.	11472070,	FALSE	58.017	none	0.801696	TRUE	18774	516	child	direct	0	none	0	0	4
7157	P53	Regulation	Daviddecraene	0.219943	10	leading to the activation of p53 is the phosphorylation of its N-terminal domain. The N-terminal transcriptional activation domain contains a large number of phosphorylation sites and can be considered as the primary target for protein kinases	10	99547	GO:0016310	phosphorylation	44171	biological_process	phosphorylation--ncbo_text_direct--10.0	The critical event leading to the activation of p53 is the phosphorylation of its N-terminal domain.	9843217,	FALSE	-446.983	parent	0.801687	TRUE	562370	617555	parent	direct	0	parent	0	0	5
367	Androgen receptor	Summary	Citation bot 1	0.219943	7	[[File:Human androgen receptor and androgen binding.svg|thumb|294 px|Normal function of the androgen receptor. Testosterone (T) enters the cell and, if 5-alpha-reductase is present, is converted into dihydrotestone (DHT). Upon steroid binding, the androgen receptor (AR) undergoes a conformational change and releases heat shock proteins (hsps). Phosphorylation (P) occurs before or after steroid bi…	10	65689	GO:0005497	androgen binding	44171	molecular_function	androgen binding--ncbo_text_direct--10.0	9.82636, FixBunching|beg FixBunching|mid [[File:Human androgen receptor and androgen binding.svg|thumb|294 px|Normal function of the androgen receptor. Testosterone (T) enters the cell and, if 5-alpha-reductase is present, is converted into dihydrotestone (DHT). Upon steroid binding, the androgen receptor (AR) undergoes a conformational change and releases heat shock proteins (hsps). Phosphorylat…	6371845, 15705293, 12700055, 7671849, 9949684, 9845666, 12600226, 17132855,	FALSE	-441.984	direct	0.801606	TRUE	81464	8291	direct	direct	0	none	0	0	3
3458	Interferon-gamma	Receptor binding	K.murphy	0.141851	9	at the cell surface.	10	16464	GO:0009986	cell surface	44171	cellular_component	cell surface--ncbo_text_direct--10.0	IFN-? also binds to the [[glycosaminoglycan]] [[heparan sulfate]] (HS) at the cell surface.		FALSE	18.0157	none	0.801574	TRUE	95982	393864	none	direct	0	parent	0	0	2
32	ACACB	Function	Boghog	0.219943	6	. ACC-beta may be involved in the regulation of fatty acid oxidation, rather than fatty acid biosynthesis.	10	8855	GO:0046320	regulation of fatty acid oxidation	44171	biological_process	regulation of fatty acid oxidation--ncbo_text_direct--10.0	ACC-beta may be involved in the regulation of fatty acid oxidation, rather than fatty acid biosynthesis.	NCBI Gene,	FALSE	-456.986	direct	0.801424	TRUE	1968	1864	none	direct	0	child	0	0	6
4071	TM4SF1	Summary	ProteinBoxBot	0.219943	5	{{PBB_Summary | section_title = | summary_text = The protein encoded by this gene is a member of the transmembrane 4 superfamily, also known as the tetraspanin family. Most of these members are cell-surface proteins that are characterized by the presence of four hydrophobic domains. The proteins mediate signal transduction events that play a role in the regulation of cell development, activation,…	10	5953	GO:0060284	regulation of cell development	44171	biological_process	regulation of cell development--ncbo_text_direct--10.0	The proteins mediate signal transduction events that play a role in the regulation of cell development, activation, growth and motility.		TRUE	8.01396	none	0.801396	TRUE	454	633	none	none	0	none	0	0	4
4713	NDUFB7	Summary	ProteinBoxBot	0.219943	5	{{PBB_Summary | section_title = | summary_text = The protein encoded by this gene is a subunit of the multisubunit NADH:ubiquinone oxidoreductase (complex I). Mammalian complex I is composed of 45 different subunits. It is located at the mitochondrial inner membrane. This protein has NADH dehydrogenase activity and oxidoreductase activity. It transfers electrons from NADH to the respiratory chain…	10	4374	GO:0003954	NADH dehydrogenase activity	44171	molecular_function	NADH dehydrogenase activity--ncbo_text_direct--10.0	This protein has NADH dehydrogenase activity and oxidoreductase activity.		TRUE	-466.987	direct	0.801325	TRUE	373	2171	direct	direct	0	none	0	0	4
3981	LIG4	Summary	Filip em	0.219943	7	{{PBB_Summary | section_title = | summary_text = The protein encoded by this gene is an [[adenosine triphosphate|ATP]]-dependent [[DNA ligase]] that joins double-strand breaks during the [[non-homologous end joining]] pathway of double-strand break repair. It is also essential for [[V(D)J recombination]]. Lig4 forms a complex with [[XRCC4]], and further interacts with the DNA-dependent protein ki…	10	8665	GO:0033151	V(D)J recombination	44171	biological_process	V(D)J recombination--ncbo_text_direct--10.0	It is also essential for [[V(D)J recombination]].		TRUE	-466.987	direct	0.801281	TRUE	2686	16092	direct	direct	0	none	0	0	4
3458	Interferon-gamma	Function	Boghog2	0.141851	9	against viral and intracellular bacterial infections and for tumor control.	10	16464	GO:0005622	intracellular	44171	cellular_component	intracellular--ncbo_text_direct--10.0	IFN-?, or type II interferon, is a cytokine that is critical for [[innate immunity|innate]] and [[adaptive immunity]] against viral and intracellular bacterial infections and for tumor control.	1902591,	FALSE	58.0127	none	0.801267	TRUE	95982	1031626	direct	direct	0	parent	0	0	2
7503	XIST (gene)	Function	Boghog2	0.219943	6	[[dosage compensation]]	10	9442	GO:0007549	dosage compensation	44171	biological_process	dosage compensation--ncbo_text_direct--10.0	[[X-inactivation|X inactivation]] is an early [[developmental biology|developmental]] process in mammalian females that transcriptionally silences one of the pair of [[X chromosome]] s, thus providing dosage equivalence between males and females (see [[dosage compensation]] ).	NCBI Gene,	FALSE	43.0124	none	0.80124	TRUE	2064	17079	none	direct	0	none	0	0	6
4018	Lipoprotein(a)	Pathology	Schu1321	0.219943	10	fibrinolysis.	10	27373	GO:0042730	fibrinolysis	44171	biological_process	fibrinolysis--ncbo_text_direct--10.0	Lipoprotein's structure is similar to [[plasminogen]] and tPA ( [[tissue plasminogen activator]] ) and it competes with plasminogen for its binding site, leading to reduced fibrinolysis.	10323776,	FALSE	49.0322	none	0.801219	TRUE	40754	66466	none	direct	0.02	direct	0	0	5
566	Azurocidin 1	Summary	ProteinBoxBot	0.219943	6	{{PBB_Summary | section_title = | summary_text = Azurophil granules, specialized lysosomes of the neutrophil, contain at least 10 proteins implicated in the killing of microorganisms. The protein encoded by this gene is an azurophil granule antibiotic protein, with monocyte chemotactic and antibacterial activity. It is also an important multifunctional inflammatory mediator. This encoded protein …	10	8144	GO:0042582	azurophil granule	44171	cellular_component	azurophil granule--ncbo_text_direct--10.0	The protein encoded by this gene is an azurophil granule antibiotic protein, with monocyte chemotactic and antibacterial activity.		TRUE	-476.988	direct	0.801217	TRUE	451	1197	child	none	0	none	0	0	6
3619	INCENP	Summary	Boghog2	0.219943	5	[[cytokinesis]]	10	11339	GO:0000910	cytokinesis	44171	biological_process	cytokinesis--ncbo_text_direct--10.0	During [[telophase]] , the proteins are located within the [[midbody (cell biology)|midbody]] in the intercellular bridge, where they are discarded after [[cytokinesis]] .	10369859, NCBI Gene,	FALSE	-441.988	direct	0.801174	TRUE	2668	56865	direct	direct	0	none	0	0	3
350	Apolipoprotein H	Summary	Pdeitiker	0.219943	8	[[apolipoprotein]]	10	8432	GO:0005320	apolipoprotein	44171	molecular_function	apolipoprotein--ncbo_text_direct--10.0	9.82636, Apolipoprotein H (Apo-H), previously known as (? <sub>2</sub> -glycoprotein I, beta-2 glycoprotein I), is a multifunctional [[apolipoprotein]] .	7586693,	FALSE	13.0116	none	0.801157	TRUE	7492	159102	none	none	0	none	0	1	0
2520	Gastrin	Synthesis	Doctorcherokee	0.219943	10	[[peptide hormone]]	10	14598	GO:0005180	peptide hormone	44171	molecular_function	peptide hormone--ncbo_text_direct--10.0	Gastrin is a linear [[peptide hormone]] produced by [[G cell]] s of the duodenum and in the pyloric [[antrum]] of the [[stomach]] .	9430795,	FALSE	13.0114	none	0.801141	TRUE	61342	24385	none	none	0	none	0	1	0
672	BRCA1	Transcription	Skoch3	0.219943	10	a chromatin remodeling complex. Artificial tethering of BRCA1 to chromatin	10	93662	GO:0000785	chromatin	44171	cellular_component	chromatin--ncbo_text_direct--10.0	Artificial tethering of BRCA1 to chromatin was shown to decondense heterochromatin, though the SWI/SNF interacting domain was not necessary for this role.	11739404,	FALSE	43.0105	none	0.801052	TRUE	169768	374927	none	direct	0	none	0	0	4
3569	Interleukin 6	Function	Ciar	0.219943	9	are present on the cell surface	10	17156	GO:0009986	cell surface	44171	cellular_component	cell surface--ncbo_text_direct--10.0	These are present on the cell surface and intracellular compartments and induce intracellular signaling cascades that give rise to inflammatory cytokine production.	12773095,	FALSE	43.0099	none	0.800988	TRUE	131893	393864	parent	none	0	none	0	0	2
6233	RPS27A	Summary	ProteinBoxBot	0.219943	5	{{PBB_Summary | section_title = | summary_text = Ubiquitin, a highly conserved protein that has a major role in targeting cellular proteins for degradation by the 26S proteosome, is synthesized as a precursor protein consisting of either polyubiquitin chains or a single ubiquitin fused to an unrelated protein. This gene encodes a fusion protein consisting of ubiquitin at the N terminus and riboso…	10	7577	GO:0005552	polyubiquitin	44171	molecular_function	polyubiquitin--ncbo_text_direct--10.0	Ubiquitin, a highly conserved protein that has a major role in targeting cellular proteins for degradation by the 26S proteosome, is synthesized as a precursor protein consisting of either polyubiquitin chains or a single ubiquitin fused to an unrelated protein.		TRUE	-11.9917	none	0.800833	TRUE	1339	10524	none	none	0	none	0	1	0
2161	Factor XII	disease	Jfdwolff	0.219943	9	[[fibrinolysis|fibrinolytic pathway]]	10	11926	GO:0042730	fibrinolysis	44171	biological_process	fibrinolysis--ncbo_text_direct--10.0	However, it may increase the risk of [[thrombosis]] , due to inadequate activation of the [[fibrinolysis|fibrinolytic pathway]] .		FALSE	-466.992	parent	0.800832	TRUE	22911	66466	direct	direct	0	child	0	0	5
126	ADH1C	Summary	ProteinBoxBot	0.219943	5	{{PBB_Summary | section_title = | summary_text = This gene encodes class I alcohol dehydrogenase, gamma subunit, which is a member of the alcohol dehydrogenase family. Members of this enzyme family metabolize a wide variety of substrates, including ethanol, retinol, other aliphatic alcohols, hydroxysteroids, and lipid peroxidation products. Class I alcohol dehydrogenase, consisting of several hom…	10	7413	GO:0006069	ethanol oxidation	44171	biological_process	ethanol oxidation--ncbo_text_direct--10.0	Class I alcohol dehydrogenase, consisting of several homo- and heterodimers of alpha, beta, and gamma subunits, exhibits high activity for ethanol oxidation and plays a major role in ethanol catabolism.	NCBI Gene,	TRUE	-441.992	direct	0.800765	TRUE	1888	5274	direct	direct	0	none	0	0	6
3689	CD18	Summary	Killdevil	0.219943	6	{{PBB_Summary | section_title = | summary_text = The ITGB2 protein product is the integrin beta chain beta 2. Integrins are integral cell-surface proteins composed of an alpha chain and a beta chain. A given chain may combine with multiple partners resulting in different integrins. For example, beta 2 combines with the alpha L chain to form the integrin LFA-1, and combines with the alpha M chain …	10	7562	GO:0007155	cell adhesion	44171	biological_process	cell adhesion--ncbo_text_direct--10.0	Integrins are known to participate in cell adhesion as well as cell-surface mediated signalling.	11279101, NCBI Gene,	TRUE	-441.992	direct	0.800757	TRUE	54581	217364	direct	direct	0	parent	0	0	2
30812	SOX8	Summary	ProteinBoxBot	0.219943	7	{{PBB_Summary | section_title = | summary_text = This gene encodes a member of the SOX (SRY-related HMG-box) family of transcription factors involved in the regulation of embryonic development and in the determination of the cell fate. The encoded protein may act as a transcriptional activator after forming a protein complex with other proteins. This protein may be involved in brain development a…	10	5244	GO:0045995	regulation of embryonic development	44171	biological_process	regulation of embryonic development--ncbo_text_direct--10.0	This gene encodes a member of the SOX (SRY-related HMG-box) family of transcription factors involved in the regulation of embryonic development and in the determination of the cell fate.		TRUE	18.0065	none	0.80065	TRUE	1141	1916	none	direct	0	none	0	0	3
7079	TIMP4	Summary	AnteaterZot	0.219943	7	{{PBB_Summary | section_title = | summary_text = This gene belongs to the [[tissue inhibitor of metalloproteinases]] gene family. The proteins encoded by this gene family are inhibitors of the matrix metalloproteinases, a group of peptidases involved in degradation of the extracellular matrix. The secreted, netrin domain-containing protein encoded by this gene is involved in regulation of platele…	10	10530	GO:0090330	regulation of platelet aggregation	44171	biological_process	regulation of platelet aggregation--ncbo_text_direct--10.0	The secreted, netrin domain-containing protein encoded by this gene is involved in regulation of platelet aggregation and recruitment and may play role in hormonal regulation and endometrial tissue remodeling.	9182583, NCBI Gene,	TRUE	43.0057	none	0.800569	TRUE	764	333	none	child	0	none	0	0	4
57731	SPTBN4	Summary	ProteinBoxBot	0.219943	8	Spectrin, beta, non-erythrocytic 4, also known as SPTBN4, is	10	7006	GO:0008091	spectrin	44171	cellular_component	Spectrin--ncbo_text_direct--10.0	9.82636, Spectrin, beta, non-erythrocytic 4, also known as SPTBN4, is a [[protein]] which in humans is encoded by the SPTBN4 [[gene]] .	11086001, NCBI Gene,	FALSE	-456.994	direct	0.800556	TRUE	231	23925	none	direct	0	none	0	0	4
2661	Growth differentiation factor-9	Summary	AndrewGNF	0.219943	6	{{PBB_Summary | section_title = | summary_text = Growth factors synthesized by ovarian somatic cells directly affect oocyte growth and function. Growth differentiation factor-9 (GDF9) is expressed in oocytes and is thought to be required for ovarian folliculogenesis. GDF9 is a member of the [[transforming growth factor beta superfamily|transforming growth factor-beta (TGF?) superfamily]].<ref nam…	10	11288	GO:0001555	oocyte growth	44171	biological_process	oocyte growth--ncbo_text_direct--10.0	Growth factors synthesized by ovarian somatic cells directly affect oocyte growth and function.		TRUE	-466.997	direct	0.800343	TRUE	4467	7406	direct	direct	0	none	0	0	3
942	CD86	Summary	unknown	0.219943	0		10	8352	GO:0009986	cell surface	44171	cellular_component	cell surface--ncbo_text_direct--10.0	It is the [[ligand (biochemistry)|ligand]] for two different proteins on the T cell surface: [[CD28]] (for autoregulation and intercellular association) and [[CTLA-4]] (for attenuation of regulation and cellular disassociation).	NCBI Gene,	FALSE	-440.958	parent	0.800247	TRUE	29520	393864	parent	direct	0.04	direct	0	0	2
8787	RGS9	Summary	Meodipt	0.219943	6	phototransduction in	10	8633	GO:0007602	phototransduction	44171	biological_process	phototransduction--ncbo_text_direct--10.0	RGS9-1 is mainly found in the eye and is involved in regulation of phototransduction in [[Photoreceptor cell|rod and cone cells]] of the [[retina]] , while RGS9-2 is found in the brain, and regulates dopamine and opioid signaling in the [[basal ganglia]] .	14595021, 11207815, 19098104,	FALSE	64.0219	none	0.800188	TRUE	2216	16582	child	direct	0.02	direct	0	0	3
2247	Basic fibroblast growth factor	Function	Delldot	0.219943	10	[[basement membrane]]	10	11198	GO:0005604	basement membrane	44171	cellular_component	basement membrane--ncbo_text_direct--10.0	In normal tissue, basic fibroblast growth factor is present in [[basement membrane]] s and in the [[endothelium|subendothelial]] [[extracellular matrix]] of [[blood vessel]] s.		FALSE	23.0017	none	0.800168	TRUE	119075	89441	direct	none	0	none	0	0	3
7450	Von Willebrand factor	Function	Marj Tiefert	0.219943	10	coagulation	10	10553	GO:0050817	coagulation	44171	biological_process	coagulation--ncbo_text_direct--10.0	vWF binds to other platelet receptors when they are activated, e.g., by [[thrombin]] (i.e., when coagulation has been stimulated).	3490481,	FALSE	-446.998	parent	0.800155	TRUE	171753	737330	parent	direct	0	none	0	0	2
7105	TSPAN6	Summary	ProteinBoxBot	0.219943	5	{{PBB_Summary | section_title = | summary_text = The protein encoded by this gene is a member of the transmembrane 4 superfamily, also known as the tetraspanin family. Most of these members are cell-surface proteins that are characterized by the presence of four hydrophobic domains. The proteins mediate signal transduction events that play a role in the regulation of cell development, activation,…	10	4481	GO:0060284	regulation of cell development	44171	biological_process	regulation of cell development--ncbo_text_direct--10.0	The proteins mediate signal transduction events that play a role in the regulation of cell development, activation, growth and motility.	NCBI Gene,	TRUE	33.0012	none	0.800123	TRUE	193	633	none	none	0	none	0	0	4
8438	DNA repair and recombination protein RAD54-like	Summary	Locobot	0.219943	4	{{PBB_Summary | section_title = | summary_text = The protein encoded by this gene belongs to the DEAD-like helicase superfamily, and shares similarity with Saccharomyces cerevisiae Rad54, a protein known to be involved in the homologous recombination and repair of DNA. This protein has been shown to play a role in homologous recombination related repair of DNA double-strand breaks. The binding of…	10	12113	GO:0006265	DNA topological change	44171	biological_process	DNA topological change--ncbo_text_direct--10.0	The binding of this protein to double-strand DNA induces a DNA topological change, which is thought to facilitate homologous DNA pairing, and stimulate DNA recombination.	NCBI Gene,	TRUE	33.0002	none	0.800023	TRUE	111	759	none	none	0	none	0	0	3
3576	Interleukin 8	Function	Tkjazzer	0.219943	9	which are involved in the innate immune response. IL-8's primary function is to recruit	10	11225	GO:0045087	innate immune response	44171	biological_process	innate immune response--ncbo_text_direct--10.0	IL-8 can be secreted by any cells with [[toll-like receptor]] s which are involved in the innate immune response.	10477716,	FALSE	58	child	0.800001	TRUE	51006	70443	child	child	0	parent	0	0	3
7414	Vinculin	Mechanism and Function	165.82.108.26	0.219943	10	at the site of integrin binding	10	19498	GO:0005178	integrin binding	44171	molecular_function	integrin binding--ncbo_text_direct--10.0	On the other hand, overexpression of vinculin may restore adhesion and spreading by promoting recruitment of cytoskeletal proteins to the focal adhesion complex at the site of integrin binding (Ezzell et al. 1997).	9054445,	FALSE	33	none	0.799999	TRUE	14341	35728	none	none	0	none	0	0	4
9619	ABCG1	Summary	Koavf	0.219943	7	{{PBB_Summary | section_title = | summary_text = The protein encoded by this gene is a member of the superfamily of ATP-binding cassette (ABC) transporters. ABC proteins transport various molecules across extra- and intra-cellular membranes. ABC genes are divided into seven distinct subfamilies (ABC1, MDR/TAP, MRP, ALD, OABP, GCN20, White). This protein is a member of the White subfamily. It is i…	10	8077	GO:0055088	lipid homeostasis	44171	biological_process	lipid homeostasis--ncbo_text_direct--10.0	It is involved in macrophage cholesterol and phospholipids transport, and may regulate cellular lipid homeostasis in other cell types.		TRUE	-472	parent	0.79998	TRUE	4586	13304	parent	direct	0	none	0	0	5
6774	STAT3	Function	Biophys	0.219943	7	activated through phosphorylation	10	24056	GO:0016310	phosphorylation	44171	biological_process	phosphorylation--ncbo_text_direct--10.0	This protein is activated through phosphorylation of two residues, tyrosine 705 and serine 727, in response to various cytokines and growth factors including [[interferon]] s, [[epidermal growth factor]] , [[Interleukin 5]] , [[Interleukin-6]] , [[hepatocyte growth factor]] , [[leukemia inhibitory factor]] (LIF), [[bone morphogenetic protein 2]] and also the hormone [[leptin]] .	15489919, 15485908,	FALSE	52.9974	none	0.79974	TRUE	64239	617555	parent	direct	0	parent	0	0	5
1950	Epidermal growth factor	Mechanism	MacGyverMagic	0.219943	10	[[signal transduction]]	10	10978	GO:0007165	signal transduction	44171	biological_process	signal transduction--ncbo_text_direct--10.0	The [[tyrosine kinase]] activity, in turn, initiates a [[signal transduction]] cascade that results in a variety of [[biochemistry|biochemical]] changes within the cell - a rise in intracellular [[calcium]] levels, increased [[glycolysis]] and [[protein synthesis]] , and increases in the [[gene expression|expression]] of certain [[gene]] s including the gene for EGFR - that ultimately lead to [[D…	10085134, 1334406, 6144184,	FALSE	-442.003	direct	0.799707	TRUE	579818	1018996	direct	direct	0	parent	0	0	3
1789	DNMT3B	Summary	CopperKettle	0.219943	8	{{PBB_Summary | section_title = | summary_text = CpG methylation is an [[epigenetics|epigenetic]] modification that is important for [[embryonic development]], [[imprinting]], and X-chromosome inactivation. Studies in mice have demonstrated that DNA methylation is required for mammalian development. This gene encodes a [[DNA methyltransferase]] which is thought to function in de novo methylation,…	10	11108	GO:0006306	DNA methylation	44171	biological_process	DNA methylation--ncbo_text_direct--10.0	Studies in mice have demonstrated that DNA methylation is required for mammalian development.		TRUE	-467.005	direct	0.799508	TRUE	6120	106217	direct	direct	0	none	0	0	5
4001	LMNB1	Summary	Boghog2	0.219943	7	{{PBB_Summary | section_title = | summary_text = The nuclear lamina consists of a two-dimensional matrix of proteins located next to the inner nuclear membrane. The lamin family of proteins make up the matrix and are highly conserved in evolution. During mitosis, the lamina matrix is reversibly disassembled as the lamin proteins are phosphorylated. Lamin proteins are thought to be involved in nuc…	10	8062	GO:0005652	nuclear lamina	44171	cellular_component	nuclear lamina--ncbo_text_direct--10.0	The nuclear lamina consists of a two-dimensional matrix of proteins located next to the inner nuclear membrane.		TRUE	-470.395	parent	0.799499	TRUE	1116	10653	direct	none	0.61	direct	0	0	4
6622	Alpha-synuclein	significance	68.94.194.52	0.219943	10	[[ubiquitin]]	10	34889	GO:0005551	ubiquitin	44171	molecular_function	ubiquitin--ncbo_text_direct--10.0	[[Antibodies]] against alpha-synuclein have replaced antibodies against [[ubiquitin]] as the gold standard for [[immunostaining]] of Lewy bodies.		FALSE	-12.0059	none	0.799412	TRUE	45478	223198	none	none	0	none	0	1	0
7020	TFAP2A	Summary	Boghog	0.305339	7	ctivating enhancer binding	10	22220	GO:0035326	enhancer binding	44171	molecular_function	enhancer binding--ncbo_text_direct--10.0	9.82636, Transcription factor AP-2 alpha ( <u>A</u> ctivating enhancer binding <u>P</u> rotein <u>2</u> <u>alpha</u> ), also known as TFAP2A, is a [[protein]] that in humans is encoded by the TFAP2A [[gene]] .	2010091, NCBI Gene,	FALSE	42.9938	none	0.799378	TRUE	1146	29033	none	direct	0	parent	0	0	6
23213	SULF1	Muscle Development and Other Regulation	Bgrindel	0.219943	7	and collagen type XVIII are modified during human renal ischemia/reperfusion, which is associated with severe endothelial	10	50901	GO:0030938	collagen type XVIII	44171	cellular_component	collagen type XVIII--ncbo_text_direct--10.0	Investigators found that HSPGs such as [[perlecan]] and collagen type XVIII are modified during human renal ischemia/reperfusion, which is associated with severe endothelial damage.	17525255,	FALSE	32.9935	none	0.799346	TRUE	924	1106	none	none	0	none	0	0	5
2067	ERCC1	Function	FeatherPluma	0.219943	4	[[DNA repair]]	10	13361	GO:0006281	DNA repair	44171	biological_process	DNA repair--ncbo_text_direct--10.0	NER is one of five separate [[DNA repair]] mechanisms that also include [[recombination repair]] , [[base excision repair]] , [[mismatch repair]] , and [[translesion synthesis]] .		FALSE	-467.007	direct	0.799318	TRUE	10413	224422	direct	direct	0	parent	0	0	5
5624	Protein C	Summary	Rmrfstar	0.219943	8	in coagulation,	10	46651	GO:0050817	coagulation	44171	biological_process	coagulation--ncbo_text_direct--10.0	rp|4673 The protein&nbsp;C zymogen is activated when it binds to [[thrombin]] , another protein heavily involved in coagulation, and protein&nbsp;C's activation is greatly promoted by the presence of [[thrombomodulin]] and [[endothelial protein&nbsp;C receptor]] s (EPCRs).	19141162, 6892911, 2991859, 7356933, 16720321, 6895379, 588557,	FALSE	-440.118	parent	0.799171	TRUE	96793	737330	parent	direct	0.89	direct	0	0	2
57530	Cingulin	Discovery	Boghog2	0.219943	6	[[tight junction]]	10	14796	GO:0005923	tight junction	44171	cellular_component	tight junction--ncbo_text_direct--10.0	Cingulin was originally discovered at the MRC Laboratory of Molecular Biology (Cambridge, UK) by Dr. Sandra Citi, as a protein present in chicken intestinal epithelial cells, that co-purified with nonmuscle [[Myosin#Myosin_II|myosin II]] , and was specifically localized at [[tight junction]] s.	3285223, 10613913, 11042084,	FALSE	-442.008	direct	0.79916	TRUE	3804	32620	direct	direct	0	none	0	0	5
1870	E2F2	Summary	ProteinBoxBot	0.219943	8	{{PBB_Summary | section_title = | summary_text = The protein encoded by this gene is a member of the E2F family of transcription factors. The E2F family plays a crucial role in the control of cell cycle and action of tumor suppressor proteins and is also a target of the transforming proteins of small DNA tumor viruses. The E2F proteins contain several evolutionally conserved domains found in most…	10	10151	GO:0030332	cyclin binding	44171	molecular_function	cyclin binding--ncbo_text_direct--10.0	This protein and another 2 members, E2F1 and E2F3, have an additional cyclin binding domain.		TRUE	32.9909	child	0.799091	TRUE	6046	2263	child	direct	0	none	0	0	3
10527	IPO7	Summary	ProteinBoxBot	0.219943	5	{{PBB_Summary | section_title = | summary_text = The importin-alpha/beta complex and the GTPase Ran mediate nuclear import of proteins with a classical nuclear localization signal. The protein encoded by this gene is a member of a class of approximately 20 potential Ran targets that share a sequence motif related to the Ran-binding site of importin-beta. Similar to importin-beta, this protein pre…	10	7097	GO:0005646	importin	44171	cellular_component	importin--ncbo_text_direct--10.0	At least four importin beta-like transport receptors, namely importin beta itself, transportin, RanBP5 and RanBP7, directly bind and import ribosomal proteins.	NCBI Gene,	TRUE	12.9903	none	0.799029	TRUE	788	22027	none	none	0	none	0	1	0
6790	Aurora A kinase	Aurora Kinase Family	Rsundby	0.219943	9	[[centrosome]]	10	20185	GO:0005813	centrosome	44171	cellular_component	centrosome--ncbo_text_direct--10.0	In all studied species, the three Aurora mitotic kinases localize to the [[centrosome]] during different phases of mitosis.	12588989, 11748251, 15182704,	FALSE	-442.01	parent	0.798997	TRUE	5130	35600	direct	direct	0	none	0	0	4
941	CD80	Summary	Elbonia	0.219943	3	for two different proteins on the T cell surface:	10	8378	GO:0009986	cell surface	44171	cellular_component	cell surface--ncbo_text_direct--10.0	It is the [[ligand (biochemistry)|ligand]] for two different proteins on the T cell surface: [[CD28]] (for autoregulation and intercellular association) and [[CTLA-4]] (for attenuation of regulation and cellular disassociation).	7545666, 11279502,	FALSE	-451	parent	0.79896	TRUE	38311	393864	none	direct	0.01	direct	0	0	2
1017	Cyclin-dependent kinase 2	Function	Boghog2	0.219943	8	. Cyclin E binds G1 phase Cdk2, which is required for the transition from G1 to S phase while binding with Cyclin A is required to progress through the S phase. Its activity is also regulated by	20	23566	GO:0051320	S phase	44171	biological_process	S phase--ncbo_text_direct--20.0	Cyclin E binds G1 phase Cdk2, which is required for the transition from G1 to S phase while binding with Cyclin A is required to progress through the S phase.		FALSE	-466.002	parent	0.798837	TRUE	22470	65969	parent	direct	0.01	direct	0	0	4
7431	Vimentin	Summary	Reinoutr	0.219943	9	[[cytoskeleton]]	10	14159	GO:0005856	cytoskeleton	44171	cellular_component	cytoskeleton--ncbo_text_direct--10.0	They, along with [[microtubules]] and [[actin]] microfilaments, make up the [[cytoskeleton]] .		FALSE	-467.012	direct	0.798831	TRUE	40498	230391	direct	direct	0	parent	0	0	4
81689	ISCA1	Summary	ProteinBoxBot	0.219943	5	Iron-sulfur cluster assembly 1 homolog,	10	3663	GO:0016226	iron-sulfur cluster assembly	44171	biological_process	Iron-sulfur cluster assembly--ncbo_text_direct--10.0	9.82636, Orphan|date=February 2009 Iron-sulfur cluster assembly 1 homolog, mitochondrial is a [[protein]] that in humans is encoded by the ISCA1 [[gene]] .	15262227, NCBI Gene,	FALSE	-442.014	direct	0.798644	TRUE	212	5157	direct	direct	0	none	0	0	6
1002	CDH4	Summary	Giraffedata	0.219943	6	{{PBB_Summary | section_title = | summary_text = This gene is a classical cadherin from the cadherin superfamily. The encoded protein is a calcium-dependent cell-cell adhesion glycoprotein composed of five extracellular cadherin repeats, a transmembrane region and a highly conserved cytoplasmic tail. Based on studies in chicken and mouse, this cadherin is thought to play an important role during …	10	6422	GO:0016339	calcium-dependent cell-cell adhesion	44171	biological_process	calcium-dependent cell-cell adhesion--ncbo_text_direct--10.0	The encoded protein is a calcium-dependent cell-cell adhesion glycoprotein composed of five extracellular cadherin repeats, a transmembrane region and a highly conserved cytoplasmic tail.		TRUE	39.066	none	0.798601	TRUE	1216	2506	direct	direct	0.08	direct	0	0	4
1788	DNMT3A	Summary	67.186.28.163	0.607782	0	{{PBB_Summary | section_title = | summary_text = CpG methylation is an epigenetic modification that is important for embryonic development, imprinting, and X-chromosome inactivation. Studies in mice have demonstrated that DNA methylation is required for mammalian development. This gene encodes a DNA methyltransferase that is thought to function in de novo methylation, rather than the maintenance …	10	11969	GO:0006306	DNA methylation	44171	biological_process	DNA methylation--ncbo_text_direct--10.0	Studies in mice have demonstrated that DNA methylation is required for mammalian development.		TRUE	-467.015	direct	0.79854	TRUE	5343	106217	direct	direct	0	none	0	0	5
2255	FGF10	Summary	128.151.71.23	0.607782	0	{{PBB_Summary | section_title = | summary_text = The protein encoded by this gene is a member of the fibroblast growth factor (FGF) family. FGF family members possess broad mitogenic and cell survival activities, and are involved in a variety of biological processes, including embryonic development, cell growth, morphogenesis, tissue repair, tumor growth and invasion. This protein exhibits mitoge…	10	8253	GO:0060174	limb bud formation	44171	biological_process	limb bud formation--ncbo_text_direct--10.0	Studies of the mouse homolog of suggested that this gene is required for embryonic epidermal morphogenesis including brain development, lung morphogenesis, and initiation of limb bud formation.		TRUE	-477.015	direct	0.798458	TRUE	5384	453	direct	none	0	child	0	0	3
[truncated: 15,252 more rows]
