# Supplementary material for: Mining the Gene Wiki for functional genomic knowledge
Source: BMC Genomics. 2011 Dec 13;12:603. doi: 10.1186/1471-2164-12-603 (PMC3271090; doi:10.1186/1471-2164-12-603)
Supplement: Additional file 3 — Additional data file 3 provides the results of the manual evaluations on the Disease Ontology sample. [file 1471-2164-12-603-S3.XLSX]

## Sheet: do_eval_sample.txt
Entrez_gene_id	Source_wiki_page_title	Section_heading	Author	WT-Article	WT_annotation	WT_block	Annotator_score	Article_length	Target_accession	Target_preferred_term	Target_vocabulary	Vocabulary_branch	Evidence	Surrounding sentence	References	Is PBB	Confidence	Matches_existing_annotation	Normalized Yahoo Similarity	DO curator evaluation	Comments
2833	CXCR3	Disease	217.110.170.243	0.219943	7	[[nephrotoxic nephritis]]	20	12321	DOID:10952	nephritis	Disease Ontology	disease	nephritis--ncbo_text_direct--20.0	CXCR3 has been implicated in the following diseases, [[atherosclerosis]] , [[multiple sclerosis]] , [[pulmonary fibrosis]] , [[type 1 diabetes]] , autoimmune myasthenia gravis, [[nephrotoxic nephritis]] , acute cardiac allograft rejection and possibly Celiac Disease .	10525042, 11085753, 10079101, 12782716, 17964154, 18485912, 18032038, 18619714, 15254596, 12415259, 9660793, 17538187,	FALSE	31.1054	none	0.610535	1a	might be the better term but is not in Disease Ontology since it is usually used to describe the physical disorder and assigned to other diseases
2694	Intrinsic factor	Clinical significance	DMY	0.219943	10	[[Exocrine pancreatic insufficiency|Pancreatic exocrine insufficiency]]	10	9218	DOID:13316	exocrine pancreatic insufficiency	Disease Ontology	disease	Exocrine pancreatic insufficiency--ncbo_text_direct--10.0	[[Exocrine pancreatic insufficiency|Pancreatic exocrine insufficiency]] can interfere with normal dissociation of vitamin B ssub|12 from its binding proteins in the small intestine, preventing its absorption via the intrinsic factor complex.		FALSE	6.46593	none	0.646593	1a	1a
947	CD34	Clinical applications	Arcadian	0.219943	9	[[papillary thyroid carcinoma]]	10	14844	DOID:3969	papillary thyroid carcinoma	Disease Ontology	disease	papillary thyroid carcinoma--ncbo_text_direct--10.0	In tumors, CD34 is found in [[alveolar soft part sarcoma]] , [[preB-ALL]] (positive in 75%), [[acute myelogenous leukemia|AML]] (40%), [[AML-M7]] (most), [[dermatofibrosarcoma protuberans]] , gastrointestinal [[stromal tumor]] s, [[giant cell fibroblastoma]] , [[granulocytic sarcoma]] , [[Kaposiâ€™s sarcoma]] , [[liposarcoma]] , [[malignant fibrous histiocytoma]] , malignant peripheral nerve shea…		FALSE	6.42241	none	0.642241	1a	Additional diseases as well
133584	Pikachurin	Function	Aruseusu	0.219943	7	[[retinitis pigmentosa]]	10	4566	DOID:10584	retinitis pigmentosa	Disease Ontology	disease	retinitis pigmentosa--ncbo_text_direct--10.0	[[Image:Pikachurin.jpg|thumb|left|Comparison between the ribbon synapses in wild-type mice (left) and pikachurin-null mice (right)]] - Since Pikachurin seems to provide better visual acuity, Sato et al. of the [[Osaka Bioscience Institute]] believe that the protein could be used to develop a treatment for [[retinitis pigmentosa]] and other eye disorders.	http://www.yomiuri.co.jp/dy/features/science/20080722TDY02306.htm, 18641643,	FALSE	29.7061	none	0.470605	1a	All evidence is from one group currently
948	CD36	Function	134.226.1.136	0.219943	10	[[thrombosis]]	10	29672	DOID:2461	Thrombosis	Disease Ontology	disease	thrombosis--ncbo_text_direct--10.0	CD36 has also been implicated in [[hemostasis]] , [[thrombosis]] , [[malaria]] , [[inflammation]] , [[lipid]] [[metabolism]] and [[atherogenesis]] .	10504124,	FALSE	30.9161	none	0.591605	1a	along with other diseases
80704	SLC19A3	Clinical significance	Boghog	0.219943	4	[[quadriplegia|quadriparesis]]	10	7506	DOID:12835	quadriplegia	Disease Ontology	disease	quadriplegia--ncbo_text_direct--10.0	Mutations in this gene cause biotin-responsive basal ganglia disease (BBGD); a recessive disorder manifested in childhood that progresses to chronic [[encephalopathy]] , [[dystonia]] , [[quadriplegia|quadriparesis]] , and death if untreated.	NCBI Gene,	FALSE	29.8855	none	0.488551	1a	along with other diseases
9732	Dock4	Discovery	George Damoulakis	0.219943	8	progression in a murine cancer model-derived	10	12265	DOID:162	cancer	Disease Ontology	disease	cancer--ncbo_text_direct--10.0	Dock4 was discovered as a [[gene product]] which was disrupted during [[tumour]] progression in a murine cancer model-derived [[osteosarcoma]] cell line.	12628187,	FALSE	28.1705	none	0.317052	1a	although the sentence says murine it is valid
2346	Glutamate carboxypeptidase II	in prostate cancer	Wheston	0.141851	10	the expression in most other tissues. In cancer it is upregulated in expression and has been called the second most up-regulated gene in prostate cancer being increased 8- 12 fold	10	28641	DOID:162	cancer	Disease Ontology	disease	cancer--ncbo_text_direct--10.0	In cancer it is upregulated in expression and has been called the second most up-regulated gene in prostate cancer being increased 8- 12 fold over the non cancerous prostate.	14716746, 16341066,	FALSE	28.3532	none	0.335318	1a	Altjhough upregulation is not necessarily involvement
283120	H19 (gene)	an oncogene	142.103.92.216	0.219943	10	Increased H19 expression is found in the following cancers: adrenocortical neoplasms, choriocarcinomas, hepatocellular carcinomas, bladder cancers, ovarian serous epithelial cancers, head and neck carcinomas, endometrial cancer, breast cancer, acute T cell leukemia/lymphoma, Wilmsâ€™ tumor, testicular germ cell cancer, esophageal cancer and lung cancer.	20	44776	DOID:5603	acute T cell leukemia	Disease Ontology	disease	acute T cell leukemia--ncbo_text_direct--20.0	Ectopic H19 expression in vivo enhances the tumorigenic potential of carcinoma cells c-Myc, an oncogene that functions as a regulator of gene transcription, induces H19 expression Knocking down H19 in hypoxic stress diminishes [[Cyclin-dependent kinase inhibitor 1C|p57]] induction Evidence against the identification of H19 as an oncogene: The amount of H19 RNA transfected into breast cancer cells…	11254105, 2044956, 9219849, 10597307, 9811352, 10751088, 17408396, 9407950, 10428315, 9062579, 11889182, 10442637, 12325036, 12419837, 9208812, 16707459, 8674037, 15228427, 15985428, http://www.mdanderson.org/departments/cancerbiology/display.cfm?id=F3DC4354-B0FB-11D4-80FB00508B603A14&method=displayFull&pn=31062032-B0EB-11D4-80FB00508B603A14, 17786216,	FALSE	30.5996	none	0.559959	1a	And a titany of other cancers including Wilm's tumor
7520	Ku80	Summary	Boghog2	0.219943	9	is associated with cancer in patients of varying	10	18744	DOID:162	cancer	Disease Ontology	disease	cancer--ncbo_text_direct--10.0	Ku80 has been referred to by several names including: Lupus Ku autoantigen protein p80 ATP-dependent DNA helicase 2 subunit 2 X-ray repair complementing defective repair in Chinese hamster cells 5 X-ray repair cross-complementing 5 (XRCC5) A rare [[microsatellite]] [[Polymorphism (biology)|polymorphism]] in this gene is associated with cancer in patients of varying [[radiosensitivity]] .	12519782, 9488450, NCBI Gene,	FALSE	28.8098	none	0.38098	1a	"cancer" as term should be used
947	CD34	Clinical applications	Arcadian	0.219943	9	[[liposarcoma]]	20	14844	DOID:3382	liposarcoma	Disease Ontology	disease	liposarcoma--ncbo_text_direct--20.0	In tumors, CD34 is found in [[alveolar soft part sarcoma]] , [[preB-ALL]] (positive in 75%), [[acute myelogenous leukemia|AML]] (40%), [[AML-M7]] (most), [[dermatofibrosarcoma protuberans]] , gastrointestinal [[stromal tumor]] s, [[giant cell fibroblastoma]] , [[granulocytic sarcoma]] , [[Kaposiâ€™s sarcoma]] , [[liposarcoma]] , [[malignant fibrous histiocytoma]] , malignant peripheral nerve shea…		FALSE	7.28019	none	0.728019	1a	and other cancers too
4327	MMP19	Function	Boghog	0.219943	5	in normal physiological processes, such as embryonic development, reproduction, and tissue remodeling, as well as in disease processes, such as arthritis and metastasis. Most MMP's are secreted as inactive proproteins which are activated when cleaved by extracellular proteinases. This protein is expressed in human	20	7628	DOID:848	arthritis	Disease Ontology	disease	arthritis--ncbo_text_direct--20.0	Proteins of the matrix metalloproteinase ( [[matrix metalloproteinase|MMP]] ) family are involved in the breakdown of [[extracellular matrix]] in normal physiological processes, such as embryonic development, reproduction, and tissue remodeling, as well as in disease processes, such as arthritis and metastasis.	NCBI Gene,	FALSE	29.0348	none	0.403478	1a	and other diseases
5292	PIM1	Summary	Boghog2	0.219943	7	[[acute myeloid leukemia]]	10	17400	DOID:9119	acute myeloid leukemia	Disease Ontology	disease	acute myeloid leukemia--ncbo_text_direct--10.0	Subsequently, the oncogene has been implicated in multiple human cancers, including [[prostate cancer]] , [[acute myeloid leukemia]] and other [[haematopoiesis|hematopoietic]] malignancies.	15694833, http://AtlasGeneticsOncology.org/Genes/PIM-1ID261.htm,	FALSE	30.4561	none	0.545611	1a	and other diseases
864	RUNX3	Knockout mouse	CarTick	0.219943	7	Runx3 null mouse gastric mucosa exhibits hyperplasia due to stimulated proliferation and suppressed apoptosis in epithelial cells, and the cells	20	9004	DOID:6061	gastric mucosa	Disease Ontology	disease	gastric mucosa--ncbo_text_direct--20.0	Runx3 null mouse gastric mucosa exhibits hyperplasia due to stimulated proliferation and suppressed apoptosis in epithelial cells, and the cells are resistant to TGF-beta stimulation.	9751710, 11955451,	FALSE	31.966	none	0.696602	1a	animal model data only
4846	Endothelial NOS	Clinical significance	Fnielsen	0.219943	8	[[Alzheimer's disease]]	20	6605	DOID:10652	Alzheimer's disease	Disease Ontology	disease	Alzheimer's disease--ncbo_text_direct--20.0	An association between a [[Polymorphism (biology)|polymorphism]] in the gene and late-onset [[Alzheimer's disease]] in [[Chinese people|Chinese]] have been reported.	12676772, 12124224, 18183499,	FALSE	29.0907	none	0.40907	1a	animal models only
5467	Peroxisome proliferator-activated receptor delta	studies	CarTick	0.141851	8	[[hyperplasia]]	20	10586	DOID:352	hyperplasia	Disease Ontology	disease	hyperplasia--ncbo_text_direct--20.0	The mutants also display increased epidermal [[hyperplasia]] upon induction with [[12-O-Tetradecanoylphorbol-13-acetate|TPA]] .	10866668,	FALSE	30.0653	none	0.506535	1a	animal models only
22866	CNKSR2	Function	Boghog	0.219943	6	in certain cancer cells. It may also	10	7127	DOID:162	cancer	Disease Ontology	disease	cancer--ncbo_text_direct--10.0	This gene product is induced by [[vitamin D]] and inhibits [[apoptosis]] in certain cancer cells.		FALSE	3.14435	none	0.314435	3b	apoptosis is the concept, not cancer
4842	NOS1	Clinical significance	Citation bot	0.219943	6	[[schizophrenia]]	10	8115	DOID:5419	schizophrenia	Disease Ontology	disease	schizophrenia--ncbo_text_direct--10.0	It has been implicated in [[asthma]] , [[schizophrenia]] and [[restless leg syndrome]] .	16238787, 9459447, 14681919, 8625413, 12140778, 10641565, 18058820, 16389274,	FALSE	29.2709	none	0.427086	1a	asthma and restless leg syndrome too
5889	RAD51C	significance	Boghog2	0.219943	6	A characteristic of many cancer cells is that parts of some genes contained within these cells have been recombined with other genes. One such	10	12863	DOID:162	cancer	Disease Ontology	disease	cancer--ncbo_text_direct--10.0	A characteristic of many cancer cells is that parts of some genes contained within these cells have been recombined with other genes.		FALSE	4.03059	none	0.403059	3b	not talking directly about cancer
23436	CELA3B	Clinical significance	Boghog	0.219943	3	and cancer	10	7027	DOID:162	cancer	Disease Ontology	disease	cancer--ncbo_text_direct--10.0	Correlations between low levels and chronic pancreatitis and cancer have been reported.		FALSE	2.87559	none	0.287559	1b	Should have been pancreatic cancer - sentence is the problem.
5919	Chemerin	Role as an adipokine	Toshareknowledge	0.219943	9	Role in obesity and diabetes ==	20	10480	DOID:9970	obesity	Disease Ontology	disease	obesity--ncbo_text_direct--20.0	Studies in mice have shown neither chemerin nor CMKLR1 are highly expressed in brown adipose tissue, indicating that chemerin plays a role in energy storage rather than [[thermogenesis]] . <sup>2</sup> Given chemerinâ€™s role as a chemoattractant and a recent finding macrophages have been implicated in chronic inflammation of adipose tissue in obesity.	14679177,	FALSE	29.2592	none	0.425919	1a	bur in mice not humans
4860	Nucleoside phosphorylase	Summary	Hwliang	0.219943	7	[[cancer]]	10	8166	DOID:162	cancer	Disease Ontology	disease	cancer--ncbo_text_direct--10.0	Attempts are being made to develop an inhibitor for the enzyme for use in [[cancer]] chemotherapy.		FALSE	3.94767	none	0.394767	1a	cancer is still not a good term!
54840	Aprataxin	Summary	SmackBot	0.607782	3	{{PBB_Summary | section_title = | summary_text = This gene encodes a member of the histidine triad (HIT) superfamily, some of which have nucleotide-binding and diadenosine polyphosphate hydrolase activities. The encoded protein may play a role in single-stranded DNA repair. Mutations in this gene have been associated with ataxia-ocular apraxia. Multiple transcript variants encoding distinct isofo…	20	9336	DOID:4019	apraxia	Disease Ontology	disease	apraxia--ncbo_text_direct--20.0	Mutations in this gene have been associated with ataxia-ocular apraxia.		TRUE	7.14318	none	0.714318	1a	check if thre is ataxia apraxia in DO
23133	PHF8	Clinical significance	21user	0.219943	6	and/or cleft palate, and in	20	6705	DOID:674	cleft palate	Disease Ontology	disease	cleft palate--ncbo_text_direct--20.0	In addition to moderate [[mental retardation]] , features of the Siderius-Hamel syndrome include facial dysmorphism, [[cleft lip]] and/or cleft palate, and in some cases [[microcephaly]] .	16199551, 6946511, 19843542, 17661819, 18498374, 17594395,	FALSE	31.2124	none	0.621238	1a	Cleft palate is an associated phenotype for Siderius-Hamel sydrome
2833	CXCR3	Disease	Mle ii	0.219943	5	Celiac Disease	10	12321	DOID:10608	celiac disease	Disease Ontology	disease	Celiac Disease--ncbo_text_direct--10.0	CXCR3 has been implicated in the following diseases, [[atherosclerosis]] , [[multiple sclerosis]] , [[pulmonary fibrosis]] , [[type 1 diabetes]] , autoimmune myasthenia gravis, [[nephrotoxic nephritis]] , acute cardiac allograft rejection and possibly Celiac Disease .	10525042, 11085753, 10079101, 12782716, 17964154, 18485912, 18032038, 18619714, 15254596, 12415259, 9660793, 17538187,	FALSE	30.3057	none	0.530569	3b	possibly' is the modifier for Celiac disease. 4 or 5 other 'definites' listed
50617	ATP6V0A4	Summary	139.127.177.180	0.219943	5	{{PBB_Summary | section_title = | summary_text = This gene encodes a component of vacuolar ATPase ([[V-ATPase]]), a multisubunit enzyme that mediates acidification of intracellular compartments of eukaryotic cells. V-ATPase dependent acidification is necessary for such intracellular processes as protein sorting, zymogen activation, receptor-mediated endocytosis, and synaptic vesicle proton gradie…	20	6202	DOID:14219	renal tubular acidosis	Disease Ontology	disease	renal tubular acidosis--ncbo_text_direct--20.0	Mutations in this gene are associated with renal tubular acidosis associated with preserved hearing.	12649290, NCBI Gene,	TRUE	31.9021	none	0.690208	1a	Correct but a bizarre sentence
3236	HOXD10	Clinical significance	Boghog2	0.219943	7	deformity	10	8275	DOID:343	deformity	Disease Ontology	disease	deformity--ncbo_text_direct--10.0	Mutations in this gene have been associated with [[Wilms' tumor]] and congenital vertical talus (also known as " [[rocker-bottom foot]] " deformity or congenital convex pes valgus) and/or a foot deformity resembling that seen in [[Charcot-Marie-Tooth disease]] .	17898713, NCBI Gene,	FALSE	30.1348	none	0.513478	1b	deformity is not a DO disease - obsolete term
1630	Deleted in Colorectal Cancer	Summary	FrescoBot	0.219943	3	[[#DCC as a dependence receptor|dependence receptor]]	20	37297	DOID:9973	dependence	Disease Ontology	disease	dependence--ncbo_text_direct--20.0	More recently DCC has been characterized as a [[#DCC as a dependence receptor|dependence receptor]] , and theories have been put forward that have revived interest in DCCs candidacy as a tumour suppressor gene, as it may be a ligand-dependent suppressor that is frequently epigenetically silenced.	9126737, 8861902, 15573119,	FALSE	29.277	none	0.4277	3a	dependence receptor/independence receptor
10560	SLC19A2	Clinical significance	Boghog	0.219943	6	[[diabetes mellitus]]	20	9195	DOID:9351	diabetes mellitus	Disease Ontology	disease	diabetes mellitus--ncbo_text_direct--20.0	Mutations in this gene cause thiamin-responsive megaloblastic anemia syndrome (TRMA), which is an autosomal recessive disorder characterized by [[diabetes mellitus]] , [[megaloblastic anemia]] and sensorineural deafness.	20835854,	FALSE	30.0019	none	0.500195	1a	disorder withseveral other comorbidities
55367	LRDD	Function	Boghog	0.219943	5	and to induce cell apoptosis in response to DNA damage, which suggests a role for this gene as an effector of p53-dependent	10	6327	DOID:2953	DNA Damage	Disease Ontology	disease	DNA damage--ncbo_text_direct--10.0	The expression of the mouse counterpart of this gene has been found to be positively regulated by the tumor suppressor [[p53]] and to induce cell apoptosis in response to DNA damage, which suggests a role for this gene as an effector of p53-dependent [[apoptosis]] .		FALSE	5.54452	none	0.554452	1a	DNA Damage is an obsolete term. DNA Repair disorder is the appropriate term. The gene is in the DNA damage repair pathway
1356	Ceruloplasmin	Pathology	Dr.saptarshi	0.219943	9	Malnutrition/trace metal deficiency in the food source **	10	13025	DOID:8452	malnutrition	Disease Ontology	disease	Malnutrition--ncbo_text_direct--10.0	Mechanisms of low ceruplasmin levels: Gene expression genetically low: [[aceruloplasminemia]] Copper levels are low in general: Malnutrition/trace metal deficiency in the food source Copper does not cross the intestinal barrier due to [[ATP7A]] deficiency in [[Menkes disease]] Delivery of copper into the lumen of the [[Endoplasmic reticulum|ER]] - [[Golgi apparatus|Golgi]] network is absent in he…	19017404, 16842975, 18534184,	FALSE	30.4214	none	0.542144	1a	drop is due to malnutrition. The disease with this defect is aceruloplasminemia
551	Vasopressin	system	AlbertHall	0.219943	9	hemorrhage. ====	10	27178	DOID:13312	Hemorrhage	Disease Ontology	disease	hemorrhage--ncbo_text_direct--10.0	This effect appears small in healthy individuals; however it becomes an important compensatory mechanism for restoring blood pressure in [[hypovolemic shock]] such as that which occurs during hemorrhage.	14647484,	FALSE	32.3517	none	0.735166	3b	reduces shock during hemorrhage
56852	RAD18	Summary	CmdrObot	0.219943	6	{{PBB_Summary | section_title = | summary_text = The protein encoded by this gene is highly similar to S. cerevisiae DNA damage repair protein Rad18. Yeast Rad18 functions through its interaction with Rad6, which is a ubiquitin-conjugating enzyme required for post-replication repair of damaged DNA. Similar to its yeast counterpart, this protein is able to interact with the human homolog of yeast …	10	9922	DOID:1205	hypersensitivity	Disease Ontology	disease	hypersensitivity--ncbo_text_direct--10.0	Mutation of this motif results in defective replication of UV-damaged DNA and hypersensitivity to multiple mutagens.	18316726, NCBI Gene,	TRUE	30.2882	none	0.528819	3a	wrong hypersensitivity - the DO term refers to hypersensitivie immune responses
7020	TFAP2A	Function	Boghog	0.305339	6	[[gastroschisis|abdominoschisis]]	10	22220	DOID:11044	gastroschisis	Disease Ontology	disease	gastroschisis--ncbo_text_direct--10.0	AP-2 alpha [[knockout mouse|knockout mice]] die [[Pregnancy#Perinatal_period|perinatally]] with cranio- [[gastroschisis|abdominoschisis]] and severe dysmorphogenesis of the face, skull, sensory organs, and cranial ganglia.	18836445, 8622765,	FALSE	30.576	none	0.557603	1a	evidence in mice not humans
2736	GLI2	Function	CALR	0.219943	10	[[trichoblastoma]]	10	12765	DOID:7887	Trichoblastoma	Disease Ontology	disease	trichoblastoma--ncbo_text_direct--10.0	Transgenic mice with N-terminal deletion of Gli2, developed the benign [[trichoblastoma]] s, [[cylindroma]] s and [[hamartoma]] s but rarely developed BCCs.	12235001,	FALSE	31.7488	none	0.674881	1a	evidence in mice not humans
2309	FOXO3	Function	170.223.207.76	0.219943	3	's group generated Foxo3 knockout mice, and showed that female exhibit a dramatic age-dependent infertility, due to premature ovarian failure. ==	20	12542	DOID:5426	premature ovarian failure	Disease Ontology	disease	premature ovarian failure--ncbo_text_direct--20.0	[[Ron DePinho]] 's group generated Foxo3 knockout mice, and showed that female exhibit a dramatic age-dependent infertility, due to premature ovarian failure.		FALSE	6.20441	none	0.620441	1a	Evidence in mice, not humans
5949	RBP3	Gene	Boghog2	0.219943	8	. The introns are 1.6-1.9 kbp long. The gene is transcribed by photoreceptor and retinoblastoma cells into an approximately 4.3-kilobase mRNA that is translated and processed into a glycosylated protein of 135,000 Da. ==	20	12986	DOID:768	retinoblastoma	Disease Ontology	disease	retinoblastoma--ncbo_text_direct--20.0	The gene is transcribed by photoreceptor and retinoblastoma cells into an approximately 4.3-kilobase mRNA that is translated and processed into a glycosylated protein of 135,000 Da.		FALSE	6.72942	none	0.672942	2a	gene upregulation alone is insufficient evidence
55328	Renalase	Function	Stevenfruitsmaak	0.219943	5	[[essential hypertension]]	20	6831	DOID:10825	Essential hypertension	Disease Ontology	disease	essential hypertension--ncbo_text_direct--20.0	A [[genetic association]] study in a Han Chinese population suggested that common genetic differences ( [[Polymorphism (biology)|polymorphism]] s) in the renalase gene are a risk factor for [[essential hypertension]] .		FALSE	5.57974	none	0.557974	1a	Han chinese population
2067	ERCC1	Function	FeatherPluma	0.219943	4	from progressive hepatic insufficiency. Liver failure also occurs	10	13361	DOID:904	hepatic Insufficiency	Disease Ontology	disease	hepatic insufficiency--ncbo_text_direct--10.0	ERCC1 knockout mice are runted at birth and die from progressive hepatic insufficiency.		FALSE	5.22802	none	0.522802	1a	however this is in mice not humans
50943	FOXP3	Physiology	Vwslee	0.219943	10	[[thyroiditis]]	10	15181	DOID:7166	thyroiditis	Disease Ontology	disease	thyroiditis--ncbo_text_direct--10.0	The induction or administration of Foxp3 positive T cells has, in animal studies, led to marked reductions in (autoimmune) disease severity in models of [[diabetes]] , [[multiple sclerosis]] , [[asthma]] , [[inflammatory bowel disease]] , [[thyroiditis]] and [[renal disease]] .	16838180, 11138001,	FALSE	31.8073	none	0.680731	1a	In animal models not in human
25970	SH2B1	Clinical significance	Bragiw	0.219943	6	[[obesity]]	20	10172	DOID:9970	obesity	Disease Ontology	disease	obesity--ncbo_text_direct--20.0	Variations close to or in the SH2B1 gene have been found to associatate with [[obesity]] in two very large genome wide association studies of [[body mass index]] (BMI).	19079261, 19079260,	FALSE	30.0017	none	0.500168	1a	indirect evidence
1511	Cathepsin G	Clinical significance	CopperKettle	0.305339	7	[[keratoconus]]	10	8024	DOID:10126	Keratoconus	Disease Ontology	disease	keratoconus--ncbo_text_direct--10.0	An upregulation of gathepsin G was reported in studies of [[keratoconus]] .	9040486,	FALSE	30.0825	none	0.508255	2a	indirect evidence at best
3172	Hepatocyte nuclear factor 4 alpha	Function	Boghog2	0.219943	5	intestines. Alternative	10	13275	DOID:2110	Intestines	Disease Ontology	disease	intestines--ncbo_text_direct--10.0	This gene plays a role in development of the liver, kidney, and intestines.	18932278,	FALSE	29.2841	none	0.428414	1a	Intestines is an obsolete term in DO
7276	Transthyretin	Nutritional Assessment	Jotomicron	0.219943	6	Malnutrition |- !	10	9313	DOID:8452	malnutrition	Disease Ontology	disease	Malnutrition--ncbo_text_direct--10.0	colspan="3" | Malnutrition |- ! mild !! moderate !! severe |- | Prealbumin || 2-4 || 15.7-29.6 mg/dL || 12-15 || 8-10 || <8 | Transthyretin has been shown to [[Protein-protein_interaction|interact]] with [[Perlecan]].	9307034,	FALSE	30.2415	none	0.524146	3b	Involved in amyloid cardiomyopathy and possibly alzheimers, but not malnutrition
1268	Cannabinoid receptor type 1	activity	Mikael HÃ¤ggstrÃ¶m	0.219943	6	[[hypotension]]	10	18469	DOID:10558	Hypotension	Disease Ontology	disease	hypotension--ncbo_text_direct--10.0	Activation of peripheral CB1 receptors contributes to [[Bleeding|hemorrhagic]] and [[endotoxin]] -induced [[hypotension]] .		FALSE	4.88083	none	0.488083	1b	It is endotoxin-indeced hypotension, not just hypotension
6567	SLC16A2	Clinical significance	Boghog	0.219943	5	[[Pelizaeus-Merzbacher disease]]	10	9201	DOID:3210	Pelizaeus-Merzbacher disease	Disease Ontology	disease	Pelizaeus-Merzbacher disease--ncbo_text_direct--10.0	Normal looking at birth and for the first few years, hypotonic (floppy), in particular difficulty to hold the head, possibly difficulty to thrive, possibly with delayed myelination (if so, some cases are reported with an MRI pattern similar to [[Pelizaeus-Merzbacher disease]] , known as PMD ), possibly with decreased mitochondrial enzyme activities, possibly with fluctuating [[lactic acid| lactat…	19194886,	FALSE	31.4875	none	0.648746	2a	it is TMD like, not definitely TMD
1795	Dock3	downstream of Dock3	149.155.96.6	0.219943	7	[[neuroblastoma]]	20	8591	DOID:769	neuroblastoma	Disease Ontology	disease	neuroblastoma--ncbo_text_direct--20.0	Dock3-mediated Rac1 activation promotes reorganisation of the [[cytoskeleton]] in [[SH-SY5Y]] [[neuroblastoma]] cells and primary [[Cerebral cortex|cortical]] neurones as well as [[morphology (biology)|morphological]] changes in [[fibroblasts]] .	14718541,	FALSE	30.2582	none	0.525824	3b	neuroblastoma cells were the experimental system not the disease
2304	FOXE1	Clinical significance	Boghog2	0.219943	6	[[peripheral neuropathy|sensory neuropathy]]	20	7284	DOID:2491	sensory neuropathy	Disease Ontology	disease	sensory neuropathy--ncbo_text_direct--20.0	The map localization of this gene suggests it may also be a candidate gene for squamous cell [[epithelioma]] and hereditary [[peripheral neuropathy|sensory neuropathy]] type I.	NCBI Gene,	FALSE	31.337	none	0.633696	2a	map location is the relationship - no supporting evidence
1739	DLG1	Function	Boghog2	0.219943	6	[[cleft palate]]	20	12882	DOID:674	cleft palate	Disease Ontology	disease	cleft palate--ncbo_text_direct--20.0	Mice in which the SAP97 gene has been knocked out die perinatally, have a [[cleft palate]] , and deficiencies in renal function.	11238884, 11865057, 17172448,	FALSE	29.8466	none	0.48466	1a	mouse only
1012	T-cadherin	of cell growth	Anaxial	0.219943	7	[[neuroblastoma]]	20	18405	DOID:769	neuroblastoma	Disease Ontology	disease	neuroblastoma--ncbo_text_direct--20.0	Transfection of T-cadherin negative [[neuroblastoma]] TGW and NH-12 cells with T-cadherin results in their loss of [[mitogenesis|mitogenic]] proliferative response to epidermal growth factor (EGF) growth stimulation.		FALSE	5.478	none	0.5478	3b	neuroblastoma cells were transfected - not about the disease at all
7555	CNBP	Summary	Arcadian	0.219943	8	{{PBB_Summary | section_title = | summary_text = The ZNF9 protein contains 7 zinc finger domains and is believed to function as an RNA-binding protein. A CCTG expansion in intron 1 of the ZNF9 gene results in [[myotonic dystrophy]] type 2 (MIM 602668).[supplied by OMIM]<ref name="entrez">{{cite web | title = Entrez Gene: CNBP CCHC-type zinc finger, nucleic acid binding protein| url = http://www.n…	20	6691	DOID:11722	myotonic dystrophy	Disease Ontology	disease	myotonic dystrophy--ncbo_text_direct--20.0	A CCTG expansion in intron 1 of the ZNF9 gene results in [[myotonic dystrophy]] type 2 (MIM 602668).[supplied by OMIM] [http://www.ncbi.nlm.nih.gov/bookshelf/br.fcgi?book=gene&part=myotonic-d2 GeneReviews/NCBI/NIH/UW entry on Myotonic Dystrophy Type 2] MeshName|ZNF9+protein,+human	NCBI Gene,	TRUE	31.5917	none	0.659169	1b	myotonic dystrophy type 2
5624	Protein C	Pathways	Rmrfstar	0.219943	7	heart disease.	10	46651	DOID:114	heart disease	Disease Ontology	disease	heart disease--ncbo_text_direct--10.0	In addition, proteins released from cells can impede protein&nbsp;C activation, for example [[eosinophil]] , which may explain thrombosis in [[hypereosinophilic syndrome|hypereosinophilic]] heart disease.	8430067,	FALSE	30.5482	none	0.554815	1b	n [[hypereosinophilic syndrome|hypereosinophilic]] heart disease
2532	Duffy antigen system	Benign ethnic neutropenia	DrMicro	0.305339	10	[[neutropenia]]	20	52316	DOID:1227	neutropenia	Disease Ontology	disease	neutropenia--ncbo_text_direct--20.0	A significant proportion (25â€“50%) of otherwise healthy African Americans are known to have a persistently lower white blood cell count than the normal range defined for individuals of European ancestryâ€”a condition known as benign ethnic [[neutropenia]] .		FALSE	5.14414	none	0.514414	3b	Benign Ethnic neutropenia, not neutropenia. It is not a disease
2781	GNAZ	Summary	Tabletop	0.219943	7	{{PBB_Summary | section_title = | summary_text = The protein encoded by this gene is a member of a G protein subfamily that mediates signal transduction in pertussis toxin-insensitive systems. This encoded protein may play a role in maintaining the ionic balance of perilymphatic and endolymphatic cochlear fluids.<ref name="entrez">{{cite web | title = Entrez Gene: GNAZ guanine nucleotide binding …	20	9790	DOID:1116	pertussis	Disease Ontology	disease	pertussis--ncbo_text_direct--20.0	The protein encoded by this gene is a member of a G protein subfamily that mediates signal transduction in pertussis toxin-insensitive systems.	NCBI Gene,	TRUE	29.1782	none	0.417825	3b	enzymatic measurement not disease
3073	HEXA	Function	Sarahebarker	0.219943	5	[[pneumonia]]	10	12365	DOID:552	pneumonia	Disease Ontology	disease	pneumonia--ncbo_text_direct--10.0	Children born with Tay-Sachs usually die between two to four years of age from aspiration and [[pneumonia]] .		FALSE	3.53442	none	0.353442	3b	pneumonia in this case is a byproduct of Tay-Sachs
5649	Reelin	conditions	CopperKettle	0.219943	10	[[otosclerosis]]	10	129708	DOID:12185	otosclerosis	Disease Ontology	disease	otosclerosis--ncbo_text_direct--10.0	One [[genome-wide association study]] indicates a possible role for RELN gene variation in [[otosclerosis]] , an abnormal growth of bone of the [[middle ear]] .	19230858, 17065238, 19029285,	FALSE	30.0334	none	0.503343	2a	Only GWAS evidence
9993	DGCR2	Summary	CopperKettle	0.607782	6	[[DiGeorge syndrome]]	20	5526	DOID:11198	DiGeorge syndrome	Disease Ontology	disease	DiGeorge syndrome--ncbo_text_direct--20.0	Deletions of the 22q11.2 have been associated with a wide range of developmental defects (notably [[DiGeorge syndrome]] , [[velocardiofacial syndrome]] , [[conotruncal anomaly face syndrome]] and isolated conotruncal cardiac defects) classified under the acronym [[22q11.2_deletion_syndrome|CATCH 22]] .	NCBI Gene,	FALSE	32.6833	none	0.768332	1a	other diseases too
5933	Retinoblastoma-like protein 1	Function	Boghog2	0.219943	8	[[retinoblastoma]]	20	16772	DOID:768	retinoblastoma	Disease Ontology	disease	retinoblastoma--ncbo_text_direct--20.0	The protein encoded by this gene is similar in sequence and possibly function to the product of the [[retinoblastoma]] 1 ( [[RB1]] ) gene.		FALSE	6.87879	none	0.687879	3b	Talking about function and sequence being similar to RBE1 - may in fact be the proper association but for the wrong reason
5045	Furin	Summary	Boghog2	0.219943	7	[[Feline sarcoma oncogene|FES]]	10	13379	DOID:1115	sarcoma	Disease Ontology	disease	sarcoma--ncbo_text_direct--10.0	It was named furin because it was in the upstream region of an [[oncogene]] known as [[Feline sarcoma oncogene|FES]] .		FALSE	5.48617	child	0.548617	3b	located upstream to a sarcoma oncogene
5617	Prolactin	Reference Levels	Arcadian	0.219943	10	[[Bulimia]]	10	15952	DOID:12129	bulimia	Disease Ontology	disease	Bulimia--ncbo_text_direct--10.0	[[Hyperprolactinaemia]] is the term given to having too-high levels of prolactin in the blood, which can result from: [[Prolactinoma]] Excess [[thyrotropin-releasing hormone]] (TRH), usually in primary [[hypothyroidism]] All [[SSRI]] and [[SNRI]] medications Many [[antipsychotic]] medications Emotional stress [[Pregnancy]] and [[lactation]] Some [[sexual disorders]] [[Bulimia]] Excess [[dopamine]…		FALSE	6.44559	none	0.644559	3b	bulimia affects the levels of prolactin, no evidence the other way
2896	Granulin	Clinical significance	Boghog2	0.219943	5	[[cholangiocarcinoma|bile duct]]	10	9916	DOID:4947	cholangiocarcinoma	Disease Ontology	disease	cholangiocarcinoma--ncbo_text_direct--10.0	The human liver fluke ( [[Opisthorchis viverrini]] ) contributes to the development of [[cholangiocarcinoma|bile duct]] (liver) cancer by secreting a granulin-like growth hormone.	12588988, 18276110, 19816559,	FALSE	31.5221	none	0.652207	3b	This is really an error of this sentence - it is not about the gene for granulin
3181	HNRPA2B1	Summary	62.178.21.135	0.219943	6	[[mixed connective tissue disease]]	10	8782	DOID:3492	mixed connective tissue disease	Disease Ontology	disease	mixed connective tissue disease--ncbo_text_direct--10.0	HnRNPA2B1 is an autoantigen in autoimmune diseases such as [[rheumatoid arthritis]] , [[systemic lupus erythematosus]] and [[mixed connective tissue disease]] .	10381337,	FALSE	29.7505	none	0.475046	1a	rheumatoid arthritis and lupus too
84152	PPP1R1B	Clinical significance	99.255.85.4	0.219943	6	[[bipolar disorder]]	10	22646	DOID:3312	bipolar disorder	Disease Ontology	disease	bipolar disorder--ncbo_text_direct--10.0	DARPP-32 levels are decreased in the [[dorsolateral prefrontal cortex]] and [[lymphocytes]] of both [[schizophrenia]] and [[bipolar disorder]] patients .	12150646, 20565907, 16162925, 17521792, 19059449, 17290303,	FALSE	28.8945	none	0.389446	1a	schisophrenia too	2011-02-01
7273	Titin	relevance	Boghog2	0.219943	9	the autoimmune disease	10	23094	DOID:417	autoimmune disease	Disease Ontology	disease	autoimmune disease--ncbo_text_direct--10.0	Autoantibodies to titin are produced in patients with the autoimmune disease [[scleroderma]] .	9548712,	FALSE	29.9337	none	0.493371	1b	Scleroderma is a more specific term
30061	Ferroportin	significance	Ianmc	0.141851	7	Mutations in the ferroportin gene are known to cause an autosomal dominant form of iron overload known as Type IV Haemochromatosis or Ferroportin Disease. The effects of the mutations are generally not severe but a spectrum of clinical outcomes are seen with different mutations. Ferroportin is	10	9018	DOID:2350	Iron Overload	Disease Ontology	disease	iron overload--ncbo_text_direct--10.0	Mutations in the ferroportin gene are known to cause an autosomal dominant form of iron overload known as Type IV Haemochromatosis or Ferroportin Disease.		FALSE	8.22098	none	0.822098	1b	Should be Type IV Haemochromatosis not iron overload
3479	Insulin-like growth factor 1	Receptors	Gacggt	0.219943	10	heterodimers (the reason for the confusion is that binding studies show that IGF1	10	29587	DOID:5218	confusion	Disease Ontology	disease	confusion--ncbo_text_direct--10.0	Part of this signaling may be via IGF1R/Insulin Receptor heterodimers (the reason for the confusion is that binding studies show that IGF1 binds the insulin receptor 100-fold less well than insulin, yet that does not correlate with the actual potency of IGF1 in vivo at inducing phosphorylation of the insulin receptor, and hypoglycemia)..	17409926,	FALSE	28.3427	none	0.33427	3b	confusion is not the disease
64776	C11orf1	Summary	unknown	0.219943	0		10	10066	DOID:4874	neurodegenerative disorder	Disease Ontology	disease	neurodegenerative disorder--ncbo_text_direct--10.0	SETDB1 has been implicated in Huntington's disease, a neurodegenerative disorder.	10873569,	FALSE	29.9481	none	0.49481	1b	Should have picked up Huntington's disease
2796	Gonadotropin-releasing hormone	Activity	Sbmehta	0.219943	5	[[polycystic ovary syndrome]]	10	15041	DOID:11612	polycystic ovary syndrome	Disease Ontology	disease	polycystic ovary syndrome--ncbo_text_direct--10.0	In contrast, [[insulin|hyperinsulinemia]] increases pulse activity leading to disorderly LH and FSH activity, as seen in [[polycystic ovary syndrome]] (PCOS).		FALSE	6.70899	none	0.670899	2a	Still not sure about PCOS and GNRH1
1386	Activating transcription factor 2	Function	Peer1200000	0.219943	9	of the aggressive cancer phenotype of some	10	17369	DOID:162	cancer	Disease Ontology	disease	cancer--ncbo_text_direct--10.0	ATF-2 may mediate oncogenesis caused by mutant [[Ras protein]] and regulate maintenance of the aggressive cancer phenotype of some types of epithelial cells.	1827203, 9685505, 18348191, 9786917,	FALSE	28.5477	none	0.354766	1a	Such a general process that it may be hard to associate properly
84295	PHF6	Summary	GrahamHardy	0.219943	6	{{PBB_Summary | section_title = | summary_text = This gene is a member of the [[PHD finger|plant homeodomain (PHD)]]-like finger (PHF) family. It encodes a protein with two PHD-type zinc finger domains, indicating a potential role in transcriptional regulation, that localizes to the nucleolus. Mutations affecting the coding region of this gene or the splicing of the transcript have been associate…	10	6295	DOID:1826	epilepsy	Disease Ontology	disease	epilepsy--ncbo_text_direct--10.0	Mutations affecting the coding region of this gene or the splicing of the transcript have been associated with Borjeson-Forssman-Lehmann syndrome (BFLS), a disorder characterized by mental retardation, epilepsy, hypogonadism, hypometabolism, obesity, swelling of subcutaneous tissue of the face, narrow palpebral fissures, and large ears.	NCBI Gene,	TRUE	29.5202	none	0.452021	3b	epilipsy is a symptom of Borjeson-Forssman-Lehmann syndrome (BFLS), not the disease epilepsy
4282	Macrophage migration inhibitory factor	function	Citation bot 1	0.219943	5	<ref>{{cite journal |author=Lin X, Sakuragi T, Metz CN, ''et al.'' |title=Macrophage migration inhibitory factor within the alveolar spaces induces changes in the heart during late experimental sepsis |journal=Shock |volume=24 |issue=6 |pages=556â€“63 |year=2005 |month=December |pmid=16317387 |doi= 10.1097/01.shk.0000183238.70374.a8|url=}}</ref>	10	9471	DOID:2292	sepsis	Disease Ontology	disease	sepsis--ncbo_text_direct--10.0	It has also been shown to induce changes in the heart during sepsis.	20034881, 16317387, 11089976,	FALSE	31.1253	none	0.612532	1a	The involvement is through the inflammatory response system
6736	SRY	diseases and defects	Epolk	0.219943	10	[[schizophrenia]]	10	15136	DOID:5419	schizophrenia	Disease Ontology	disease	schizophrenia--ncbo_text_direct--10.0	SRY has been linked to the fact that men are more likely than women to develop [[dopamine]] -related diseases such as [[schizophrenia]] and [[Parkinson's disease]] .		FALSE	3.60756	none	0.360756	2a	The involvement of SRY is supported by one publicatoin
23600	AMACR	Clinical significance	Interestedperson	0.219943	8	impairment,confusion, learning difficulties and liver damage. It can be treated by dietary elimination of pristanic and phytanic acid from meats such as beef, lamb, chicken, and dairy products, however compliance to the diet is low due to dietary habits, and loss of weight.	10	9948	DOID:5218	confusion	Disease Ontology	disease	confusion--ncbo_text_direct--10.0	His condition would have been missed if they hadn't measured the pristanic acid concentration. It can cause mental impairment,confusion, learning difficulties and liver damage.	11861706,	FALSE	27.8344	none	0.283445	1a	The right confusion this time!
55	Prostatic acid phosphatase	Summary	Wouterstomp	0.219943	10	[[lysosomal storage disease]]	10	11804	DOID:3211	lysosomal storage disease	Disease Ontology	disease	lysosomal storage disease--ncbo_text_direct--10.0	Diseases of the bone, such as [[Paget's disease]] or [[hyperparathyroidism]] , diseases of [[blood cell]] s, such as [[sickle-cell disease]] or [[multiple myeloma]] or [[lysosomal storage disease]] s, such as [[Gaucher's disease]] , will show moderately increased levels.	17715699,	FALSE	30.1981	none	0.519814	1a	this gene is elevated in this disease, but is not causal
4750	NEK1	Summary	152.71.168.87	0.219943	3	highly expressed in germ cells and thought to be involved in meiosis. It is also involved in the response to DNA damage to radiation.	10	4388	DOID:2953	DNA Damage	Disease Ontology	disease	DNA damage--ncbo_text_direct--10.0	It is also involved in the response to DNA damage to radiation.	NCBI Gene,	FALSE	30.9844	none	0.598436	1a	This is an obsolete DO term
3240	Haptoglobin	Clinical significance	Boghog2	0.141851	8	[[diabetic nephropathy]]	10	16270	DOID:2370	diabetic nephropathy	Disease Ontology	disease	diabetic nephropathy--ncbo_text_direct--10.0	This gene has also been linked to [[diabetic nephropathy]] , the incidence of coronary artery disease in type 1 diabetes, [[Crohn's disease]] , inflammatory disease behavior, [[primary sclerosing cholangitis]] , susceptibility to idiopathic [[Parkinson's disease]] , and a reduced incidence of Plasmodium falciparum malaria.	18297891, 17357835, 17319095, 15298155, 17918239,	FALSE	31.0091	child	0.600907	1a	This is an obsolete DO term
2153	Factor V	Role in disease	Jfdwolff	0.219943	10	[[blood clot]]	10	10080	DOID:5167	Blood Clot	Disease Ontology	disease	blood clot--ncbo_text_direct--10.0	They are the most common hereditary causes for [[thrombophilia]] (a tendency to form [[blood clot]] s).		FALSE	6.97584	none	0.697584	1a	This is an obsolete term - not a disease at all
51684	SUFU	Function	Boghog	0.219943	5	; and Greig cephalopolysyndactyly syndrome;	20	8929	DOID:9251	Greig cephalopolysyndactyly syndrome	Disease Ontology	disease	Greig cephalopolysyndactyly syndrome--ncbo_text_direct--20.0	Mutations in genes encoding components of this pathway are deleterious for normal development and are associated with cancer-predisposing syndromes (e.g., holoprosencephaly, [[holoprosencephaly|HPE3]] ; basal cell nevus syndrome, [[basal cell nevus syndrome|BCNS]] ; and Greig cephalopolysyndactyly syndrome; [[Greig cephalopolysyndactyly syndrome|GCPS]] ).	10559945, 10564661, NCBI Gene,	FALSE	30.7747	none	0.577472	3b	Pathway is deleterious, not directly the SUFU protein
9092	SART1	Summary	Boghog2	0.219943	7	[[carcinoma|epithelial cancers]]	20	7745	DOID:305	carcinoma	Disease Ontology	disease	carcinoma--ncbo_text_direct--20.0	This gene encodes two [[protein]] s, the SART1(800) protein expressed in the nucleus of the majority of [[cell growth|proliferating cells]] , and the SART1(259) protein expressed in the cytosol of [[carcinoma|epithelial cancers]] .		FALSE	5.57946	none	0.557946	1a	two different protein products of this gene are associated with different cancers
2273	FHL1	Role in muscle disorders	RichardMMS	0.219943	6	[[Muscular dystrophy]]	20	10193	DOID:9884	muscular dystrophy	Disease Ontology	disease	Muscular dystrophy--ncbo_text_direct--20.0	In 2008 this was borne out by the discovery that defects in the FHL1 gene are responsible for a number of [[Muscular dystrophy]] -like muscle disorders, ranging from severe, childhood onset diseases through to adult-onset disorders similar to [[Limb girdle muscular dystrophy]] .	18274675,	FALSE	30.7358	none	0.573583	3b	Muscular dystrophy-like disorders, not muscular dystrophy
6003	RGS13	reading	Citation bot 1	0.219943	5	{{PBB_Further_reading | citations = *{{cite journal | author=Gregory SG, Barlow KF, McLay KE, ''et al.'' |title=The DNA sequence and biological annotation of human chromosome 1. |journal=Nature |volume=441 |issue= 7091 |pages= 315â€“21 |year= 2006 |pmid= 16710414 |doi= 10.1038/nature04727 }} *{{cite journal | author=Han JI, Huang NN, Kim DU, Kehrl JH |title=RGS1 and RGS13 mRNA silencing in a huma…	20	4707	DOID:353	lymphoma	Disease Ontology	disease	lymphoma--ncbo_text_direct--20.0	|journal=Nature |volume=441 |issue= 7091 |pages= 315â€“21 |year= 2006 |pmid= 16710414 |doi= 10.1038/nature04727 cite journal | author=Han JI, Huang NN, Kim DU, Kehrl JH |title=RGS1 and RGS13 mRNA silencing in a human B lymphoma line enhances responsiveness to chemoattractants and impairs desensitization.		FALSE	5.11544	none	0.511544	2a
3479	Insulin-like growth factor 1	therapeutic agent	Goldenbk	0.219943	10	severe burn injury and myotonic muscular dystrophy (MMD).	10	29587	DOID:14602	Burn injury	Disease Ontology	disease	burn injury--ncbo_text_direct--10.0	Several companies have evaluated IGF-1 in clinical trials for a variety of additional indications, including [[type 1 diabetes]] , [[type 2 diabetes]] , [[amyotrophic lateral sclerosis]] (ALS aka "Lou Gehrig's Disease"), severe burn injury and myotonic muscular dystrophy (MMD).		FALSE	5.99234	none	0.599234	2a
4780	NFE2L2	Summary	Riturajan1026	0.219943	5	[[cancer]]	10	29458	DOID:162	cancer	Disease Ontology	disease	cancer--ncbo_text_direct--10.0	Oxidative stress can result in [[cancer]] , [[cardiovascular diseases]] , [[inflammation]] , [[neurological diseases]] , and [[renal disease]] .	7868116,	FALSE	28.7315	none	0.373148	1b
170302	Aristaless related homeobox	Summary	82.83.24.32	0.219943	4	{{PBB_Summary | section_title = | summary_text = This gene is a homeobox-containing gene expressed during development. The expressed protein contains two conserved domains, a C-peptide (or aristaless domain) and the prd-like class homeobox domain. It is a member of the group-II aristaless-related protein family whose members are expressed primarily in the central and/or peripheral nervous system.…	10	7477	DOID:1207	X-linked mental retardation	Disease Ontology	disease	X-linked mental retardation--ncbo_text_direct--10.0	Mutations in this gene cause X-linked mental retardation and epilepsy, as well as hypoglycemia (in mice). [[homeobox]]	NCBI Gene,	TRUE	32.1539	none	0.715385	1a
1795	Dock3	Discovery	George Damoulakis	0.219943	7	[[Alzheimer's disease]]	20	8591	DOID:10652	Alzheimer's disease	Disease Ontology	disease	Alzheimer's disease--ncbo_text_direct--20.0	Dock3 was originally discovered in a screen for proteins that bind [[presenilin]] (a [[transmembrane protein]] which is mutated in early onset [[Alzheimer's disease]] ).	12432077, 10854253, 8657152,	FALSE	28.3166	none	0.331664	1a
8288	Eosinophil peroxidase	Summary	Sbharris	0.607782	5	[[tuberculosis]]	10	8802	DOID:399	tuberculosis	Disease Ontology	disease	tuberculosis--ncbo_text_direct--10.0	In the presence of H <sub>2</sub> O <sub>2</sub> formed by the [[eosinophil]] , and either chloride or bromide ions, eosinophil peroxidase provides a potent mechanism by which eosinophils kill multicellular [[parasitism|parasites]] (such as, for example, the nematode worms involved in [[filariasis]] ); and also certain [[bacteria]] (such as [[tuberculosis]] bacteria).	15894800, 11485572,	FALSE	29.5337	none	0.453368	1a
134	Adenosine A1 receptor	In heart	Mikael HÃ¤ggstrÃ¶m	0.219943	9	[[hypotension]]	10	8893	DOID:10558	Hypotension	Disease Ontology	disease	hypotension--ncbo_text_direct--10.0	However, in altered cardiac function, such as [[hypoperfusion]] caused by [[hypotension]] , [[heart attack]] or [[cardiac arrest]] caused by nonperfusing [[bradycardia]] s, adenosine has a negative effect on physiological functioning by preventing necessary compensatory increases in heart rate and blood pressure that attempt to maintain cerebral perfusion.		FALSE	5.70146	none	0.570146	1a
152330	CNTN4	relevance	DrMicro	0.219943	7	[[spinocerebellar ataxia]]	10	5853	DOID:1441	spinocerebellar ataxia	Disease Ontology	disease	spinocerebellar ataxia--ncbo_text_direct--10.0	It has also been associated with cerebellar degeneration in [[spinocerebellar ataxia]] type 16.		FALSE	6.45796	none	0.645796	1a
10555	AGPAT2	Summary	Arcadian	0.219943	5	{{PBB_Summary | section_title = | summary_text = This gene encodes a member of the 1-acylglycerol-3-phosphate O-acyltransferase family. The protein is located within the endoplasmic reticulum membrane and converts lysophosphatidic acid to phosphatidic acid, the second step in de novo phospholipid biosynthesis. Mutations in this gene have been associated with [[congenital generalized lipodystrophy…	10	7226	DOID:2017	Insulin Resistance	Disease Ontology	disease	insulin resistance--ncbo_text_direct--10.0	Mutations in this gene have been associated with [[congenital generalized lipodystrophy]] (CGL), or Berardinelli-Seip syndrome, a disease characterized by a near absence of adipose tissue and severe insulin resistance.		TRUE	5.91622	none	0.591622	1a
1378	Complement receptor 1	Summary	Boghog2	0.403958	9	is a system of antigens located on this protein. The protein mediates cellular binding to particles and immune complexes that have activated complement. Decreases in expression of this protein and/or mutations in its gene have been associated with gallbladder carcinomas, mesangiocapillary glomerulonephritis, systemic lupus erythematosus and sarcoidosis. Mutations in this gene have also been assoc…	10	16722	DOID:11335	sarcoidosis	Disease Ontology	disease	sarcoidosis--ncbo_text_direct--10.0	Decreases in expression of this protein and/or mutations in its gene have been associated with gallbladder carcinomas, mesangiocapillary glomerulonephritis, systemic lupus erythematosus and sarcoidosis.		FALSE	5.29276	none	0.529276	1a
1308	Collagen, type XVII, alpha 1	Summary	AndrewGNF	0.219943	5	{{PBB_Summary | section_title = | summary_text = This gene encodes the alpha chain of type XVII collagen. Unlike most collagens, collagen XVII is a transmembrane protein. Collagen XVII is a structural component of hemidesmosomes, multiprotein complexes at the dermal-epidermal basement membrane zone that mediate adhesion of keratinocytes to the underlying membrane. Mutations in this gene are assoc…	10	21264	DOID:3209	junctional epidermolysis bullosa	Disease Ontology	disease	junctional epidermolysis bullosa--ncbo_text_direct--10.0	Mutations in this gene are associated with both generalized atrophic benign and junctional epidermolysis bullosa.		TRUE	7.20681	none	0.720681	1a
4791	NFKB2	Summary	Rich Farmbrough	0.219943	5	{{PBB_Summary | section_title = | summary_text = NFKB has been detected in numerous cell types that express cytokines, chemokines, growth factors, cell adhesion molecules, and some acute phase proteins in health and in various disease states. NFKB is activated by a wide variety of stimuli such as cytokines, oxidant-free radicals, inhaled particles, ultraviolet irradiation, and bacterial or viral …	10	8890	DOID:2841	asthma	Disease Ontology	disease	asthma--ncbo_text_direct--10.0	Inappropriate activation of NF-kappa-B has been linked to inflammatory events associated with autoimmune arthritis, asthma, septic shock, lung fibrosis, glomerulonephritis, atherosclerosis, and AIDS.		TRUE	3.55181	none	0.355181	1a
2056	Erythropoietin	effects	128.208.67.201	0.141851	8	who had anemia of prematurity, raising concern that the angiogenic actions of erythropoietin may exacerbate retinopathy.	10	33533	DOID:11243	anemia of prematurity	Disease Ontology	disease	anemia of prematurity--ncbo_text_direct--10.0	Early treatment with erythropoietin correlated with an increase in the risk of [[Retinopathy of prematurity]] in premature infants who had anemia of prematurity, raising concern that the angiogenic actions of erythropoietin may exacerbate retinopathy.	16856062, 16856063,	FALSE	32.0285	none	0.702849	1a
2642	Glucagon receptor	Clinical significance	Endo-pahol	0.219943	6	[[neuroendocrine tumors]]	10	8054	DOID:169	neuroendocrine tumors	Disease Ontology	disease	neuroendocrine tumors--ncbo_text_direct--10.0	Inactivating [[mutation]] of glucagon receptor in humans causes resistance to [[glucagon]] and is associated with pancreatic alpha cell [[hyperplasia]] , [[nesidioblastosis]] , [[hyperglucagonemia]] , and pancreatic [[neuroendocrine tumors]] .	19657311,	FALSE	30.18	none	0.517999	1a
960	CD44	Clinical significance	Rod57	0.219943	3	[[head and neck cancer|head and neck squamous cell carcinoma]]	10	19061	DOID:11934	head and neck cancer	Disease Ontology	disease	head and neck cancer--ncbo_text_direct--10.0	CD44 variant [[isoform]] s are also relevant to the progression of [[head and neck cancer|head and neck squamous cell carcinoma]] .	11084024, 12371152, 19507218,	FALSE	31.8442	none	0.684424	1a
190	DAX1	Function	Boghog2	0.219943	7	[[congenital adrenal hypoplasia]]	10	12566	DOID:10492	Congenital Adrenal Hypoplasia	Disease Ontology	disease	congenital adrenal hypoplasia--ncbo_text_direct--10.0	Mutations in this gene result in both X-linked [[congenital adrenal hypoplasia]] and [[hypogonadotropic hypogonadism]] .	NCBI Gene,	FALSE	33.3077	none	0.830774	1a
2993	GYPA	Other areas	92.251.191.50	0.219943	7	influenza A and B,	10	30137	DOID:8469	influenza	Disease Ontology	disease	influenza--ncbo_text_direct--10.0	Several viruses bind to glycophorin A including [[hepatitis A]] virus (via its capsid), bovine [[parvovirus]] , [[Sendai virus]] , influenza A and B, group C [[rotavirus]] , [[encephalomyocarditis virus]] and [[reovirus]] es.	8755731, 9747725, 1380096, 15331714, 3604060, 2176879, 8499461,	FALSE	27.4326	none	0.243262	1a
7466	WFS1	Clinical significance	Boghog2	0.219943	6	Mutations in this gene are associated with an autosomal recessive syndrome characterized by insulin-dependent diabetes mellitus and bilateral progressive optic atrophy, usually presenting in childhood or early adult life. Diverse neurologic symptoms, including a predisposition to psychiatric illness, may also be associated with this disorder. A large number and variety of mutations in this gene, …	10	8401	DOID:9744	insulin-dependent diabetes mellitus	Disease Ontology	disease	insulin-dependent diabetes mellitus--ncbo_text_direct--10.0	Mutations in this gene are associated with an autosomal recessive syndrome characterized by insulin-dependent diabetes mellitus and bilateral progressive optic atrophy, usually presenting in childhood or early adult life.		FALSE	5.73232	child	0.573232	1a
84152	PPP1R1B	Clinical significance	Tim bates	0.219943	8	[[schizophrenia]]	10	22646	DOID:5419	schizophrenia	Disease Ontology	disease	schizophrenia--ncbo_text_direct--10.0	As such PPP1R1B affects [[dopamine]] , [[glutamate]] and [[adenosine]] ; and there is some support for a role of the gene in [[schizophrenia]] , as well as being involved in the action of multiple drugs including cocaine, amphetamine, nicotine, caffeine, LSD, PCP, ethanol and morphine, and in [[Parkinson's disease]] or EPS (Extra-pyramidal symptoms).	12150646, 16353915, 17521792, 19059449, 17763944, 16189209, 16199832,	FALSE	29.271	none	0.427095	1a
3156	HMG-CoA reductase	Reaction	Nunh-huh	0.219943	8	[[heart disease|cardiovascular disease]]	10	22057	DOID:114	heart disease	Disease Ontology	disease	heart disease--ncbo_text_direct--10.0	HMGCR converts [[HMG-CoA]] to [[mevalonic acid]] : | | [[Image:Mevalonate pathway.png|450px|[[Mevalonate pathway]]]] | StatinPathway_WP430|highlight=HMGCR Drugs that inhibit HMG-CoA reductase, known collectively as [[HMG-CoA reductase inhibitor]] s (or "statins"), are used to lower serum [[cholesterol]] as a means of reducing the risk for [[heart disease|cardiovascular disease]] .	15853754, 9790411,	FALSE	31.4209	none	0.642093	1a
92335	LYK5	Disease linkage	Boghog2	0.219943	5	[[epilepsy]]	10	5983	DOID:1826	epilepsy	Disease Ontology	disease	epilepsy--ncbo_text_direct--10.0	Mutations in the LYK5/STRAD? gene are associated with [[polyhydramnios]] , [[megalencephaly]] and symptomatic [[epilepsy]] (collectively known as the PMSE syndrome).	17522105, 15561763,	FALSE	29.3024	none	0.430239	1a
375611	Prestin	Clinical significance	Boghog2	0.219943	4	[[nonsyndromic deafness|non-syndromic hearing loss]]	20	9806	DOID:10005	deafness	Disease Ontology	disease	deafness--ncbo_text_direct--20.0	Mutations in the SLC26A5 gene have been associated with [[nonsyndromic deafness|non-syndromic hearing loss]] .	NCBI Gene,	FALSE	30.0661	none	0.506613	1a
162	AP1B1	Summary	Sadads	0.219943	5	{{PBB_Summary | section_title = | summary_text = Adaptor protein complex 1 is found at the cytoplasmic face of coated vesicles located at the Golgi complex, where it mediates both the recruitment of clathrin to the membrane and the recognition of sorting signals within the cytosolic tails of transmembrane receptors. This complex is a heterotetramer composed of two large, one medium, and one small…	20	9761	DOID:3565	meningioma	Disease Ontology	disease	meningioma--ncbo_text_direct--20.0	This gene is a candidate meningioma gene.	11106728,	TRUE	31.2036	none	0.620362	1a
4952	OCRL	Clinical significance	Arcadian	0.219943	6	[[oculocerebrorenal syndrome]]	10	7603	DOID:1056	oculocerebrorenal syndrome	Disease Ontology	disease	oculocerebrorenal syndrome--ncbo_text_direct--10.0	Mutation in this gene are associated with [[oculocerebrorenal syndrome]] and also with [[Dent's disease]] .	9632163, 15627218,	FALSE	34.1965	none	0.919646	1a
3738	KCNA3	Metabolic	Boghog2	0.219943	8	[[periodontitis|periodontal disease]]	10	32502	DOID:3388	periodontal disease	Disease Ontology	disease	periodontal disease--ncbo_text_direct--10.0	3 is also considered a therapeutic target for the treatment of obesity, for enhancing peripheral [[insulin sensitivity]] in patients with [[diabetes mellitus type 2|type-2 diabetes mellitus]] , and for preventing [[bone resorption]] in [[periodontitis|periodontal disease]] .	12588802, 14981264, 9802971, 19104661, 18542083, 15914584, 9116272, 8967992, 12643934,	FALSE	29.2909	none	0.429088	1a
1499	Beta-catenin	Clinical significance	Boghog2	0.305339	9	[[basal cell carcinoma]]	20	43835	DOID:2513	basal cell carcinoma	Disease Ontology	disease	basal cell carcinoma--ncbo_text_direct--20.0	An increase in ?-catenin production has been noted in those people who have [[basal cell carcinoma]] and leads to the increase in proliferation of related tumors.	12799378, 12944908, 15270885,	FALSE	31.6121	none	0.661208	1a
1822	ATN1	Summary	Boghog2	0.219943	7	{{PBB_Summary | section_title = | summary_text = Dentatorubral pallidoluysian atrophy is a rare neurodegenerative disorder characterized by cerebellar ataxia, myoclonic epilepsy, choreoathetosis, and dementia. The disorder is related to the expansion of a trinucleotide repeat within this gene. The encoded protein includes a serine repeat and a region of alternating acidic and basic amino acids, a…	10	10095	DOID:4874	neurodegenerative disorder	Disease Ontology	disease	neurodegenerative disorder--ncbo_text_direct--10.0	Dentatorubral pallidoluysian atrophy is a rare neurodegenerative disorder characterized by cerebellar ataxia, myoclonic epilepsy, choreoathetosis, and dementia.	NCBI Gene,	TRUE	30.746	none	0.574597	1a
4929	Nuclear receptor related 1 protein	Summary	CopperKettle	0.219943	8	[[rheumatoid arthritis]]	20	13225	DOID:7148	rheumatoid arthritis	Disease Ontology	disease	rheumatoid arthritis--ncbo_text_direct--20.0	Misregulation of this gene may be associated with [[rheumatoid arthritis]] .		FALSE	3.6772	none	0.36772	1a
1513	Cathepsin K	Function	Arcadian	0.219943	9	[[osteoporosis]]	10	8535	DOID:11476	osteoporosis	Disease Ontology	disease	osteoporosis--ncbo_text_direct--10.0	Cathepsin K [[enzyme inhibitor|inhibitor]] s, such as [[odanacatib]] , show great potential in the treatment of [[osteoporosis]] .		FALSE	5.53808	none	0.553808	1a
50846	DHH (gene)	Summary	Rjwilmsi	0.219943	6	{{PBB_Summary | section_title = | summary_text = This gene encodes a member of the Hedgehog family. The hedgehog gene family encodes signaling molecules that play an important role in regulating morphogenesis. This protein is predicted to be made as a precursor that is autocatalytically cleaved; the N-terminal portion is soluble and contains the signalling activity while the C-terminal portion is…	20	6112	DOID:14447	gonadal dysgenesis	Disease Ontology	disease	gonadal dysgenesis--ncbo_text_direct--20.0	Defects in this protein have been associated with partial gonadal dysgenesis (PGD) accompanied by minifascicular polyneuropathy.		TRUE	7.19634	none	0.719634	1a
5649	Reelin	distribution and secretion	CopperKettle	0.219943	9	pain signals to the	10	129708	DOID:3989	Pain	Disease Ontology	disease	pain--ncbo_text_direct--10.0	Some authors suggest that odontoblasts play an additional role as sensory cells able to [[Transduction (physiology)|transduce]] pain signals to the nerve endings.	16831873, http://www.nytimes.com/2007/06/26/science/26human.html?pagewanted=1, 17542651, 17330141,	FALSE	28.7187	none	0.371868	1a
379	ARL4D	Summary	PL290	0.219943	5	{{PBB_Summary | section_title = | summary_text = ADP-ribosylation factor 4D is a member of the ADP-ribosylation factor family of GTP-binding proteins. ARL4D is closely similar to ARL4A and ARL4C and each has a nuclear localization signal and an unusually high guanine nucleotide exchange rate. This protein may play a role in membrane-associated intracellular trafficking. Mutations in this gene hav…	10	5423	DOID:1935	Bardet-Biedl syndrome	Disease Ontology	disease	Bardet-Biedl syndrome--ncbo_text_direct--10.0	Mutations in this gene have been associated with Bardet-Biedl syndrome (BBS).	NCBI Gene,	TRUE	31.434	none	0.643402	1a
7273	Titin	Function	Locos epraix	0.219943	9	[[distal muscular dystrophy|tibial muscular dystrophy]]	10	23094	DOID:11720	distal muscular dystrophy	Disease Ontology	disease	distal muscular dystrophy--ncbo_text_direct--10.0	Titin interacts with many [[sarcomere|sarcomeric]] proteins including: Z line region: [[TCAP (gene)|telethonin]] and [[ACTN1|alpha-actinin]] I band region: [[CAPN3|calpain-3]] and [[OBSCN|obscurin]] M line region: [[MYBPC3|myosin-binding protein C]] , [[calmodulin 1]] , [[CAPN3]] , and [[TRIM63|MURF1]] Mutations in this gene are associated with [[family|familial]] [[hypertrophic cardiomyopathy]] …	11243782, 9645487, 9804419, 11846417, 12446666, 12145747, 10051295, 11717165,	FALSE	30.8284	child	0.582838	1a
2936	Glutathione reductase	Glutathione reductase in human cells	Orlandoturner	0.219943	9	[[anemia]]	10	11368	DOID:2355	anemia	Disease Ontology	disease	anemia--ncbo_text_direct--10.0	In the case of erythrocytes, if the PPP is non-functional, then the oxidative stress in the cell will lead to cell [[lysis]] and [[anemia]] .		FALSE	5.25371	none	0.525371	1a
1773	Deoxyribonuclease I	Summary	190.122.108.122	0.607782	0	{{PBB_Summary | section_title = | summary_text = This gene encodes a member of the DNase family. This protein is stored in the zymogen granules of the nuclear envelope and functions by cleaving DNA in an endonucleolytic manner. At least six autosomal codominant alleles have been characterized, DNASE1*1 through DNASE1*6, and the sequence of DNASE1*2 represented in this record. Mutations in this ge…	10	9372	DOID:9074	systemic lupus erythematosus	Disease Ontology	disease	systemic lupus erythematosus--ncbo_text_direct--10.0	Mutations in this gene, as well as factor inactivating its enzyme product, have been associated with systemic lupus erythematosus (SLE), an autoimmune disease .	11479590, 20439745,	TRUE	29.8394	none	0.483939	1a
5467	Peroxisome proliferator-activated receptor delta	Function	CopperKettle	0.141851	8	[[bipolar disorder]]	10	10586	DOID:3312	bipolar disorder	Disease Ontology	disease	bipolar disorder--ncbo_text_direct--10.0	In one study, [[polymorphism (biology)|polymorphisms]] of PPARD were found to be associated with [[bipolar disorder]] .	15604518, 12943985, 18606951,	FALSE	28.1049	none	0.31049	1a
5591	DNA-PKcs	Function	Amazinglarry	0.219943	6	[[ataxia telangiectasia and Rad3 related|ATR]]	10	11938	DOID:12704	ataxia telangiectasia	Disease Ontology	disease	ataxia telangiectasia--ncbo_text_direct--10.0	DNA-PK also cooperates with [[ataxia telangiectasia and Rad3 related|ATR]] and [[ataxia telangiectasia mutated|ATM]] to [[phosphorylation|phosphorylate]] proteins involved in the [[cell cycle checkpoint|DNA damage checkpoint]] .	12756247,	FALSE	32.4255	none	0.742551	1a
55212	BBS7	Summary	Boghog2	0.219943	7	[[Bardet-Biedl syndrome]]	10	3891	DOID:1935	Bardet-Biedl syndrome	Disease Ontology	disease	Bardet-Biedl syndrome--ncbo_text_direct--10.0	Mutations in this gene are associated with the [[Bardet-Biedl syndrome]] .	12567324,	FALSE	31.2004	none	0.620036	1a
3073	HEXA	Summary	Sarahebarker	0.219943	3	[[Tay-Sachs disease]]	10	12365	DOID:3320	Tay-Sachs disease	Disease Ontology	disease	Tay-Sachs disease--ncbo_text_direct--10.0	Gene mutations in the gene encoding the beta subunit (HEXB) often result in [[Sandhoff disease]] ; whereas, [[mutations]] in the gene encoding the alpha subunit (HEXA, this gene) decrease the [[hydrolysis]] of G <sub>M2</sub> gangliosides, which is the main cause of [[Tay-Sachs disease]] .	16698036, 12662933,	FALSE	30.4701	none	0.547007	1a
5499	PPP1CA	Summary	Biophys	0.219943	6	{{PBB_Summary | section_title = | summary_text = The protein encoded by this gene is one of the three catalytic subunits of [[protein phosphatase 1]] (PP1). PP1 is a serine/threonine specific protein phosphatase known to be involved in the regulation of a variety of cellular processes, such as cell division, glycogen metabolism, muscle contractility, protein synthesis, and HIV-1 viral transcripti…	20	17477	DOID:6000	heart failure	Disease Ontology	disease	heart failure--ncbo_text_direct--20.0	Increased PP1 activity has been observed in the end stage of heart failure.		TRUE	4.00026	none	0.400026	1a
947	CD34	Tissue distribution	Rich Farmbrough	0.219943	7	[[Malignant peripheral nerve sheath tumor|PNST]]	10	14844	DOID:5940	malignant peripheral nerve sheath tumor	Disease Ontology	disease	Malignant peripheral nerve sheath tumor--ncbo_text_direct--10.0	Cells expressing CD34 (CD34+ cell) are normally found in the [[umbilical cord]] and [[bone marrow]] as hematopoietic cells, a subset of mesenchymal stem cells, [[endothelial progenitor cell]] s, [[endothelial cell]] s of blood vessels but not [[lymphatics]] (except pleural lymphatics), [[mast cells]] , a sub-population [[dendritic cell]] s (which are [[factor XIII]] a negative) in the interstitiu…		FALSE	6.57533	none	0.657533	1a
5326	PLAGL2	Summary	MountainRanger74	0.219943	4	is seen in glioma cells, together with the ignorance to differentiation	10	5527	DOID:2627	glioma	Disease Ontology	disease	glioma--ncbo_text_direct--10.0	Such plasticity is seen in glioma cells, together with the ignorance to differentiation factors.	20478531,	FALSE	30.9983	none	0.599828	1a
2571	GAD1	Summary	CopperKettle	0.219943	6	dependency with seizures.	10	8862	DOID:2542	Seizures	Disease Ontology	disease	seizures--ncbo_text_direct--10.0	Deficiency in this enzyme has been shown to lead to [[pyridoxine]] dependency with seizures.		FALSE	4.20119	none	0.420119	1a
3736	Kv1.1	Summary	Boghog2	0.219943	6	[[Isaacs syndrome]]	10	8957	DOID:963	Isaacs syndrome	Disease Ontology	disease	Isaacs syndrome--ncbo_text_direct--10.0	The [[Isaacs syndrome]] is a result of an [[autoimmune]] reaction against the K <sub>v</sub> 1.1 ion channel .	9616766, 15361858,	FALSE	31.9257	none	0.692571	1a
4323	MMP14	Summary	Boghog2	0.219943	6	in normal physiological processes, such as embryonic development, reproduction, and tissue remodeling, as well as in disease processes, such as arthritis and metastasis. Most MMP's are secreted as inactive proproteins which are activated when cleaved by extracellular proteinases. However, the protein encoded by this gene is a member of the membrane-type MMP (MT-MMP) subfamily; each member of this…	20	3089	DOID:848	arthritis	Disease Ontology	disease	arthritis--ncbo_text_direct--20.0	Proteins of the matrix metalloproteinase (MMP) family are involved in the breakdown of [[extracellular matrix]] in normal physiological processes, such as embryonic development, reproduction, and tissue remodeling, as well as in disease processes, such as arthritis and metastasis.		FALSE	4.2967	none	0.42967	1a
5728	PTEN (gene)	See also	Arcadian	0.219943	9	[[Multiple hamartoma syndrome]]	10	18072	DOID:3471	multiple hamartoma syndrome	Disease Ontology	disease	Multiple hamartoma syndrome--ncbo_text_direct--10.0	[[Multiple hamartoma syndrome]]		FALSE	7.91061	none	0.791061	1a
4803	Nerve growth factor	significance	Gth722d	0.219943	9	[[atherosclerosis]]	10	15426	DOID:1936	Atherosclerosis	Disease Ontology	disease	atherosclerosis--ncbo_text_direct--10.0	Also, NGF has been shown to play a role in number [[cardiovascular diseases]] , such as coronary [[atherosclerosis]] , [[obesity]] , type 2 [[diabetes]] , and metabolic syndrome.	16289361, 14699970, http://www.redorbit.com/news/health/316141/molecule_gives_passionate_lovers_just_one_year/index.html,	FALSE	31.6607	none	0.666066	1a
23213	SULF1	Other Cancers	Bgrindel	0.219943	7	In vivo studies were used to investigate HSulf1 and 2 in myeloma. Myeloma cells overexpressing Sulf1 and 2 were subcutaneously injected in severe combined immunodeficient (SCID) mice. Enhanced Sulf expression markedly inhibited growth of these tumors with respect to the control.	10	50901	DOID:0070004	myeloma	Disease Ontology	disease	myeloma--ncbo_text_direct--10.0	In vivo studies were used to investigate HSulf1 and 2 in myeloma.		FALSE	4.87926	none	0.487926	1a
5728	PTEN (gene)	Non-cancerous	Wouterstomp	0.219943	10	[[hamartoma]]	20	18072	DOID:3462	hamartoma	Disease Ontology	disease	hamartoma--ncbo_text_direct--20.0	Mutations in the PTEN gene cause several other disorders that, like Cowden syndrome, are characterized by the development of noncancerous tumors called [[hamartoma]] s.	10748157,	FALSE	32.449	none	0.744902	1a
116085	SLC22A12	Clinical significance	Una Smith	0.219943	7	[[hyperuricemia]]	20	8265	DOID:1920	hyperuricemia	Disease Ontology	disease	hyperuricemia--ncbo_text_direct--20.0	Respectively, these altered rates of reabsorption contribute to [[hyperuricemia]] and [[hypouricemia]] .		FALSE	6.98958	none	0.698958	1a
2547	Ku70	Summary	Boghog2	0.219943	8	[[systemic lupus erythematosus]]	10	14523	DOID:9074	systemic lupus erythematosus	Disease Ontology	disease	systemic lupus erythematosus--ncbo_text_direct--10.0	Ku was originally identified when patients with [[systemic lupus erythematosus]] were found to have high levels of autoantibodies to the protein.	11238996, NCBI Gene,	FALSE	29.955	none	0.495503	1a
4853	NOTCH2	Summary	Arcadian	0.607782	6	[[Alagille syndrome]]	20	11200	DOID:9245	Alagille syndrome	Disease Ontology	disease	Alagille syndrome--ncbo_text_direct--20.0	NOTCH2 is associated with [[Alagille syndrome]] .	17949281,	FALSE	33.0195	none	0.80195	1a
2539	Glucose-6-phosphate dehydrogenase	also	Hempelmann	0.219943	7	[[Genetic resistance to malaria]]	10	5235	DOID:12365	malaria	Disease Ontology	disease	malaria--ncbo_text_direct--10.0	[[Glucose-6-phosphate dehydrogenase deficiency]] [[Genetic resistance to malaria]]		FALSE	5.48911	none	0.548911	1a
7036	TFR2	Summary	Arcadian	0.141851	6	{{PBB_Summary | section_title = | summary_text = This gene is a member of the transferrin receptor-like family and encodes a single-pass type II membrane protein with a protease associated (PA) domain, an M28 peptidase domain and a transferrin receptor-like dimerization domain. This protein mediates cellular uptake of transferrin-bound iron and mutations in this gene have been associated with her…	10	7650	DOID:2352	Hemochromatosis	Disease Ontology	disease	hemochromatosis--ncbo_text_direct--10.0	This protein mediates cellular uptake of transferrin-bound iron and mutations in this gene have been associated with hereditary [[hemochromatosis]] type III.	NCBI Gene,	TRUE	32.247	none	0.724703	1a
2512	Ferritin light chain	Summary	CopperKettle	0.219943	7	[[basal ganglia disease]]	20	12017	DOID:679	basal ganglia disease	Disease Ontology	disease	basal ganglia disease--ncbo_text_direct--20.0	Mutations of the FTL gene cause the rare adult-onset [[basal ganglia disease]] also known as [[neuroferritinopathy]] ( [[OMIM]] 606159).	16169070,	FALSE	32.439	none	0.743904	1a
847	Catalase	Pathology	Arcadian	0.00892442	10	[[peroxisomal disorder]]	20	27932	DOID:906	peroxisomal disorder	Disease Ontology	disease	peroxisomal disorder--ncbo_text_direct--20.0	The [[peroxisomal disorder]] [[acatalasia]] is due to a deficiency in the function of catalase.		FALSE	6.40872	none	0.640872	1a
5649	Reelin	Cancer	CopperKettle	0.219943	9	[[Retinoblastoma]]	20	129708	DOID:768	retinoblastoma	Disease Ontology	disease	Retinoblastoma--ncbo_text_direct--20.0	[[Retinoblastoma]] presents another example of RELN overexpression.	17615543,	FALSE	30.9118	none	0.591177	1a
166379	BBS12	Summary	Boghog2	0.141851	6	[[Bardet-Biedl syndrome]]	10	2135	DOID:1935	Bardet-Biedl syndrome	Disease Ontology	disease	Bardet-Biedl syndrome--ncbo_text_direct--10.0	Mutations in this gene are associated with the [[Bardet-Biedl syndrome]] .	17160889,	FALSE	32.0531	none	0.705306	1a
8074	Fibroblast growth factor 23	Clinical signficance	Boghog2	0.219943	6	[[calcinosis]]	10	9186	DOID:182	calcinosis	Disease Ontology	disease	calcinosis--ncbo_text_direct--10.0	Loss of FGF23 activity is thought to lead to increased phosphate levels and the clinical syndrome of familial tumor [[calcinosis]] .		FALSE	7.48007	none	0.748007	1a
25830	SULT4A1	Summary	Nagelfar	0.219943	6	{{PBB_Summary | section_title = | summary_text = This gene encodes a member of the sulfotransferase family. The encoded protein is a brain-specific sulfotransferase believed to be involved in the metabolism of neurotransmitters. Polymorphisms in this gene may be associated with susceptibility to [[schizophrenia]].<ref name="entrez">{{cite web | title = Entrez Gene: SULT4A1 sulfotransferase family…	10	5736	DOID:5419	schizophrenia	Disease Ontology	disease	schizophrenia--ncbo_text_direct--10.0	Polymorphisms in this gene may be associated with susceptibility to [[schizophrenia]].	NCBI Gene,	TRUE	28.9532	none	0.395318	1a
2994	GYPB	Other areas	92.251.191.50	0.219943	8	Influenza A and B bind to	10	26128	DOID:8469	influenza	Disease Ontology	disease	Influenza--ncbo_text_direct--10.0	Both the Dantu and the S-s-U- cells phenotypes have been shown to be protective against P. falciparum infection while the Henshaw phenotype is not protective Influenza A and B bind to glycophorin B.	6356506, 8112738, 8499461,	FALSE	27.8958	none	0.28958	1a
4973	OLR1	Clinical significance	Boghog	0.219943	5	[[atherosclerosis]]	10	8789	DOID:1936	Atherosclerosis	Disease Ontology	disease	atherosclerosis--ncbo_text_direct--10.0	Mutations of the OLR1 gene have been associated with [[atherosclerosis]] , risk of [[myocardial infarction]] , and may modify the risk of [[Alzheimer's disease]] .	NCBI Gene,	FALSE	30.7795	none	0.577951	1a
51738	Ghrelin	Clinical significance	Jfdwolff	0.219943	9	[[anorexia nervosa]]	20	27649	DOID:8689	anorexia nervosa	Disease Ontology	disease	anorexia nervosa--ncbo_text_direct--20.0	Those suffering from the eating disorder [[anorexia nervosa]] have high plasma levels of ghrelin compared to both the constitutionally thin and normal-weight controls.	17413094,	FALSE	31.8445	none	0.68445	1a
1737	Dihydrolipoyl transacetylase	Pyruvate dehydrogenase deficiency	Speck0319	0.219943	3	[[ataxia]]	10	21605	DOID:3235	Ataxia	Disease Ontology	disease	ataxia--ncbo_text_direct--10.0	These patients have been reported to have much less severe symptoms, with the most prominent disease manifestation being episodic dystonia, though both [[hypotonia]] and [[ataxia]] were also present.	16049940,	FALSE	29.5133	none	0.451331	1a
135935	NOBOX	Clinical significance	Arcadian	0.219943	4	[[premature ovarian failure]]	20	4914	DOID:5426	premature ovarian failure	Disease Ontology	disease	premature ovarian failure--ncbo_text_direct--20.0	A mutation in the NOBOX gene is associated with [[premature ovarian failure]] . reflist refbegin | 2 cite journal |author=Rovescalli AC, Asoh S, Nirenberg M |title=Cloning and characterization of four murine homeobox genes.	17701902,	FALSE	31.1076	none	0.610761	1a
153	Beta-1 adrenergic receptor	Agonists	Mikael HÃ¤ggstrÃ¶m	0.607782	8	[[myocardial infarction]]	30	12369	DOID:5844	myocardial infarction	Disease Ontology	disease	myocardial infarction--ncbo_text_direct--30.0	[[Selective agonist]] s to the beta-1 receptor are: [[Denopamine]] [[Dobutamine]] (in [[cardiogenic shock]] ) [[Xamoterol]] ( [[cardiac stimulant]] ) ( [[Beta blocker]] s) ?1-selective ones are: [[Acebutolol]] (in [[hypertension]] , [[angina pectoris]] and [[arrhythmia]] s) [[Atenolol]] (in [[hypertension]] , [[coronary heart disease]] , [[arrhythmia]] s and [[myocardial infarction]] ) [[Betaxolo…	http://www.nlm.nih.gov/medlineplus/druginfo/medmaster/a693024.html,	FALSE	30.2931	none	0.529312	1a
7450	Von Willebrand factor	Role in disease	Jfdwolff	0.219943	10	[[menorrhagia]]	10	10553	DOID:3679	Menorrhagia	Disease Ontology	disease	menorrhagia--ncbo_text_direct--10.0	main|Von Willebrand disease [[Genetic disorder|Hereditary]] or acquired defects of vWF lead to von Willebrand disease (vWD), a [[bleeding diathesis]] of the skin and mucous membranes, causing [[nosebleed]] s, [[menorrhagia]] , and [[gastrointestinal bleed]] ing.		FALSE	6.96611	none	0.696611	1a
2033	EP300	Clinical significance	Wouterstomp	0.219943	10	[[Rubinstein-Taybi syndrome]]	20	47223	DOID:1933	Rubinstein-Taybi syndrome	Disease Ontology	disease	Rubinstein-Taybi syndrome--ncbo_text_direct--20.0	[[Mutation]] s in the EP300 gene are responsible for a small percentage of cases of [[Rubinstein-Taybi syndrome]] .		FALSE	7.52245	child	0.752245	1a
2532	Duffy antigen system	Population genetics	86.43.121.108	0.305339	10	While a possible role in the protection of humans from malaria had been previously suggested, this was only confirmed	10	52316	DOID:12365	malaria	Disease Ontology	disease	malaria--ncbo_text_direct--10.0	While a possible role in the protection of humans from malaria had been previously suggested, this was only confirmed clinically in 1976.	778616, 10960522,	FALSE	29.1978	none	0.419782	1a
4015	Lysyl oxidase	Summary	John Riemann Soong	0.219943	8	[[lathyrism]]	10	13598	DOID:5321	Lathyrism	Disease Ontology	disease	lathyrism--ncbo_text_direct--10.0	Its inhibition can cause [[lathyrism]] , but, at the same time, its [[upregulation]] by [[tumor]] cells may promote [[metastasis]] of the existing tumor, causing it to become malignant and [[cancer|cancerous]] .	11642359,	FALSE	32.1251	none	0.712506	1a
5627	Protein S	Pathology	81.133.174.24	0.219943	6	[[thrombosis]]	10	10902	DOID:2461	Thrombosis	Disease Ontology	disease	thrombosis--ncbo_text_direct--10.0	Mutations in the PROS1 gene can lead to [[Protein S deficiency]] which is a rare blood disorder which can lead to an increased risk of [[thrombosis]] .	17849042, 15147381,	FALSE	32.1877	none	0.718774	1a
176	Aggrecan	Summary	Opabinia regalis	0.141851	9	[[arthritis]]	20	9335	DOID:848	arthritis	Disease Ontology	disease	arthritis--ncbo_text_direct--20.0	Such degradation has been associated with the development of [[arthritis]] .		FALSE	5.16134	none	0.516134	1a
2261	Fibroblast growth factor receptor 3	Disease linkage	Arcadian	0.219943	9	[[hypochondroplasia]]	10	7323	DOID:14714	HYPOCHONDROPLASIA	Disease Ontology	disease	hypochondroplasia--ncbo_text_direct--10.0	Defects in the FGFR3 gene has been associated with several conditions, including: [[achondroplasia]] / [[hypochondroplasia]] [[thanatophoric dwarfism]] [[seborrheic keratosis]] [[bladder cancer]] Fibroblast growth factor receptor 3 has been shown to [[Protein-protein interaction|interact]] with [[FGF1]] and [[FGF9]] .	17568799, 10574949, 8576175, 17085196,	FALSE	33.1603	none	0.816026	1a
30835	DC-SIGN	Function	Boghog2	0.219943	5	[[Hepatitis C]]	20	11317	DOID:1883	hepatitis C	Disease Ontology	disease	Hepatitis C--ncbo_text_direct--20.0	It binds various microorganisms by recognizing high- [[mannose]] -containing [[glycoprotein]] s on their envelopes and especially functions as receptor for several viruses such as [[HIV]] and [[Hepatitis C]] .	10721995, 18998127, 16303292, 15166245, 17502670,	FALSE	30.371	none	0.5371	1a
653361	Neutrophil cytosolic factor 1	Summary	Arcadian	0.219943	3	{{PBB_Summary | section_title = | summary_text = The protein encoded by this gene is a 47 kDa cytosolic subunit of neutrophil [[NADPH oxidase]]. This oxidase is a multicomponent enzyme that is activated to produce [[superoxide anion]]. Mutations in this gene have been associated with [[chronic granulomatous disease]].<ref name="entrez">{{cite web | title = Entrez Gene: NCF1 neutrophil cytosolic f…	20	10370	DOID:3265	chronic granulomatous disease	Disease Ontology	disease	chronic granulomatous disease--ncbo_text_direct--20.0	Mutations in this gene have been associated with [[chronic granulomatous disease]].	NCBI Gene,	TRUE	32.3783	none	0.737828	1a
2162	Coagulation factor XIII, A1 polypeptide	Summary	John of Reading	0.219943	5	{{PBB_Summary | section_title = | summary_text = This gene encodes the coagulation factor XIII A subunit. Coagulation factor XIII is the last zymogen to become activated in the blood coagulation cascade. Plasma factor XIII is a heterotetramer composed of 2 A subunits and 2 B subunits. The A subunits have catalytic function, and the B subunits do not have enzymatic activity and may serve as plasma…	10	9075	DOID:11946	habitual abortion	Disease Ontology	disease	habitual abortion--ncbo_text_direct--10.0	These defects can result in a lifelong bleeding tendency, defective wound healing, and habitual abortion.	2491853, NCBI Gene,	TRUE	31.4656	none	0.646562	1a
10008	KCNE3	Function	Boghog	0.219943	5	[[hypokalemic periodic paralysis]]	10	8601	DOID:14452	Hypokalemic periodic paralysis	Disease Ontology	disease	hypokalemic periodic paralysis--ncbo_text_direct--10.0	Mutations in this gene are associated with [[hypokalemic periodic paralysis]] and [[Brugada syndrome]] .	19122847, NCBI Gene,	FALSE	32.4546	none	0.745459	1a
462	Antithrombin	Role in disease	Jfdwolff	0.219943	10	[[thrombosis]]	10	40403	DOID:2461	Thrombosis	Disease Ontology	disease	thrombosis--ncbo_text_direct--10.0	[[Antithrombin deficiency]] generally comes to light when a patient suffers recurrent venous [[thrombosis]] and [[pulmonary embolism]] .		FALSE	7.56588	none	0.756588	1a
29940	DSE (gene)	Summary	Boghog	0.219943	5	s in cancer patients and may be useful for specific	10	4810	DOID:162	cancer	Disease Ontology	disease	cancer--ncbo_text_direct--10.0	This antigen possesses tumor [[epitope]] s capable of inducing [[HLA-A24]] -restricted and tumor-specific cytotoxic [[T lymphocyte]] s in cancer patients and may be useful for specific [[immunotherapy]] .		FALSE	2.47034	none	0.247034	1a	a very broad statement
55695	NSUN5	Summary	Maudemiller	0.219943	6	{{PBB_Summary | section_title = | summary_text = This gene encodes a protein with similarity to p120 (NOL1), a 120-kDa proliferation-associated nucleolar [[antigen]] that is a member of an evolutionarily conserved protein family. This gene is deleted in Williams syndrome, a multisystem developmental disorder caused by the deletion of contiguous genes at 7q11.23. Alternative splicing of this gene …	10	4210	DOID:1928	Williams syndrome	Disease Ontology	disease	Williams syndrome--ncbo_text_direct--10.0	This gene is deleted in Williams syndrome, a multisystem developmental disorder caused by the deletion of contiguous genes at 7q11.23.		TRUE	6.26643	none	0.626643	1a
3479	Insulin-like growth factor 1	a diagnostic test	Alteripse	0.219943	10	Interpretation of IGF-1 levels is complicated by the wide normal ranges, and variations by age, sex, and pubertal stage. Clinically significant conditions and changes may be masked by the wide normal ranges. Sequential management over time is often useful for the management of several types of pituitary disease, undernutrition, and	10	29587	DOID:2445	pituitary disease	Disease Ontology	disease	pituitary disease--ncbo_text_direct--10.0	Sequential management over time is often useful for the management of several types of pituitary disease, undernutrition, and growth problems.		FALSE	6.37594	none	0.637594	1a
5649	Reelin	Lissencephaly	CopperKettle	0.219943	9	[[Norman-Roberts syndrome]]	10	129708	DOID:9259	Norman-Roberts syndrome	Disease Ontology	disease	Norman-Roberts syndrome--ncbo_text_direct--10.0	Disruptions of the RELN gene are considered to be the cause of the rare form of [[lissencephaly]] with [[cerebellar hypoplasia]] called [[Norman-Roberts syndrome]] .	15309195, 17504759, 10973257,	FALSE	31.2401	none	0.62401	1a
2894	GRID1	Clinical significance	Boghog2	0.219943	5	[[schizophrenia]]	10	5513	DOID:5419	schizophrenia	Disease Ontology	disease	schizophrenia--ncbo_text_direct--10.0	Several [[genetic epidemiology]] studies have shown a strong association between several variants of the GRID1 gene and increased risk of developing [[schizophrenia]] .	19346103, 17490860,	FALSE	28.0307	none	0.303073	1a
7879	RAB7A	Summary	Zigger	0.219943	6	[[HSAN Type I|Hereditary sensory neuropathy type 1C]]	20	5216	DOID:10596	hereditary sensory neuropathy	Disease Ontology	disease	`--ncbo_text_direct--20.0	In addition, it has been shown to have a fundamental role in the cellular vacuolation induced by the cytotoxin VacA of Helicobacter pylori.[supplied by OMIM] Various mutations of RAB7A are associated with [[HSAN Type I|Hereditary sensory neuropathy type 1C]] (HSN IC), also known as [[Charcot-Marie-Tooth disease|Charcot-Marie-Tooth syndrome type 2B]] (CMT2B).	NCBI Gene, 11179213, 18348718,	TRUE	32.1005	none	0.710054	1a
5176	PEDF	Summary	JohnLattier	0.219943	8	[[choroidal neovascularization]]	10	21671	DOID:1418	Choroidal Neovascularization	Disease Ontology	disease	choroidal neovascularization--ncbo_text_direct--10.0	Found in [[vertebrates]] , this 50 kDa protein holds promise in the treatment of such conditions as [[choroidal neovascularization]] , [[heart disease]] , and [[cancer]] .	19180572, 8434014, NCBI Gene,	FALSE	32.3053	none	0.730534	1a
2737	GLI3	association	Biosi	0.219943	9	Greig cephalopolysyndactyly syndrome,	10	8382	DOID:14761	Greig cephalopolysyndactyly syndrome	Disease Ontology	disease	Greig cephalopolysyndactyly syndrome--ncbo_text_direct--10.0	Mutations in this gene have been associated with several diseases, including Greig cephalopolysyndactyly syndrome, Pallister-Hall syndrome, preaxial polydactyly type IV, and postaxial polydactyly types A1 and B.	20360384, NCBI Gene,	FALSE	33.5514	none	0.85514	1a
2335	Fibronectin	cancer	AllWorthLettingGo	0.219943	10	[[carcinoma]]	20	23098	DOID:305	carcinoma	Disease Ontology	disease	carcinoma--ncbo_text_direct--20.0	Fibronectin has been implicated in [[carcinoma]] development.	16397245,	FALSE	32.4593	none	0.745927	1a
7157	P53	disease	Magnus Manske	0.219943	10	[[Li-Fraumeni syndrome]]	10	99547	DOID:3012	Li-Fraumeni syndrome	Disease Ontology	disease	Li-Fraumeni syndrome--ncbo_text_direct--10.0	People who inherit only one functional copy of the TP53 gene will most likely develop tumors in early adulthood, a disease known as [[Li-Fraumeni syndrome]] .	12534345,	FALSE	32.4223	none	0.742231	1a
5327	Tissue plasminogen activator	Recombinant tissue plasminogen activators	Mikael HÃ¤ggstrÃ¶m	0.219943	8	[[acute myocardial infarction]]	10	12091	DOID:9408	acute myocardial infarction	Disease Ontology	disease	acute myocardial infarction--ncbo_text_direct--10.0	[[Reteplase]] is FDA-approved for [[acute myocardial infarction]] , where it has more convenient administration and faster thrombolysis than alteplase.	http://emedicine.medscape.com/article/811234-overview,	FALSE	32.6566	none	0.765658	1a
4986	Kappa Opioid receptor	addiction	Nemesis75	0.219943	10	of drug abuse and is reflected	10	39298	DOID:302	drug abuse	Disease Ontology	disease	drug abuse--ncbo_text_direct--10.0	Childhood stress/abuse is a well known predictor of drug abuse and is reflected in alterations of the ?- and ?-opioid systems.	18203949,	FALSE	30.1929	none	0.519292	1a
760	Carbonic anhydrase II	Summary	Biophys	0.219943	5	[[renal tubular acidosis]]	20	9767	DOID:14219	renal tubular acidosis	Disease Ontology	disease	renal tubular acidosis--ncbo_text_direct--20.0	Defects in this enzyme are associated with [[osteopetrosis]] and [[renal tubular acidosis]] .	11606574,	FALSE	32.0569	none	0.705688	1a
673	BRAF (gene)	Clinical significance	Boghog2	0.141851	8	[[cardiofaciocutaneous syndrome]]	10	17283	DOID:14700	CARDIOFACIOCUTANEOUS SYNDROME	Disease Ontology	disease	cardiofaciocutaneous syndrome--ncbo_text_direct--10.0	Inherited mutations in this gene cause [[cardiofaciocutaneous syndrome]] , a disease characterized by heart defects, mental retardation and a distinctive facial appearance.	12970315, 16825433,	FALSE	31.9723	none	0.697235	1a
5196	Platelet factor 4	Summary	Jfdwolff	0.219943	7	have also been found in patients with thrombosis and features resembling HIT but no prior administration of heparin.	10	9950	DOID:2461	Thrombosis	Disease Ontology	disease	thrombosis--ncbo_text_direct--10.0	PF4 [[autoantibody|autoantibodies]] have also been found in patients with thrombosis and features resembling HIT but no prior administration of heparin.	18589060,	FALSE	31.3872	none	0.638723	1a
5788	PTPRC	Function	Stevenfruitsmaak	0.219943	8	[[chronic lymphocytic leukemia]]	10	9653	DOID:1040	chronic lymphocytic leukemia	Disease Ontology	disease	chronic lymphocytic leukemia--ncbo_text_direct--10.0	It is expressed in [[lymphoma]] s, [[B-cell]] [[chronic lymphocytic leukemia]] , [[hairy cell leukemia]] , and [[acute nonlymphocytic leukemia]] .		FALSE	4.8444	none	0.48444	1a
10060	ABCC9	Function	Arcadian	0.219943	8	[[dilated cardiomyopathy]]	10	8489	DOID:12930	dilated cardiomyopathy	Disease Ontology	disease	dilated cardiomyopathy--ncbo_text_direct--10.0	SUR2A &mdash; uses exon 38A SUR2B &mdash; uses exon 38B SUR-delta-14 &mdash; lack exon 14 and uses exon 38A It has been associated with [[dilated cardiomyopathy]] .	15034580,	FALSE	31.2529	none	0.625289	1a
2784	GNB3	Summary	AndrewGNF	0.219943	6	{{PBB_Summary | section_title = | summary_text = Heterotrimeric guanine nucleotide-binding proteins (G proteins), which integrate signals between receptors and effector proteins, are composed of an alpha, a beta, and a gamma subunit. These subunits are encoded by families of related genes. This gene encodes a beta subunit. Beta subunits are important regulators of alpha subunits, as well as of ce…	20	7595	DOID:9970	obesity	Disease Ontology	disease	obesity--ncbo_text_direct--20.0	A single-nucleotide polymorphism (C825T) in this gene is associated with essential hypertension and obesity.		TRUE	4.39864	none	0.439864	1a
6091	ROBO1	Summary	Tim bates	0.219943	5	[[dyslexia]]	20	9127	DOID:4428	dyslexia	Disease Ontology	disease	dyslexia--ncbo_text_direct--20.0	ROBO1 was implicated in communication disorder based on a Finnish pedigree with severe [[dyslexia]] .		FALSE	4.69097	none	0.469097	1a
1312	Catechol-O-methyl transferase	Genetics	Vaughan	0.141851	8	[[schizophrenia]]	10	16078	DOID:5419	schizophrenia	Disease Ontology	disease	schizophrenia--ncbo_text_direct--10.0	Fact|date=May 2008 Comparable effects on similar cognitive tasks, the frontal lobes, and the neurotransmitter dopamine have also all been linked to [[schizophrenia]] .		FALSE	5.1546	none	0.51546	1a
6444	SGCD	Summary	Cmcnicoll	0.219943	6	{{PBB_Summary | section_title = | summary_text = The protein encoded by this gene is one of the four known components of the [[sarcoglycan]] complex, which is a subcomplex of the [[dystrophin-glycoprotein complex]] (DGC). DGC forms a link between the F-actin cytoskeleton and the extracellular matrix. This protein is expressed most abundantly in skeletal and cardiac muscle. The mutations in this g…	10	10178	DOID:11724	limb-girdle muscular dystrophy	Disease Ontology	disease	limb-girdle muscular dystrophy--ncbo_text_direct--10.0	The mutations in this gene have been associated with autosomal recessive [[limb-girdle muscular dystrophy]] and [[dilated cardiomyopathy]].		TRUE	7.28329	none	0.728329	1a
4985	Delta Opioid receptor	Function	Arcadian	0.219943	9	[[ischemia]]	20	20522	DOID:326	ischemia	Disease Ontology	disease	ischemia--ncbo_text_direct--20.0	Experimentally, if short periods of transient [[ischemia]] are induced the downstream tissues are robustly protected if longer-duration interruption of the blood supply is then effected.	16584118,	FALSE	31.0877	none	0.608773	1a
949	SCARB1	Summary	Boghog2	0.219943	6	[[atherosclerosis]]	10	9263	DOID:1936	Atherosclerosis	Disease Ontology	disease	atherosclerosis--ncbo_text_direct--10.0	This movement of [[cholesterol]] is known as [[reverse cholesterol transport]] and is a protective mechanism against the development of [[atherosclerosis]] , which is the principal cause of [[heart disease]] and [[stroke]] .	19067971,	FALSE	30.7827	none	0.57827	1a
7450	Von Willebrand factor	Summary	Jfdwolff	0.219943	9	[[hemolytic-uremic syndrome]]	10	10553	DOID:12554	hemolytic-uremic syndrome	Disease Ontology	disease	hemolytic-uremic syndrome--ncbo_text_direct--10.0	It is deficient or defective in [[von Willebrand disease]] and is involved in a large number of other diseases, including [[thrombotic thrombocytopenic purpura]] , [[Heyde's syndrome]] , and possibly [[hemolytic-uremic syndrome]] .	9759493,	FALSE	31.8028	none	0.680283	1a
3146	HMGB1	Role in Inflammation	Clearp	0.219943	0	[[ischemia]]	20	10683	DOID:326	ischemia	Disease Ontology	disease	ischemia--ncbo_text_direct--20.0	Antibodies that neutralize HMGB1 confer protection against damage and tissue injury during [[arthritis]] , [[colitis]] , [[ischemia]] , [[sepsis]] , endotoxemia, and [[systemic lupus erythematosis]] .	11106654,	FALSE	31.3197	none	0.631966	1a
4885	NPTX2	Clinical significance	Boghog	0.219943	5	[[Parkinson disease]]	10	4556	DOID:14330	Parkinson disease	Disease Ontology	disease	Parkinson disease--ncbo_text_direct--10.0	Up-regulation of this gene in [[Parkinson disease]] (PD) tissues suggests that the protein may be involved in the pathology of PD.	NCBI Gene,	FALSE	29.3379	none	0.43379	1a
102	ADAM10	significance	DanHazelrigg	0.219943	6	malaria	10	15940	DOID:12365	malaria	Disease Ontology	disease	malaria--ncbo_text_direct--10.0	A number of different proteins on the surface of [[Plasmodium falciparum]] malaria parasites help the invaders bind to red blood cells.		FALSE	3.33909	none	0.333909	1a
2516	Steroidogenic factor 1	Clinical significance	Nbauman	0.219943	6	<40 years of age, which occurs in 1% of all women. [[Missense mutation|Missense]], in-frame and [[frameshift mutation]]s of NR5A1 have been found in families with 46,XY disorders of sex development, 46,XX [[gonadal dysgenesis]] and 46,XX [[premature ovarian failure|primary ovarian insufficiency]]. 46,XY individuals may have ambiguous or female genitals. Individuals of either [[karyotype]] may not…	20	12191	DOID:14447	gonadal dysgenesis	Disease Ontology	disease	gonadal dysgenesis--ncbo_text_direct--20.0	[[Missense mutation|Missense]], in-frame and [[frameshift mutation]]s of NR5A1 have been found in families with 46,XY disorders of sex development, 46,XX [[gonadal dysgenesis]] and 46,XX [[premature ovarian failure|primary ovarian insufficiency]].		FALSE	7.59249	none	0.759249	1a
2677	Gamma-glutamyl carboxylase	Clinical significance	Boghog2	0.607782	5	disorder with multiple coagulation factor deficiency.	10	7172	DOID:2232	coagulation factor deficiency	Disease Ontology	disease	coagulation factor deficiency--ncbo_text_direct--10.0	Mutations in this gene are associated with vitamin K-dependent coagulation defect and [[Pseudoxanthoma elasticum|PXE]] -like disorder with multiple coagulation factor deficiency.	17110937, NCBI Gene,	FALSE	33.1919	none	0.819195	1a
55328	Renalase	Function	Stevenfruitsmaak	0.219943	9	[[hypertension]]	10	6831	DOID:10763	hypertension	Disease Ontology	disease	hypertension--ncbo_text_direct--10.0	These include raised blood pressure ( [[hypertension]] ), increased heart rate ( [[tachycardia]] ), increased blood vessel resistance ( [[vasoconstriction]] ) and an increased catecholamine response.		FALSE	4.36279	none	0.436279	1a
7225	TRPC6	Summary	El3ctr0nika	0.219943	7	[[focal segmental glomerulosclerosis]]	10	7050	DOID:1312	focal segmental glomerulosclerosis	Disease Ontology	disease	focal segmental glomerulosclerosis--ncbo_text_direct--10.0	It has been associated with [[Depression (mood)|depression]] and [[anxiety]] (see [[TRPC6#Ligands|below]] ), as well as with [[focal segmental glomerulosclerosis]] (FSGS).	14699131, 15879175, 14761972,	FALSE	32.2884	none	0.728839	1a
5741	Parathyroid hormone	Clinical significance	172.207.178.245	0.141851	10	[[adenoma]]	20	18470	DOID:657	adenoma	Disease Ontology	disease	adenoma--ncbo_text_direct--20.0	The causes are parathyroid [[adenoma]] , parathyroid [[hyperplasia]] and parathyroid cancer.		FALSE	7.60821	none	0.760821	1a
1209	Cleft lip and palate transmembrane protein 1	Summary	Hodja Nasreddin	0.219943	6	[[Cleft lip and palate|Cleft lip with or without cleft palate]]	20	5596	DOID:674	cleft palate	Disease Ontology	disease	cleft palate--ncbo_text_direct--20.0	[[Cleft lip and palate|Cleft lip with or without cleft palate]] is a common [[birth defect]] that is genetically complex.		FALSE	5.30701	none	0.530701	1a
2335	Fibronectin	Summary	AllWorthLettingGo	0.219943	9	[[cancer]]	10	23098	DOID:162	cancer	Disease Ontology	disease	cancer--ncbo_text_direct--10.0	Altered fibronectin [[gene expression|expression]] , [[protein degradation|degradation]] , and organization has been associated with a number of [[pathologies]] , including [[cancer]] and [[fibrosis]] .	12244123, 18451144, 9398676, 16061370,	FALSE	30.1474	none	0.514739	1a
115650	TNFRSF13C	Summary	?????	0.219943	3	{{PBB_Summary | section_title = | summary_text = B cell-activating factor (BAFF) enhances B-cell survival in vitro and is a regulator of the peripheral B-cell population. Overexpression of Baff in mice results in mature B-cell hyperplasia and symptoms of systemic lupus erythematosus (SLE). Also, some SLE patients have increased levels of BAFF in serum. Therefore, it has been proposed that abnorma…	20	6976	DOID:352	hyperplasia	Disease Ontology	disease	hyperplasia--ncbo_text_direct--20.0	Overexpression of Baff in mice results in mature B-cell hyperplasia and symptoms of systemic lupus erythematosus (SLE).		TRUE	4.75554	none	0.475554	1a
2056	Erythropoietin	effects	Katnap01	0.141851	9	[[Retinopathy of prematurity]]	10	33533	DOID:13025	Retinopathy of Prematurity	Disease Ontology	disease	Retinopathy of prematurity--ncbo_text_direct--10.0	Early treatment with erythropoietin correlated with an increase in the risk of [[Retinopathy of prematurity]] in premature infants who had anemia of prematurity, raising concern that the angiogenic actions of erythropoietin may exacerbate retinopathy.	16856062, 16856063,	FALSE	31.5592	child	0.655922	1a
56547	MMP26	Function	Boghog2	0.219943	3	in normal physiological processes, such as embryonic development, reproduction, and tissue remodeling, as well as in disease processes, such as arthritis and metastasis. Most MMP's are secreted as inactive proproteins which are activated when cleaved by extracellular proteinases. The encoded protein degrades type IV	20	8662	DOID:848	arthritis	Disease Ontology	disease	arthritis--ncbo_text_direct--20.0	Proteins of the matrix metalloproteinase ( [[matrix metalloproteinase|MMP]] ) family are involved in the breakdown of [[extracellular matrix]] in normal physiological processes, such as embryonic development, reproduction, and tissue remodeling, as well as in disease processes, such as arthritis and metastasis.	NCBI Gene,	FALSE	28.875	none	0.387496	1a
2200	FBN1	Summary	Boghog2	0.219943	7	[[ectopia lentis]]	10	4426	DOID:11363	Ectopia Lentis	Disease Ontology	disease	ectopia lentis--ncbo_text_direct--10.0	Mutations in this gene are associated with [[Marfan syndrome]] , isolated [[ectopia lentis]] , autosomal dominant [[Weill-Marchesani syndrome]] , MASS syndrome, and Shprintzen-Goldberg [[craniosynostosis]] syndrome.	NCBI Gene,	FALSE	33.9676	none	0.896761	1a
2155	Factor VII	Therapeutic use	Jfdwolff	0.219943	9	[[hemophilia]]	20	6490	DOID:2230	hemophilia	Disease Ontology	disease	hemophilia--ncbo_text_direct--20.0	[[Recombinant DNA|Recombinant]] human factor VIIa (NovoSeven, eptacog alfa [activated], ATC code B02BD08) has been introduced for use in uncontrollable [[hemorrhage|bleeding]] in [[hemophilia]] patients (with [[Factor VIII]] or [[Factor IX|IX]] deficiency) who have developed inhibitors against replacement coagulation factor.	12787023,	FALSE	32.8461	none	0.78461	1a
23435	TARDBP	significance	Optigan13	0.141851	9	[[AIDS|acquired immunodeficiency syndrome]]	10	11821	DOID:635	acquired immunodeficiency syndrome	Disease Ontology	disease	acquired immunodeficiency syndrome--ncbo_text_direct--10.0	[[HIV]] -1, the causative agent of [[AIDS|acquired immunodeficiency syndrome]] (AIDS), contains an [[RNA]] [[genome]] that produces a chromosomally integrated [[DNA]] during the replicative cycle.		FALSE	4.74688	none	0.474688	1a
4914	TrkA receptor	Summary	CopperKettle	0.219943	7	[[mental retardation]]	10	15962	DOID:1059	mental retardation	Disease Ontology	disease	mental retardation--ncbo_text_direct--10.0	Mutations in this gene have been associated with [[congenital insensitivity to pain with anhidrosis]] , [[Self-injury|self-mutilating behavior]] , [[mental retardation]] and [[cancer]] .		FALSE	4.6666	none	0.46666	1a
2736	GLI2	Clinical significance	Boghog	0.219943	5	[[Greig cephalopolysyndactyly syndrome]]	10	12765	DOID:9251	Greig cephalopolysyndactyly syndrome	Disease Ontology	disease	Greig cephalopolysyndactyly syndrome--ncbo_text_direct--10.0	Mutations of the GLI2 gene are associated with several phenotypes including [[Greig cephalopolysyndactyly syndrome]] , [[Pallister-Hall syndrome]] , preaxial [[polydactyly]] type IV, postaxial polydactyly types A1 and B.	NCBI Gene,	FALSE	32.6522	none	0.765216	1a
1586	CYP17A1	Summary	CopperKettle	0.219943	6	[[pseudohermaphroditism]]	10	4010	DOID:3765	Pseudohermaphroditism	Disease Ontology	disease	pseudohermaphroditism--ncbo_text_direct--10.0	Mutations in this gene are associated with [[Congenital adrenal hyperplasia due to 17 alpha-hydroxylase deficiency|17 alpha-hydroxylase deficiency]] , [[17 alpha-hydroxylase/17,20-lyase deficiency]] , [[pseudohermaphroditism]] , and [[adrenal hyperplasia]] .	NCBI Gene,	FALSE	31.9959	none	0.699589	1a
2912	Metabotropic glutamate receptor 2	PAMs	87.183.115.58	0.607782	1	schizophrenia.	10	12562	DOID:5419	schizophrenia	Disease Ontology	disease	schizophrenia--ncbo_text_direct--10.0	mGluR2 potentiation is a new approach for the treatment of schizophrenia.	19079073, 20005096, 19932615,	FALSE	29.627	none	0.462702	1a
7102	TSPAN7	Summary	Arcadian	0.219943	5	{{PBB_Summary | section_title = | summary_text = The protein encoded by this gene is a member of the transmembrane 4 superfamily, also known as the tetraspanin family. Most of these members are cell-surface proteins that are characterized by the presence of four hydrophobic domains. The proteins mediate signal transduction events that play a role in the regulation of cell development, activation,…	20	7041	DOID:14261	fragile X syndrome	Disease Ontology	disease	fragile X syndrome--ncbo_text_direct--20.0	This gene is associated with [[X-linked mental retardation]] and neuropsychiatric diseases such as [[Huntington's chorea]], [[fragile X syndrome]] and [[myotonic dystrophy]].	NCBI Gene,	TRUE	30.7683	none	0.576829	1a
22954	TRIM32	Mutation-associated diseases	Boghog2	0.219943	6	[[Limb-girdle muscular dystrophy]]	10	12676	DOID:11724	limb-girdle muscular dystrophy	Disease Ontology	disease	Limb-girdle muscular dystrophy--ncbo_text_direct--10.0	[[Limb-girdle muscular dystrophy]] type2H (LGMD2H): LGMD2H is caused by 4 mutations of TRIM32 in the C-terminal NHL domain: D487N (third NHL repeat), R394H (first NHL repeat), T520TfsX13 (fourth NHL repeat), and D588del (fifth NHL repeat).	19349376,	FALSE	32.8466	none	0.784656	1a
56606	SLC2A9	Summary	Una Smith	0.219943	6	[[hyperuricemia]]	20	5832	DOID:1920	hyperuricemia	Disease Ontology	disease	hyperuricemia--ncbo_text_direct--20.0	SLC2A9 has also recently been found to transport [[uric acid]] , and genetic variants of the transporter have been linked to increased risk of development of both [[hyperuricemia]] and [[gout]] .	18327257, 18327256,	FALSE	32.063	none	0.706297	1a
948	CD36	Summary	134.226.92.35	0.219943	6	[[Alzheimer's disease]]	20	29672	DOID:10652	Alzheimer's disease	Disease Ontology	disease	Alzheimer's disease--ncbo_text_direct--20.0	It may be involved in glucose intolerance, [[atherosclerosis]] , arterial [[hypertension]] , [[diabetes]] , [[cardiomyopathy]] and [[Alzheimer's disease]] .	10964685, 17673938, 8798390,	FALSE	29.4378	none	0.443783	1a
1813	Dopamine receptor D2	Function	CopperKettle	0.403958	9	[[myoclonus dystonia]]	10	14478	DOID:309	Myoclonus	Disease Ontology	disease	myoclonus--ncbo_text_direct--10.0	A [[missense mutation]] in this gene causes [[myoclonus dystonia]] ; other mutations have been associated with [[schizophrenia]] .	15211624, http://www.schizophreniaforum.org/res/sczgene/geneoverview.asp?geneid=93,	FALSE	31.2874	none	0.628742	1a
10686	CLDN16	Summary	Giraffedata	0.219943	6	{{PBB_Summary | section_title = | summary_text = Tight junctions represent one mode of cell-to-cell adhesion in epithelial or endothelial cell sheets, forming continuous seals around cells and serving as a physical barrier to prevent solutes and water from passing freely through the paracellular space. These junctions are composed of sets of continuous networking strands in the outwardly facing c…	20	6614	DOID:12679	nephrocalcinosis	Disease Ontology	disease	nephrocalcinosis--ncbo_text_direct--20.0	Defects in this gene are a cause of primary hypomagnesemia, which is characterized by massive renal magnesium wasting with hypomagnesemia and hypercalciuria, resulting in nephrocalcinosis and renal failure.	NCBI Gene,	TRUE	32.7859	none	0.778589	1a
847	Catalase	Cellular role	PhishRCool	0.00892442	10	[[acatalasia]]	10	27932	DOID:2582	acatalasia	Disease Ontology	disease	acatalasia--ncbo_text_direct--10.0	Some human beings have very low levels of catalase ( [[acatalasia]] ), yet show few ill effects.		FALSE	6.30784	none	0.630784	1a
79923	Homeobox protein NANOG	medicine	Una Smith	0.141851	9	[[teratoma|immature teratoma]]	20	18314	DOID:3307	teratoma	Disease Ontology	disease	teratoma--ncbo_text_direct--20.0	Expression of NANOG by [[teratoma|immature teratoma]] and [[choriocarcinoma]] is unknown.		FALSE	5.70044	none	0.570044	1a
64805	P2Y12	Summary	Boghog2	0.219943	6	[[thrombosis|thromboembolism]]	10	3461	DOID:2036	Thromboembolism	Disease Ontology	disease	thromboembolism--ncbo_text_direct--10.0	This receptor is involved in [[platelet_aggregation#Adhesion_and_aggregation|platelet aggregation]] , and is a potential target for the treatment of [[thrombosis|thromboembolism]] s and other clotting disorders.		FALSE	5.82896	none	0.582896	1a
5447	Cytochrome P450 reductase	Williams Syndrome	WSGene	0.219943	8	[[Williams syndrome]]	10	13900	DOID:1928	Williams syndrome	Disease Ontology	disease	Williams syndrome--ncbo_text_direct--10.0	[[Williams syndrome]] is a genetic disorder characterized by the deletion of genetic material approximately 1.		FALSE	4.66437	none	0.466437	1a
283120	H19 (gene)	Choriocarcinomas	JL-Bot	0.219943	10	[[Choriocarcinoma]]	10	44776	DOID:3594	choriocarcinoma	Disease Ontology	disease	Choriocarcinoma--ncbo_text_direct--10.0	[[Choriocarcinoma]] s, in contrast to adrenal carcinomas, have upregulated H19 and downregulated IGF2 expression.	9062579, 7536897,	FALSE	31.1176	none	0.611759	1a

## Sheet: pivot on evaluation
					all
				Exact (Precision)	0.8198
Count of DO curator evaluation				Same Lineage (Precision)	0.902646
Row Labels	Total			Same Lineage + Good candidates (Precision)	0.932859
1a	175			Total predicted (Recall)	1
1b	9
2a	9				Total
3a	2			1a	175
3b	18			1b	9
Grand Total	213			2a	9
				3a	2
				3b	18
				3c	0
Evaluation class	%	Total		3d	0
1a	0.821596	175			213
1b	0.0422535	9
1c	0	0
2a	0.0422535	9
2b	0	0			total
3a	0.00938967	2		child	63
3b	0.084507	18		direct	693
3c	0	0		none	2070
Grand Total		213		parent	157
				Grand Total	2983

## Sheet: D0_vs_GO
	Row Labels	DO	GO		Row Labels	DO	GO			DO	GO
	1a	175	8		1a	0.821596	0.0408163		probably valid	193	88
	1b	9	21		1b	0.0422535	0.107143		probably invalid	23	108
	2a	9	59		2a	0.0422535	0.30102
	3a	2	33		3a	0.00938967	0.168367			DO	GO
	3b	18	74		3b	0.084507	0.377551		probably valid	0.906103	0.44898
	3c	0	1		3c	0	0.00510204		probably invalid	0.107981	0.55102
	Grand Total	213	196		Grand Total	213	196
