# Supplementary material for: Mining the Gene Wiki for functional genomic knowledge
Source: BMC Genomics. 2011 Dec 13;12:603. doi: 10.1186/1471-2164-12-603 (PMC3271090; doi:10.1186/1471-2164-12-603)
Supplement: Additional file 4 — Additional data file 4 provides the results of the manual evaluations on the Gene Ontology sample. [file 1471-2164-12-603-S4.XLSX]

## Sheet: data
Entrez_gene_id	Source_wiki_page_title	Section_heading	Author	WT-Article	WT_annotation	WT_block	Annotator_score	Article_length	Target_accession	Target_preferred_term	Target_vocabulary	Vocabulary_branch	Evidence	Surrounding sentence	References	Is PBB	Matches_existing_annotation	Normalized Yahoo Similarity	NYS-above0.595	Panther	GeneGo	FuncBase_Score	FuncBase_hit	GOA prior	Candidate "Score" by DGH	DGH Comment
181	Agouti-related peptide	Function	unknown	0.219943	0		10	17299	GO:0032094	response to food	44171	biological_process	response to food--ncbo_text_direct--10.0	[[Adipocytes]] secrete leptin in response to food intake.		FALSE	none	0.676767	TRUE	none	direct	0	parent	0.000892	3b	Statement seems to be about leptin.
190	DAX1	Function	Wouterstomp	0.219943	9	). DAX1 controls the activity of certain genes in the cells that form these tissues during embryonic development. Proteins that control the activity of other genes are known as transcription factors. DAX1 also plays a role in regulating hormone production in these tissues after	10	12566	GO:0009790	embryonic development	44171	biological_process	embryonic development--ncbo_text_direct--10.0	DAX1 controls the activity of certain genes in the cells that form these tissues during embryonic development.		FALSE	none	0.613506	TRUE	none	none	0	none	0.0376254	1b	The Human gene is already annotated to 'male gonad development', which is partially embryonic in nature. That term however is not a child of 'embryonic development' because I'm gonad development continues after the embryonic period. I could imagine annotating to a new GO term like 'embryonic male gonad development'..which would be a child of 'male gonad development' and 'embyonic development'.	non-specific term
302	Annexin A2	Summary	Boghog	0.219943	6	[[exocytosis]]	10	11906	GO:0006887	exocytosis	44171	biological_process	exocytosis--ncbo_text_direct--10.0	It is a calcium-dependent phospholipid-binding protein whose function is to help organize [[exocytosis]] of intracellular proteins to the extracellular domain.		FALSE	none	0.67503	TRUE	none	direct	0	child	0.0124861	1b	I think the correct annotation would be 'calcium ion dependent exocytosis'. PMID:17082761 suggests this..may need to dig for the direct evidence which could be in a MOD.	correlation not causation
332	Survivin	Expression in cancer as a tool for cancer-directed therapy	TTsang1	0.141851	10	mRNA of the gene of interest that works to silence the expression of a particular gene by its complementary binding. siRNAs bound to the respective mRNA results in disruption of translation of that particular gene and thus the absence of that protein in the cell. Thus, the use of siRNAs has great potential	10	61867	GO:0006412	translation	44171	biological_process	translation--ncbo_text_direct--10.0	siRNAs bound to the respective mRNA results in disruption of translation of that particular gene and thus the absence of that protein in the cell.		FALSE	none	0.376147		none	child	0	parent	0.0234671	3b	The sentence doesn't really say anything about the gene being involved in the process of translation.
353	Adenine phosphoribosyltransferase	Summary	TimVickers	0.219943	9	[[nucleotide salvage]]	10	7488	GO:0043173	nucleotide salvage	44171	biological_process	nucleotide salvage--ncbo_text_direct--10.0	The protein encoded by this gene, APRTase is an [[enzyme]] involved in the [[purine]] [[nucleotide salvage]] pathway.		FALSE	none	0.712525	TRUE	child	parent	0	child	0.000167	2a	The mouse gene seems to have experimental support for this gene's involvement in "adenine salvage" which should be a child of "nucleotide salvage"…so I would think if one confirmed the orthology of this Human gene with the mouse gene an ISS annotation to "adenine salvage" could be made.
367	Androgen receptor	Non-genomic	JWSchmidt	0.219943	10	[[Ion channel|ion transport]]	10	65689	GO:0006811	ion transport	44171	biological_process	ion transport--ncbo_text_direct--10.0	Androgen binding to cytoplasmic androgen receptors can cause rapid changes in cell function independent of changes in gene transcription, such as changes in [[Ion channel|ion transport]] .	7706276,	FALSE	child	0.707546	TRUE	none	none	0.01	direct	0.0487737	1b	I think the evidence shows a role in regulation of ion transport, rather than directly in the ion transport process itself.	non-specific term
391	RhoG	Function	George Damoulakis	0.219943	8	[[cell motility]]	10	21901	GO:0048870	cell motility	44171	biological_process	cell motility--ncbo_text_direct--10.0	In mammalian cells these include [[cell motility]] (through regulation of the [[actin]] [[cytoskeleton]] ), [[gene transcription]] , [[endocytosis]] , [[neurite]] outgrowth, protection from [[anoikis]] and regulation of the [[neutrophil]] [[NADPH oxidase]] .	15133129, 15620647, 11864571, 17875742, 17570359, 10652265, 10982854, 12376551, 9822605, 16568096, 16621998, 9464532, 11803464, 16339170, 12545154,	FALSE	none	0.691785	TRUE	parent	parent	0	child	0.0329431	2a
427	ASAH1	Summary	Yobot	0.219943	3	{{PBB_Summary | section_title = | summary_text = This gene encodes a [[Heterodimeric#Biochemistry|heterodimeric]] protein consisting of a nonglycosylated alpha subunit and a [[Glycosylation|glycosylated]] beta subunit that is cleaved to the mature enzyme [[Posttranslational modification|posttranslationally]]. The encoded protein catalyzes the synthesis and degradation of [[ceramide]] into [[sphin…	10	7902	GO:0010467	gene expression	44171	biological_process	gene expression--ncbo_text_direct--10.0	In [[Melanocyte|melanocytic cells]] ASAH1 gene expression may be regulated by [[Microphthalmia-associated transcription factor|MITF]] .	19067971,	TRUE	none	0.50727		none	direct	0	parent	0.218116	3b	ASAH1 is having its expressin regulated…it is not involved in the process itself.
537	ATP6AP1	Summary	Giraffedata	0.219943	6	{{PBB_Summary | section_title = | summary_text = This gene encodes a component of a multisubunit enzyme (1 mDa MW) that mediates acidification of eukaryotic intracellular organelles. Vacuolar ATPase (V-ATPase) is composed of a cytosolic V1 (site of the ATP catalytic site) and a transmembrane V0 domain. V-ATPase dependent organelle acidification is necessary for such intracellular processes as pro…	10	5864	GO:0006898	receptor-mediated endocytosis	44171	biological_process	receptor-mediated endocytosis--ncbo_text_direct--10.0	V-ATPase dependent organelle acidification is necessary for such intracellular processes as protein sorting, zymogen activation, and receptor-mediated endocytosis.		TRUE	none	0.569213		direct	direct	0	none	0.00473802	3b	This gene is really involved in 'organelle acidification'..which in turn is required for receptor-mediated endocytosis. Hence this annotation would probably not be made as it represents a consequence of the primary thing the gene is involved in…acidification.
546	ATRX	Function	Boghog	0.219943	6	proteins. This protein is found to undergo cell cycle-dependent phosphorylation, which regulates its nuclear matrix and chromatin association, and suggests its involvement in the gene regulation at interphase and chromosomal segregation in mitosis.	10	9652	GO:0051325	interphase	44171	biological_process	interphase--ncbo_text_direct--10.0	This protein is found to undergo cell cycle-dependent phosphorylation, which regulates its nuclear matrix and chromatin association, and suggests its involvement in the gene regulation at interphase and chromosomal segregation in mitosis.	9499421, NCBI Gene,	FALSE	none	0.574793		parent	direct	0	parent	0.0184504	3b	The gene seems to be involved in gene regulation rather than the process of passing through interphase per se.
631	BFSP1	Summary	Giraffedata	0.219943	6	{{PBB_Summary | section_title = | summary_text = More than 99% of the vertebrate ocular lens is made up of terminally differentiated lens fiber cells. Two lens-specific intermediate filament-like proteins, CP49 (also known as phakinin) and the protein product of this gene, filensin (or CP115), are expressed only after fiber cell differentiation has begun. Both proteins are found in a structurally…	10	5727	GO:0030154	cell differentiation	44171	biological_process	cell differentiation--ncbo_text_direct--10.0	Two lens-specific intermediate filament-like proteins, CP49 (also known as phakinin) and the protein product of this gene, filensin (or CP115), are expressed only after fiber cell differentiation has begun.	NCBI Gene,	TRUE	none	0.564581		parent	none	0	parent	0.113601	3b	This gene product is expressed once fiber cell development has begun, but it doesn't seem to direct that differentiation. It is important for forming a cateract free lens in the eye.
637	BH3 interacting domain death agonist	Interactions	EquationDoc	0.219943	9	that, when activated as part of the cell's response to stress,	10	10749	GO:0006950	response to stress	44171	biological_process	response to stress--ncbo_text_direct--10.0	The p53 protein is a [[transcription factor]] that, when activated as part of the cell's response to stress, regulates many downstream target genes, including BID.	15659383,	FALSE	none	0.530789		none	none	0	parent	0.125028	1b	This gene product is really involved in regulation of apoptosis..but that apoptosis could be induced as part of a response to stress (in the GO sense)..so this could be a viable annotation. A more specific term would be desirable though if possible.	non-specific term
657	BMPR1A	Function	Boghog	0.219943	7	superfamily. TGF-betas and activins transduce their signals through the formation of heteromeric complexes with 2 different types of serine (threonine) kinase receptors: type I receptors of about 50-55 kD and type II receptors of about 70-80 kD. Type II receptors bind ligands in the absence of type I receptors, but they require their respective type I receptors for signaling, whereas type I recep…	10	13657	GO:0023052	signaling	44171	biological_process	signaling--ncbo_text_direct--10.0	Type II receptors bind ligands in the absence of type I receptors, but they require their respective type I receptors for signaling, whereas type I receptors require their respective type II receptors for ligand binding.	NCBI Gene,	FALSE	parent	0.558486		parent	parent	0	parent	0.21689	3d	The Human gene is already annotated to "BMP receptor signaling pathway" which is a child of "signaling".
774	N-type calcium channel	Summary	Mouagip	0.219943	6	[[Image:Synapse diag1.svg|thumb|270px|Neuron A (transmitting) to neuron B (receiving)<BR>1. Mitochondrion <BR>2. Synaptic vesicle with neurotransmitters <BR>3. Autoreceptor<BR>4. Synapse with neurotransmitter released (serotonin) <BR>5. Postsynaptic receptors activated by neuro-transmitter (induction of a postsynaptic potential) <BR>6. Calcium channel<BR>7. Exocytosis of a vesicle<BR>8. Recapture…	10	11740	GO:0006887	exocytosis	44171	biological_process	Exocytosis--ncbo_text_direct--10.0	Synapses allow [[neuron|nerve cells]] to communicate with one another through [[axon]]s and [[dendrite]]s, converting [[action potential|electrical impulses]] into [[neurotransmitter|chemical]] signals.]] FixBunching|mid [[Image:Synapse diag1.svg|thumb|270px|Neuron A (transmitting) to neuron B (receiving)<BR>1. Mitochondrion <BR>2. Synaptic vesicle with neurotransmitters <BR>3. Autoreceptor<BR>4.…	1321501,	FALSE	none	0.667378	TRUE	direct	none	0.01	direct	0.0124861	1b	I think an annotation to 'synaptic vesicle exocytosis' could probably be made.	non-specific term
796	Calcitonin	General characteristics of the active substance	Zeamays	0.219943	10	primarily metabolised via proteolysis in the kidney following parenteral administration. The metabolites lack the specific biological activity of calcitonin. Bioavailability following subcutaneous and intramuscular injection in humans is high and similar for the two routes of administration (71% and 66%, respectively).	10	17976	GO:0006508	proteolysis	44171	biological_process	proteolysis--ncbo_text_direct--10.0	Animal studies have shown that calcitonin is primarily metabolised via proteolysis in the kidney following parenteral administration.		FALSE	none	0.704937	TRUE	none	none	0	none	0.0440914	3b	gene is the target of proteolysis, it is not a player in the process itself.
1000	CDH2	Function	Boghog2	0.219943	5	[[gastrulation]]	10	11041	GO:0007369	gastrulation	44171	biological_process	gastrulation--ncbo_text_direct--10.0	The protein functions during [[gastrulation]] and is required for establishment of [[Symmetry_(biology)#Bilateral_symmetry|left-right asymmetry]] .	19321920,	FALSE	none	0.679873	TRUE	parent	direct	0	none	0.00523969	2a	Could be. Don't find obvious evidence for the Human gene, but the NCAD gene in other vertebrates appears to play a role in their gastrulation cell movements.
1029	P16 (gene)	Clinical significance	Kevinwiatrowski	0.219943	7	aging at a molecular level.	10	21456	GO:0007568	aging	44171	biological_process	aging--ncbo_text_direct--10.0	Therefore p16INK4a could potentially be used as a blood test that measures how fast the body's tissues are aging at a molecular level.	19485966, 12446718, 14612427,	FALSE	none	0.353111		direct	direct	0	parent	0.00735786	2a	Maybe. Might choose a child term..or might decide the gene's association with the concept of aging isn't really a normal function of the gene. It's unclear from a quick look. Really, the gene is involved in cell cycle arrest.
1147	CHUK	differentiation	Celinesan	0.219943	6	cell cycle exit	10	19883	GO:0007049	cell cycle	44171	biological_process	cell cycle--ncbo_text_direct--10.0	In the mouse, IKK-? is required for cell cycle exit and differentiation of the embryonic [[keratinocyte]] s.		FALSE	none	0.115691		none	direct	0	parent	0.0640468	2a	There is evidence supporting this in mice. PMID:20080131
1267	2',3'-Cyclic-nucleotide 3'-phosphodiesterase	Function	Boghog	0.219943	3	[[phosphorylation]]	10	13032	GO:0016310	phosphorylation	44171	biological_process	phosphorylation--ncbo_text_direct--10.0	Deletion of the [[C-terminus]] of CNP or [[phosphorylation]] abolish the catalytic activity of microtubule formation.		FALSE	none	0.584358		none	direct	0	parent	0.0654404	3b	As a phosphodiesterase, this gene would only have peripheral relations to the process of phosphorylation..for example through cAMP-dependent protein kinases.
1378	Complement receptor 1	Summary	Boghog2	0.403958	5	rosetting,	10	16722	GO:0020013	rosetting	44171	biological_process	rosetting--ncbo_text_direct--10.0	Mutations in this gene have also been associated with a reduction in [[Plasmodium falciparum]] rosetting, conferring protection against severe malaria.	19734903,	FALSE	none	0.825876	TRUE	child	direct	0	none	0	3b	rosetting may not be a valid GO term, as it represents the binding of an infected to unifected red blood cells. I would not annotate with this term.
1432	MAPK14	Summary	Minnsurfur2	0.219943	2	{{PBB_Summary | section_title = | summary_text = The protein encoded by this gene is a member of the [[MAP kinase]] family. MAP kinases act as an integration point for multiple biochemical signals, and are involved in a wide variety of cellular processes such as [[cell growth|proliferation]], [[cellular differentiation|differentiation]], [[Transcription (genetics)|transcription]] regulation and […	10	17587	GO:0016049	cell growth	44171	biological_process	cell growth--ncbo_text_direct--10.0	MAP kinases act as an integration point for multiple biochemical signals, and are involved in a wide variety of cellular processes such as [[cell growth|proliferation]], [[cellular differentiation|differentiation]], [[Transcription (genetics)|transcription]] regulation and [[morphogenesis|development]].		TRUE	none	0.61838	TRUE	direct	direct	0.02	direct	0.0162207	2a	Could be…I don't see evidence for this for the Human gene, but maybe some evidence from the mouse gene.
1441	Granulocyte colony-stimulating factor receptor	Summary	Cacycle	0.219943	9	[[cell proliferation]]	10	11457	GO:0008283	cell proliferation	44171	biological_process	cell proliferation--ncbo_text_direct--10.0	The granulocyte colony-stimulating factor receptor is present on precursor cells in the [[bone marrow]] , and, in response to stimulation by G-CSF, initiates [[cell proliferation]] and [[cellular differentiation|differentiation]] into mature neutrophilic [[granulocytes]] and [[macrophages]] .	20237318, 11957189,	FALSE	none	0.603501	TRUE	parent	direct	0	parent	0.0664994	2a	G-CSF is involved in stimulating proliferation of bone marrow cells…so presumably the receptor is involved in this process as well. Clear documentation to back this would have to be searched for however.
1654	DDX3X	Summary	Rjwilmsi	0.219943	6	{{PBB_Summary | section_title = | summary_text = DEAD box proteins, characterized by the conserved motif Asp-Glu-Ala-Asp (DEAD), are putative RNA helicases. They are implicated in a number of cellular processes involving alteration of RNA secondary structure such as translation initiation, nuclear and mitochondrial splicing, and ribosome and spliceosome assembly. Based on their distribution patte…	10	7640	GO:0007283	spermatogenesis	44171	biological_process	spermatogenesis--ncbo_text_direct--10.0	Based on their distribution patterns, some members of this family are believed to be involved in embryogenesis, spermatogenesis, and cellular growth and division.	NCBI Gene,	TRUE	none	0.664182	TRUE	direct	direct	0	none	0.0181717	3b	It is the ddx3y gene that is a member of this gene family which is involved in spermatogenesis. PMID:17979704
1655	DDX5	Function	Boghog	0.219943	5	s. They are implicated in a number of cellular processes involving alteration of RNA secondary structure, such as translation initiation, nuclear and mitochondrial splicing, and ribosome and spliceosome assembly. Based on their distribution patterns, some members of this family are believed to be involved in embryogenesis, spermatogenesis, and cellular growth and division. This gene encodes a DEA…	10	11609	GO:0000245	spliceosome assembly	44171	biological_process	spliceosome assembly--ncbo_text_direct--10.0	They are implicated in a number of cellular processes involving alteration of RNA secondary structure, such as translation initiation, nuclear and mitochondrial splicing, and ribosome and spliceosome assembly.		FALSE	none	0.727832	TRUE	direct	direct	0	child	0.00195095	1a	The "surrounding sentence" is in reference to the family of DEAD box proteins…not DDX5 specifically. The sentence happens to appear on te DDX5 entrez gene page gene summary. Despite that, PMID:12101238 supports this annotation.	correlation not causation
1739	DLG1	Function	Boghog2	0.219943	6	There is some evidence that SAP97 regulates cell-to-cell adhesion during cell death, and may interact with	10	12882	GO:0008219	cell death	44171	biological_process	cell death--ncbo_text_direct--10.0	There is some evidence that SAP97 regulates cell-to-cell adhesion during cell death, and may interact with [[HPV]] .		FALSE	none	0.531119		none	none	0	parent	0.0774247	3b	I think this would only get annotated to 'cell-cell adhesion', which already is annotated.
1902	LPAR1	Function	Boghog2	0.219943	6	The integral membrane protein encoded by this gene is a lysophosphatidic acid (LPA) receptor from a group known as EDG receptors. These receptors are members of the G protein-coupled receptor superfamily. Utilized by LPA for cell signaling, EDG receptors mediate diverse biologic functions, including proliferation, platelet aggregation, smooth muscle contraction, inhibition of neuroblastoma cell d…	10	8535	GO:0006939	smooth muscle contraction	44171	biological_process	smooth muscle contraction--ncbo_text_direct--10.0	Utilized by LPA for cell signaling, EDG receptors mediate diverse biologic functions, including proliferation, platelet aggregation, smooth muscle contraction, inhibition of neuroblastoma cell differentiation, chemotaxis, and tumor cell invasion.		FALSE	none	0.624058	TRUE	none	direct	0	none	0.00345596	2a	I see evidence for a role in vascular smooth muscle remodeling, smooth muscle cell chemotaxis, etc., but no direct evidence for a role in smooth muscle contraction.
1965	EIF2S1	Clinical significance	Boghog2	0.219943	6	secretion, defective transport of proinsulin, and a reduced number of insulin granules in	10	10882	GO:0046903	secretion	44171	biological_process	secretion--ncbo_text_direct--10.0	[[Glucose intolerance]] resulted from reduced [[insulin]] secretion, defective transport of proinsulin, and a reduced number of insulin granules in [[beta cell]] s.		FALSE	none	0.49201		none	none	0	none	0.0358974	3b	secretion would be too far removed from the actual processes this gene appears to be involved in as a translation initiation factor.	cell cycle is a parent term of one already annotated for this gene - should not have been included here.	strike
1996	HuD (protein)	Summary	unknown	0.219943	0		10	9052	GO:0007420	brain development	44171	biological_process	brain development--ncbo_text_direct--10.0	HuD is important in neurons during brain development and plasticity.	17853436, 11948657,	FALSE	none	0.48742		none	none	0	none	0.0186734	2a	PMID:20584986 demonstrates somewhat indirectly a role for HuD in dendrite formation in mice, which would be part of brain development. The proper actual term is probably something like 'neuron differentiation'.
2017	Cortactin	binding	Greenleaves1027	0.219943	9	[[chemotaxis]]	10	22404	GO:0006935	chemotaxis	44171	biological_process	chemotaxis--ncbo_text_direct--10.0	[[Macrophages]] , highly mobile immune cells that engulf cellular debris and [[pathogens]] , are propelled by lamellipodia and identify/migrate toward a target via [[chemotaxis]] ; thus, cortactin must also be activated by receptor kinases that pick up a large variety of chemical signals.	12176742, 11607842, 11018051,	FALSE	none	0.687606	TRUE	none	none	0	child	0.011204	2a	Appears to play a role in leukocyte migration.
2122	EVI1	Angiogenesis	Sioois	0.219943	9	Although the literature is limited on the subject, the well-documented effects on HSCs imply that there is a potential indirect effect of aberrant EVI1 expression on tumoral angiogenesis. HSCs secrete angiopoietin, and its receptor molecule Tie2 has been implicated in angiogenesis of tumors in both humans and	10	36196	GO:0001525	angiogenesis	44171	biological_process	angiogenesis--ncbo_text_direct--10.0	Although the literature is limited on the subject, the well-documented effects on HSCs imply that there is a potential indirect effect of aberrant EVI1 expression on tumoral angiogenesis.	16314052,	FALSE	none	0.569509		none	none	0.02	direct	0.0134337	3b	May play a role in tumors, but I don't see evidence for a role of this gene product in "normal" angiogensis…so not appropriate for GO.
2185	PTK2B	Protein	Forluvoft	0.219943	9	{{PBB_Summary | section_title = | summary_text = This gene encodes a cytoplasmic protein tyrosine kinase which is involved in calcium-induced regulation of ion channels and activation of the map kinase signaling pathway. The encoded protein may represent an important signaling intermediate between neuropeptide-activated receptors or neurotransmitters that increase calcium flux and the downstream …	10	20155	GO:0051899	membrane depolarization	44171	biological_process	membrane depolarization--ncbo_text_direct--10.0	The encoded protein undergoes rapid tyrosine phosphorylation and activation in response to increases in the intracellular calcium concentration, nicotinic acetylcholine receptor activation, membrane depolarization, or protein kinase C activation.		FALSE	none	0.593847		none	direct	0	none	0.00261984	3b	PTK2B appears to be affected by membrane depolarization rather than a participant in regulation of membrane depolarization
2245	FGD1 (gene)	Summary	Boghog	0.219943	3	It also promotes the transition through G1 during the cell cycle and causes tumorgenic transformation of NIH/	10	12673	GO:0007049	cell cycle	44171	biological_process	cell cycle--ncbo_text_direct--10.0	It also promotes the transition through G1 during the cell cycle and causes tumorgenic transformation of NIH/ [[3T3 cells|3T3]] fibroblasts.	9671479, 9624130,	FALSE	none	0.487253		none	none	0	parent	0.0640468	1a
2245	FGD1 (gene)	Summary	Boghog	0.219943	3	The FGD1 gene is located on the short arm of the X-chromosome and is essential for normal mammalian embryonic development. Mice embryos that carried experimentally introduced mutations in the FGD1 gene had skeletal abnormalities affecting bone size, cartilage growth, vertebrae formation and distal extremities.	10	12673	GO:0040007	growth	44171	biological_process	growth--ncbo_text_direct--10.0	Mice embryos that carried experimentally introduced mutations in the FGD1 gene had skeletal abnormalities affecting bone size, cartilage growth, vertebrae formation and distal extremities.	8994827,	FALSE	none	0.297883		direct	none	0.02	direct	0.0319955	3b	The gene product is a signaling molecule that should, if it isn't already, be annotated to terms like regulation of Rho GTPase activity or something.
2268	FGR (gene)	Function	Boghog2	0.219943	5	[[cell adhesion|adhesion]]	10	9904	GO:0007155	cell adhesion	44171	biological_process	cell adhesion--ncbo_text_direct--10.0	The protein localizes to plasma membrane ruffles, and functions as a negative regulator of cell [[cell migration|migration]] and [[cell adhesion|adhesion]] triggered by the beta-2 [[integrin]] signal transduction pathway.	6175084,	FALSE	none	0.527307		direct	none	0	parent	0.0462096	2a	Clear evidence that this gene is involved in regulation of cell migration..but migration and adhesion are very closely related…seems plausible..need more time to search for the direct evidence.
2309	FOXO3	Function	Phenylfairy	0.219943	5	[[phosphorylation]]	10	12542	GO:0016310	phosphorylation	44171	biological_process	phosphorylation--ncbo_text_direct--10.0	These transcription factors share the ability to be inhibited and translocated out of the nucleus on [[phosphorylation]] by proteins such as [[Akt/PKB signaling pathway|Akt/PKB]] in the [[phosphoinositide 3-kinase|PI3K]] signalling pathway (aside from FOXO6, which may be constitutively nuclear).	17634411, 10102273, 14551207,	FALSE	none	0.659351	TRUE	none	direct	0	parent	0.0654404	3b	foxo3 is the target of phosphorylation..not involved in the process itself.
2335	Fibronectin	cancer	AllWorthLettingGo	0.219943	10	[[cell cycle]]	10	23098	GO:0007049	cell cycle	44171	biological_process	cell cycle--ncbo_text_direct--10.0	Fibronectin has been shown to stimulate the [[gonadal steroids]] that interact with [[vertebrate]] [[androgen receptors]] , which are capable of controlling the [[gene expression|expression]] of [[cyclin D]] and related [[genes]] involved in [[cell cycle]] control.		FALSE	none	0.812638	TRUE	parent	none	0	parent	0.0640468	3b	concept is too far removed from real function of fibronectin. It is unlikely we would make an annotation.
2596	Gap-43 protein	Summary	Kleesg	0.219943	7	, during axonal regeneration	10	16702	GO:0031099	regeneration	44171	biological_process	regeneration--ncbo_text_direct--10.0	Gap43 has been termed a 'growth' or 'plasticity' protein because it is expressed at high levels in [[Axon#Growth_and_development|neuronal growth cones]] during [[morphogenesis|development]] , during axonal regeneration and is [[phosphorylation|phosphorylated]] after [[long-term potentiation]] (LTP) and after learning.	NCBI Gene,	FALSE	none	0.435718		parent	direct	0	none	0.00501672	2a	Seems plausible…no direct evidence found.
2670	Glial fibrillary acidic protein	Cellular function	Ehinchcl	0.305339	10	[[G2 phase]]	10	15355	GO:0051319	G2 phase	44171	biological_process	G2 phase--ncbo_text_direct--10.0	There are different sets of kinases at work; [[cdc2]] [[kinase]] acts only at the [[G2 phase]] transition, while other GFAP kinases are active at the cleavage furrow alone.	10822341,	FALSE	none	0.601229	TRUE	none	none	0	child	0.000557	3b	The relation here is that GFAP is phosphorylated by varous kinases during the cell cycle. This does not implicate GFAP in the cell cycle process though.
2671	GFER	Function	Boghog2	0.219943	5	[[oxidative phosphorylation]]	10	8798	GO:0006119	oxidative phosphorylation	44171	biological_process	oxidative phosphorylation--ncbo_text_direct--10.0	The yeast scERV1 gene had been found to be essential for [[oxidative phosphorylation]] , the maintenance of mitochondrial genomes, and the [[cell cycle|cell division cycle]] .	11709497,	FALSE	none	0.504168		none	direct	0	none	0.0057971	3b	It looks like GFER activates MAPK pathway….certainly has a role in intracellular signaling…no evidence for a role in oxidative phosphorylation though.
2705	GJB1	Summary	Yobot	0.219943	3	{{PBB_Summary | section_title = | summary_text = Connexins are membrane-spanning proteins that assemble to form gap junction channels that facilitate the transfer of ions and small molecules between cells (Bergoffen et al., 1993). For a general discussion of connexin proteins, see GJB2 (MIM 121011).[supplied by OMIM]<ref>{{cite web | title = Entrez Gene: GJB1 gap junction protein, beta 1, 32kDa| …	10	3825	GO:0010467	gene expression	44171	biological_process	gene expression--ncbo_text_direct--10.0	For a general discussion of connexin proteins, see GJB2 (MIM 121011).[supplied by OMIM] In melanocytic cells GJB1 gene expression may be regulated by [[Microphthalmia-associated transcription factor|MITF]].	19067971, NCBI Gene,	TRUE	none	0.51397		parent	parent	0	parent	0.218116	3b	gene is the target of gene expression, not a participant otherwise.
2824	GPM6B	Summary	Khaj	0.219943	6	In melanocytic cells GPM6B gene expression may be regulated by	10	5266	GO:0010467	gene expression	44171	biological_process	gene expression--ncbo_text_direct--10.0	In melanocytic cells GPM6B gene expression may be regulated by [[Microphthalmia-associated transcription factor|MITF]] .	19067971,	FALSE	none	0.507994		parent	none	0	parent	0.218116	3b	The expression of the target gene is being regulated…it is not regulating expression itself.
2879	GPX4	Subcellular distribution of isoforms	AndrewGNF	0.219943	7	through alternative splicing and transcription initiation;	10	12968	GO:0006352	transcription initiation	44171	biological_process	transcription initiation--ncbo_text_direct--10.0	In mouse and rat, three distinct GPx4 isoforms with different subcellular localization are produced through alternative splicing and transcription initiation; cytosolic GPx4, mitochondrial GPx4 (mGPx4), and nuclear GPx4 (nGPx4).		FALSE	none	0.589583		none	direct	0	none	0.00596433	3b	transcription initiation is one mechanism of producing splice variants of gpx4..the gene is not involved in transcript initiation.
2879	GPX4	Subcellular distribution of isoforms	80.146.199.162	0.219943	7	GPx4 isoforms with different subcellular localization	10	12968	GO:0051179	localization	44171	biological_process	localization--ncbo_text_direct--10.0	In mouse and rat, three distinct GPx4 isoforms with different subcellular localization are produced through alternative splicing and transcription initiation; cytosolic GPx4, mitochondrial GPx4 (mGPx4), and nuclear GPx4 (nGPx4).		FALSE	none	0.423554		parent	direct	0	parent	0.202174	3b	The gpx4 has splice variants that have distinct subcellular localizations…there is no evidence they are involved in determining the localization of anything.
2925	Gastrin-releasing peptide receptor	Summary	Boghog2	0.219943	3	{{PBB_Summary | section_title = | summary_text = Gastrin-releasing peptide (GRP) regulates numerous functions of the gastrointestinal and central nervous systems, including release of gastrointestinal hormones, smooth muscle cell contraction, and epithelial cell proliferation and is a potent mitogen for neoplastic tissues. The effects of GRP are mediated through the gastrin-releasing peptide rece…	10	10827	GO:0050673	epithelial cell proliferation	44171	biological_process	epithelial cell proliferation--ncbo_text_direct--10.0	Gastrin-releasing peptide (GRP) regulates numerous functions of the gastrointestinal and central nervous systems, including release of gastrointestinal hormones, smooth muscle cell contraction, and epithelial cell proliferation and is a potent mitogen for neoplastic tissues.	NCBI Gene,	TRUE	child	0.623712	TRUE	parent	direct	0	none	0.00607581	2a	possible..all the evidence I saw was very indirect, in cell lines with introduced receptors, or in cancers.
2993	GYPA	Genomics	DrMicro	0.219943	6	untranslated transcription region (UTR)	10	30137	GO:0006350	transcription	44171	biological_process	transcription--ncbo_text_direct--10.0	The GypA gene itself consists of 7 exons and has 97% sequence homology with GypB and GypE from the 5' untranslated transcription region (UTR) to the coding sequence encoding the first 45 amino acids.	6860297,	FALSE	none	0.314712		none	none	0	none	0.164326	3a	transcription in this case is in reference to the UTR sequence, not the biological process.
3014	H2AFX	Summary	78.22.199.28	0.219943	6	are responsible for this phosphorylation, especially ATM. The modification can happen accidentally during replication fork collapse or in	10	12675	GO:0016310	phosphorylation	44171	biological_process	phosphorylation--ncbo_text_direct--10.0	The kinases of the PI3-family ( [[Ataxia telangiectasia mutated]] , ATR and DNA-PKcs) are responsible for this phosphorylation, especially ATM.	14519663,	FALSE	none	0.620017	TRUE	none	direct	0	parent	0.0654404	3b	this is a histone, not involved in phosphorylation
3161	Hyaluronan-mediated motility receptor	Function	Boghog2	0.219943	6	, RHAMM does not contain a membrane spanning domain nor does the mRNA transcript contain a signal sequence. RHAMM normally is localized inside the cell and is only release by certain, poorly defined stimuli. The transport of RHAMM to the extracellular space still is unclear but may involve transport channels or proteins,	20	15095	GO:0006810	transport	44171	biological_process	transport--ncbo_text_direct--20.0	The transport of RHAMM to the extracellular space still is unclear but may involve transport channels or proteins, [[flippase]] activity, or [[exocytosis]] .	18354082, 17922014, 17081976,	FALSE	none	0.305249		none	parent	0	parent	0.171683	3b	the gene product is being transported..it is not involved in transport itself.
5500	PPP1CB	Summary	Rich Farmbrough	0.219943	6	{{PBB_Summary | section_title = | summary_text = The protein encoded by this gene is one of the three catalytic subunits of protein phosphatase 1 (PP1). PP1 is a serine/threonine specific protein phosphatase known to be involved in the regulation of a variety of cellular processes, such as cell division, glycogen metabolism, muscle contractility, protein synthesis, and HIV-1 viral transcription. …	10	10323	GO:0007612	learning	44171	biological_process	learning--ncbo_text_direct--10.0	Mouse studies suggest that PP1 functions as a suppressor of learning and memory.	NCBI Gene,	TRUE	none	0.200114		parent	none	0	child	0.00295429	3b	PP1 may well be involved in learning and memory as stated, but this specific gene is just one subunit of the PP1 holoenzyme…I see no papers that appear to claim a specific role for this subunit in learning and memory.
3239	HOXD13	Summary	Mai-tai-guy	0.219943	5	forelimb morphogenesis.	10	7383	GO:0035136	forelimb morphogenesis	44171	biological_process	forelimb morphogenesis--ncbo_text_direct--10.0	The product of the mouse Hoxd13 gene plays a role in axial skeleton development and forelimb morphogenesis.	8620844,	FALSE	none	0.754663	TRUE	direct	child	0	none	0.00144928	3b	Looks possible, evidence in mouse. PMID:19075394
3362	5-HT6 receptor	Function	El3ctr0nika	0.607782	7	antagonists improve cognition, learning,	10	26729	GO:0007612	learning	44171	biological_process	learning--ncbo_text_direct--10.0	In parallel with this, 5-HT <sub>6</sub> antagonists improve cognition, learning, and memory, and agents such as [[latrepirdine]] , [[Lu AE58054]] , and [[SB-742,457]] are being developed as novel treatments for [[Alzheimer's disease]] and other [[dementia]] s.	19086256, 16055331, 16913710, 15713394, 18625457, 16143522, 19589055, 18843410, 15745826, 18691131,	FALSE	none	0.280916		direct	none	0	child	0.00295429	3b	This seems likely, but good evidence seems hard to get my hands on.
3363	5-HT7 receptor	Function	El3ctr0nika	0.219943	7	[[learning]]	10	19900	GO:0007612	learning	44171	biological_process	learning--ncbo_text_direct--10.0	The 5-HT <sub>7</sub> receptor is involved in [[thermoregulation]] , [[circadian rhythm]] , [[learning]] and [[memory]] , and [[sleep]] .	10490701, 8226867,	FALSE	none	0.258637		direct	none	0	child	0.00295429	3b	certainly shown in mice…not sure about humans though
3383	ICAM-1	Classically assigned functions	65.27.119.252	0.219943	7	expressed on endothelial cells and leukocytes, and they bind to ICAM-1 to facilitate transmigration of leukocytes across vascular endothelia in processes such as extravasation and the inflammatory response. As a result of these binding characteristics, ICAM-1 has classically been	10	16221	GO:0006954	inflammatory response	44171	biological_process	inflammatory response--ncbo_text_direct--10.0	These three proteins are generally expressed on endothelial cells and leukocytes, and they bind to ICAM-1 to facilitate transmigration of leukocytes across vascular endothelia in processes such as extravasation and the inflammatory response.		FALSE	none	0.791746	TRUE	none	direct	0.02	direct	0.0217391	3b	Seems plausible…no direct evidence.
3593	Interleukin-12 subunit beta	Summary	Biophys	0.219943	5	{{PBB_Summary | section_title = | summary_text = This gene encodes a subunit of [[interleukin 12]], a [[cytokine]] that acts on [[T-cells|T]] and [[Natural killer cell|natural killer cells]], and has a broad array of biological activities. Interleukin 12 is a disulfide-linked heterodimer composed of the 40 kD [[cytokine receptor]] like subunit encoded by this gene, and a 35 kD subunit encoded by …	10	9439	GO:0009405	pathogenesis	44171	biological_process	pathogenesis--ncbo_text_direct--10.0	[[Overexpression]] of this gene was observed in the central nervous system of patients with multiple sclerosis (MS), suggesting a role of this cytokine in the pathogenesis of the disease.		TRUE	none	0.446481		none	direct	0	child	0.000111	3b
3630	Insulin	effects	Lilac Soul	0.219943	10	[[Autophagy (cellular)|autophagy]]	20	59226	GO:0006914	autophagy	44171	biological_process	Autophagy--ncbo_text_direct--20.0	Decreased [[Autophagy (cellular)|autophagy]] - decreased level of degradation of damaged organelles.		FALSE	none	0.613239	TRUE	none	none	0	none	0.00301003	3b	Lots of evidence for a role of insulin in the negative regulation of autophagy..but nothing clear done with human cells that I could put my fingers on…
3630	Insulin	Summary	90.229.149.204	0.219943	10	. Once insulin enters the human brain, it enhances learning and memory	10	59226	GO:0007613	memory	44171	biological_process	memory--ncbo_text_direct--10.0	Once insulin enters the human brain, it enhances learning and memory and in particular benefits verbal memory.	15288712,	FALSE	none	0.401085		direct	none	0	none	0.00245262	3b	The observation seems to have been made in memory-impaired older adults. It is unclear if this is a 'normal' function for this gene product.
3659	IRF1	Function	Boghog2	0.141851	3	[[apoptosis]]	10	13241	GO:0006915	apoptosis	44171	biological_process	apoptosis--ncbo_text_direct--10.0	IRF-1 has been shown to play roles in the [[immune response]] , regulating [[apoptosis]] and [[tumor suppressor gene|tumor suppression]] .	9742224, 7768900, NCBI Gene,	FALSE	none	0.644709	TRUE	none	direct	0	parent	0.07068	3b	probably go with "positive regulation of apoptosis"	non-specific term
3702	ITK (gene)	Function	Boghog2	0.219943	6	[[cell growth|proliferation]]	10	13722	GO:0016049	cell growth	44171	biological_process	cell growth--ncbo_text_direct--10.0	The protein is thought to play a role in T-cell [[cell growth|proliferation]] and [[cellular differentiation|differentiation]] .	16931156, 10636929, 11437596, NCBI Gene,	FALSE	none	0.474063		parent	none	0	none	0.0162207	3b	The same growth vs. proliferation problem. Growth in GO is the increase in size of a cell, not cell division.
3739	KCNA4	Description	Rjwilmsi	0.219943	7	{{PBB_Summary | section_title = | summary_text = Potassium channels represent the most complex class of voltage-gated ion channels from both functional and structural standpoints. Their diverse functions include regulating neurotransmitter release, heart rate, insulin secretion, neuronal excitability, epithelial electrolyte transport, smooth muscle contraction, and cell volume. Four sequence-rela…	10	12618	GO:0030073	insulin secretion	44171	biological_process	insulin secretion--ncbo_text_direct--10.0	Their diverse functions include regulating neurotransmitter release, heart rate, insulin secretion, neuronal excitability, epithelial electrolyte transport, smooth muscle contraction, and cell volume.	11997254,	FALSE	none	0.599888	TRUE	parent	direct	0	none	0.00702341	2a	Evidence for this in rat cells. PMID:11463864
3745	KCNB1	Function	Boghog2	0.219943	6	release, heart rate, insulin secretion, neuronal excitability, epithelial electrolyte transport, smooth muscle contraction, and cell volume. Four sequence-related potassium channel genes -	10	11603	GO:0006939	smooth muscle contraction	44171	biological_process	smooth muscle contraction--ncbo_text_direct--10.0	Their diverse functions include regulating [[neurotransmitter]] release, heart rate, insulin secretion, neuronal excitability, epithelial electrolyte transport, smooth muscle contraction, and cell volume.		FALSE	none	0.630933	TRUE	none	direct	0.03	direct	0.00345596	2a	Maybe…some evidence this gene is related to left ventricular hypertrophy in Humans and to various artery constrictions.
3835	KIF22	Summary	Yobot	0.219943	5	{{PBB_Summary | section_title = | summary_text = The protein encoded by this gene is a member of kinesin-like protein family. This family of proteins are microtubule-dependent molecular motors that transport organelles within cells and move chromosomes during cell division. The C-terminal half of this protein has been shown to bind DNA. Studies with the Xenopus homolog suggests its essential role…	10	7989	GO:0006810	transport	44171	biological_process	transport--ncbo_text_direct--10.0	This family of proteins are microtubule-dependent molecular motors that transport organelles within cells and move chromosomes during cell division.	NCBI Gene,	TRUE	none	0.334585		direct	none	0	parent	0.171683	1b		non-specific term
3882	KRT32	Summary	Rjwilmsi	0.219943	5	{{PBB_Summary | section_title = | summary_text = The protein encoded by this gene is a member of the keratin gene family. As a type I hair keratin, it is an acidic protein which heterodimerizes with type II keratins to form hair and nails. The type I hair keratins are clustered in a region of chromosome 17q12-q21 and have the same direction of transcription.<ref name="entrez"/> }}	10	3931	GO:0006350	transcription	44171	biological_process	transcription--ncbo_text_direct--10.0	The type I hair keratins are clustered in a region of chromosome 17q12-q21 and have the same direction of transcription.	NCBI Gene,	TRUE	none	0.326321		parent	none	0	none	0.164326	3b	keratins are clustered and have the same DIRECTION of transcription..they are not implicated in the process of transcription.
3976	Leukemia inhibitory factor	Summary	unknown	0.219943	0		10	8937	GO:0016049	cell growth	44171	biological_process	cell growth--ncbo_text_direct--10.0	9.82636, Leukemia inhibitory factor, or LIF, an [[interleukin 6]] class [[cytokine]] , is a [[protein]] in [[cell (biology)|cell]] s that affects cell growth and development.	http://www.nature.com/nature/journal/v450/n7170/abs/nature05993.html,	FALSE	none	0.717796	TRUE	none	none	0	parent	0.0162207	3b	Cell growth most likely means cell division in this case.	gene is already annotated with term, should not have been considered	strike
4025	Lactoperoxidase	Innate immune system	Boghog2	0.219943	5	Thiocyanate secretion	10	27289	GO:0046903	secretion	44171	biological_process	secretion--ncbo_text_direct--10.0	Thiocyanate secretion in [[cystic fibrosis]] patients is decreased resulting in a reduced production of the antimicrobial hypothiocyanite and consequently contributes to the increased risk of airway infection.	19918082, 17082494, 18519245,	FALSE	none	0.582758		none	parent	0	none	0.0358974	3b	The gene product is secreted, it is not involved in the process of secretion.
4052	LTBP1 (gene)	Summary	Rjwilmsi	0.219943	6	{{PBB_Summary | section_title = | summary_text = The protein encoded by this gene belongs to the family of latent TGF-beta binding proteins (LTBPs). The secretion and activation of TGF-betas is regulated by their association with latency-associated proteins and with latent TGF-beta binding proteins. The product of this gene targets latent complexes of transforming growth factor beta to the extrac…	10	8319	GO:0046903	secretion	44171	biological_process	secretion--ncbo_text_direct--10.0	The secretion and activation of TGF-betas is regulated by their association with latency-associated proteins and with latent TGF-beta binding proteins.	NCBI Gene,	TRUE	none	0.444185		parent	direct	0.03	direct	0.0358974	2a	Seems plausible that this gene could be involved in tgfb secretion, though evidence was a bit scattered or shown only in tumor cells for example.
4133	MAP2	Summary	131.158.7.12	0.219943	5	{{PBB_Summary | section_title = | summary_text = This gene encodes a protein that belongs to the microtubule-associated protein family. The proteins of this family are thought to be involved in microtubule assembly, which is an essential step in neurogenesis. MAP2 serves to stabilize [[microtubules]] (MT) growth by crosslinking MT with [[intermediate filaments]] and other MT. The products of simi…	10	9676	GO:0040007	growth	44171	biological_process	growth--ncbo_text_direct--10.0	MAP2 serves to stabilize [[microtubules]] (MT) growth by crosslinking MT with [[intermediate filaments]] and other MT.		TRUE	none	0.290132		none	none	0	parent	0.0319955	3b	The gene product is involved in microtubule polymerization. Growth in GO would not be a parent of this term.
4191	Malate dehydrogenase 2	Summary	Boghog	0.219943	6	[[malate-aspartate shuttle]]	10	1709	GO:0043490	malate-aspartate shuttle	44171	biological_process	malate-aspartate shuttle--ncbo_text_direct--10.0	The protein encoded by this gene is localized to the [[mitochondrion|mitochondria]] and may play pivotal roles in the [[malate-aspartate shuttle]] that operates in the metabolic coordination between [[cytosol]] and mitochondria.	NCBI Gene,	FALSE	none	0.739519	TRUE	none	direct	0	none	0.000167	2a	Could be annotated if a MOD organism has demonstrated this.
4208	MEF2C	Genomics	DrMicro	0.219943	6	phosphorylation on	10	13858	GO:0016310	phosphorylation	44171	biological_process	phosphorylation--ncbo_text_direct--10.0	Several post translational modifications have been identified including phosphorylation on [[serine]] -59 and serine-396, sumoylation on [[lysine]] -391, acetylation on lysine-4 and proteolytic cleavage.	9001254,	FALSE	none	0.648164	TRUE	none	direct	0	none	0.0654404	3b	The gene product is the target of phosphorylation, not a participant otherwise.
6422	Secreted frizzled-related protein 1	Mechanism of down regulation	SFRP1	0.219943	8	It has been found that the overexpression of B-catenin may lead to enhanced proliferation in myeloma plasma cells; thus, soluble Wnt inhibitors are potential tumor suppressor genes and, if inactivated, may contribute to myeloma pathogenesis. This led Chim et al. to investigate the role of aberrant gene methylation of a panel of soluble Wnt antagonists, including SFRP1. Complete methylation led to…	10	46810	GO:0032259	methylation	44171	biological_process	methylation--ncbo_text_direct--10.0	This led Chim et al. to investigate the role of aberrant gene methylation of a panel of soluble Wnt antagonists, including SFRP1.		FALSE	none	0.584713		none	direct	0	none	0.00518395	3b	sfrp1 gene is the target of methylation, not involved in the process itself.
4254	Stem cell factor	Summary	Ludachris55	0.219943	5	(formation of blood cells), spermatogenesis, and melanogenesis. ==	10	22684	GO:0007283	spermatogenesis	44171	biological_process	spermatogenesis--ncbo_text_direct--10.0	This cytokine plays an important role in [[hematopoiesis]] (formation of blood cells), spermatogenesis, and melanogenesis.		FALSE	none	0.735345	TRUE	none	none	0	none	0.0181717	2a	Certainly been shown in mice…can't find direct evidence in Humans though.
4361	MRE11A	Summary	Rich Farmbrough	0.219943	5	{{PBB_Summary | section_title = | summary_text = This gene encodes a nuclear protein involved in homologous recombination, telomere length maintenance, and DNA double-strand break repair. By itself, the protein has 3' to 5' exonuclease activity and endonuclease activity. The protein forms a complex with the RAD50 homolog; this complex is required for nonhomologous joining of DNA ends and possesse…	10	15370	GO:0006302	double-strand break repair	44171	biological_process	double-strand break repair--ncbo_text_direct--10.0	This gene encodes a nuclear protein involved in homologous recombination, telomere length maintenance, and DNA double-strand break repair.		TRUE	direct	0.769252	TRUE	direct	direct	0	none	0.0041806	2a	The gene appears to already be annotated to 'double-strand break repair' using the TAS evidence code. So it is almost certainly correct. Still, I would update this annotation with experimental evidence support if I could find it. PMID:19609304 may provide support, but I couldn't readily determine the species from the paper...but the MeSH terms suggest HeLa cells.
4616	GADD45B	Function	Boghog2	0.219943	7	[[neurogenesis]]	10	11252	GO:0022008	neurogenesis	44171	biological_process	neurogenesis--ncbo_text_direct--10.0	Gadd45b is required for activity-induced [[DNA demethylation]] of specific [[Promoter (biology)|promoter]] s and expression of corresponding genes necessary for adult [[neurogenesis]] , including [[brain-derived neurotrophic factor]] and [[fibroblast growth factor]] .	9827804,	FALSE	child	0.620993	TRUE	child	none	0	none	0.0479376	2a	A role for gadd45b in adult DNA demethylation and adult neurogenesis was demonstrated in mice. PMID:19119186.
4771	Merlin (protein)	Function	Kaarel	0.219943	10	[[Contact inhibition|contact-mediated growth inhibition]]	10	11744	GO:0040007	growth	44171	biological_process	growth--ncbo_text_direct--10.0	Its tumor suppressor properties are probably associated with [[Contact inhibition|contact-mediated growth inhibition]] .		FALSE	none	0.315679		direct	parent	0	none	0.0319955	3b	This is the 'growth' vs. cell division thing again.
4794	NFKBIE	Function	Boghog2	0.219943	5	[[Phosphorylation]]	10	8885	GO:0016310	phosphorylation	44171	biological_process	Phosphorylation--ncbo_text_direct--10.0	[[Phosphorylation]] of serine residues on the I-kappa-B proteins by kinases ( [[IKBKA]] , or [[IKBKB]] ) marks them for destruction via the [[ubiquitination]] pathway, thereby allowing activation of the NF-kappa-B complex.	9315679, 8415639,	FALSE	none	0.576827		none	direct	0	parent	0.0654404	3b	This gene would be the target of phosphorylation, not involved otherwise in the process.
4833	NME4	Function	Boghog	0.219943	5	), was identified and found to share high sequence similarity with the NME1 and NME2 genes. It is highly expressed in blast crisis transition of chronic myeloid leukemia. When overexpressed by transfection, NME3 suppressed granulocyte differentiation and induced apoptosis of myeloid precursor cells.	10	5838	GO:0006915	apoptosis	44171	biological_process	apoptosis--ncbo_text_direct--10.0	When overexpressed by transfection, NME3 suppressed granulocyte differentiation and induced apoptosis of myeloid precursor cells.	NCBI Gene,	FALSE	none	0.5483		parent	none	0	none	0.07068	3b	Sentence doesn't appear to say anything about the gene NME4.
4846	Endothelial NOS	Clinical significance	Boghog	0.219943	3	[[coronary reflex|coronary spasm]]	10	6605	GO:0060004	reflex	44171	biological_process	reflex--ncbo_text_direct--10.0	Variations in this gene are associated with susceptibility to [[coronary reflex|coronary spasm]] .	11744239, 9737779, 12676772,	FALSE	none	0.362287		none	none	0	none	0.000502	2a	eNOS clearly plays a role in regulation of vascular smooth muscle tone. The Human gene is already annotated to "regulation of blood vessel size". I think this candidate prediction for "reflex" may represent a missing relationship in the GO which would make regulation of blood vessel size a type of reflex.
4923	Neurotensin receptor 1	Summary	Dominik92	0.219943	6	{{PBB_Summary | section_title = | summary_text = Neurotensin receptor 1 belongs to the large superfamily of [[G-protein]] coupled receptors. NTSR1 mediates the multiple functions of [[neurotensin]], such as [[hypotension]], [[hyperglycemia]], [[hypothermia]], antinociception, and regulation of intestinal motility and secretion.<ref name="entrez">{{cite web | title = Entrez Gene: NTSR1 neurotensin…	10	7657	GO:0046903	secretion	44171	biological_process	secretion--ncbo_text_direct--10.0	NTSR1 mediates the multiple functions of [[neurotensin]], such as [[hypotension]], [[hyperglycemia]], [[hypothermia]], antinociception, and regulation of intestinal motility and secretion.	NCBI Gene,	TRUE	none	0.517022		parent	none	0.05	direct	0.0358974	1b	PMID 11574537 supports an annotation for "interleukin-8 secretion"	correlation not causation
6559	Sodium-chloride symporter	Pseudohypoaldosteronism type II	Roscamosca	0.219943	3	[[hypercalciuria|increased urinary calcium excretion]]	10	19535	GO:0007588	excretion	44171	biological_process	excretion--ncbo_text_direct--10.0	[[pseudohypoaldosteronism|Type II pseudohypoaldosteronism]] (PHA2), also known as Gordonâ€™s syndrome, is a autosomal dominant disease in which there is an increase in NCC activity leading to short stature, [[hypertension|increased blood pressure]] , [[hyperkalemia|increased serum K<sup>+</sup> levels]] , [[hypercalciuria|increased urinary calcium excretion]] and hyperchloremic metabolic acidosis.		FALSE	none	0.530425		direct	none	0.02	direct	0.00328874	3b	The gene is actually involved in sodium and chloride reabsorbtion in the distal convoluted tubule rather than excretion or natriuresis.
4973	OLR1	Function	Boghog	0.219943	5	[[apoptosis]]	10	8789	GO:0006915	apoptosis	44171	biological_process	apoptosis--ncbo_text_direct--10.0	This protein may be involved in the regulation of [[Fas ligand|Fas]] -induced [[apoptosis]] .		FALSE	none	0.577246		parent	direct	0	parent	0.07068	1b	PMID:19286611 seems to support this. I think could probably go down to 'positive regulation of apoptosis'.	correlation not causation
5036	PA2G4	Summary	Rich Farmbrough	0.219943	5	{{PBB_Summary | section_title = | summary_text = This gene encodes an RNA-binding protein that is involved in growth regulation. This protein is present in pre-ribosomal ribonucleoprotein complexes and may be involved in ribosome assembly and the regulation of intermediate and late steps of rRNA processing. This protein can interact with the cytoplasmic domain of the ErbB3 receptor and may contri…	10	10013	GO:0007049	cell cycle	44171	biological_process	cell cycle--ncbo_text_direct--10.0	This protein is also a transcriptional co-repressor of androgen receptor-regulated genes and other cell cycle regulatory genes through its interactions with histone deacetylases.	NCBI Gene,	TRUE	parent	0.622914	TRUE	child	none	0	none	0.0640468	3b	Gene is primarily involved in regulation of gene expression, not so much specifically cell cycle.
5205	ATP8B1	Summary	Citation bot 1	0.219943	6	{{PBB_Summary | section_title = | summary_text = This gene encodes a member of the [[P-ATPase|P-type]] cation transport ATPase family and specifically belongs to the subfamily of aminophospholipid-transporting ATPases. This protein is highly expressed in the small intestine, stomach, pancreas, and prostate and is also found in [[cholangiocytes]] and the canalicular membranes of [[hepatocytes]] in…	10	7490	GO:0006812	cation transport	44171	biological_process	cation transport--ncbo_text_direct--10.0	This gene encodes a member of the [[P-ATPase|P-type]] cation transport ATPase family and specifically belongs to the subfamily of aminophospholipid-transporting ATPases.	11682026,	TRUE	none	0.670025	TRUE	direct	direct	0.09	direct	0.0346711	1b	In fact, the Human gene is already annotated to "ion transmembrane transport". Perhaps an annotation update could occur to use the term "cation transmembrane transporter activity"
5284	Polymeric immunoglobulin receptor	Summary	Arcadian	0.219943	7	the secretion	10	7784	GO:0046903	secretion	44171	biological_process	secretion--ncbo_text_direct--10.0	It is a [[Fc receptor]] which facilitates the secretion of [[immunoglobulin A]] and [[immunoglobulin M]] .	NCBI Gene,	FALSE	none	0.569523		none	parent	0.01	direct	0.0358974	3b	It isn't clear that this gene is involved in the secretion of immunoglobulins. It appears to bind them and facilitate their transport across epithelial cells. It is unclear what role it may play in the subsequent immunoglobulin sectetion.
5329	Urokinase receptor	Physiological significance	Kjaergaard	0.219943	9	regulation and cell adhesion.	10	6386	GO:0007155	cell adhesion	44171	biological_process	cell adhesion--ncbo_text_direct--10.0	uPAR has been involved in various other non-proteolytical processes related to cancer, such as [[cell migration]] , [[cell cycle]] regulation and cell adhesion.		FALSE	none	0.729011	TRUE	parent	direct	0	parent	0.0462096	1a	Good evidence in PMID 20372789	non-specific term
5347	PLK1	Localization	Edenhush	0.219943	5	During interphase, PLK1 localizes to centrosomes. In early mitosis, it associates with mitotic spindle poles. A recombinant GFP-PLK1 protein localizes to centromere/kinetochore region, suggesting a possible role for chromosome separation.	10	11470	GO:0051304	chromosome separation	44171	biological_process	chromosome separation--ncbo_text_direct--10.0	A recombinant GFP-PLK1 protein localizes to centromere/kinetochore region, suggesting a possible role for chromosome separation.	http://www.ncbi.nlm.nih.gov/pubmed/18215321"Self-regulated,	FALSE	none	0.743958	TRUE	parent	child	0	none	0.000111	2a	PMID:18215321 clearly shows a role for this gene in mitotic progression…have to dig deeper to determine exactly what role to annotate.
5467	Peroxisome proliferator-activated receptor delta	Function	Boghog2	0.141851	9	This protein is a potent inhibitor of ligand-induced transcription activity of	10	10586	GO:0006350	transcription	44171	biological_process	transcription--ncbo_text_direct--10.0	This protein is a potent inhibitor of ligand-induced transcription activity of [[peroxisome proliferator-activated receptor alpha|PPAR-?]] and [[peroxisome proliferator-activated receptor gamma|PPAR-?]] .		FALSE	parent	0.386411		direct	direct	0	parent	0.164326	3d	It's clear this gene (or an ortholog) is a positive regulator of transcription (PMID:19805517). The Human gene is already annotated to "negative regulation of transcription from RNA polymerase II promoter"…so maybe this suggested term shouldn't have been suggested?
6648	SOD2	SOD2 and Exercise-Induced Cardioprotection	98.180.54.218	0.607782	0	When animals are exercised at a relatively high work rate, many exercise training studies report that exercise training promotes an increase in myocardial MnSOD activity. This is significant because two recent studies reveal that increased MnSOD activity is essential to achieve optimal training-induced protection against both ischemia/reperfusion(IR)-induced cardiac arrhythmias and infarction. Sp…	10	5009	GO:0016458	gene silencing	44171	biological_process	gene silencing--ncbo_text_direct--10.0	Similarly, Hamilton et al. [10], using a MnSOD gene silencing approach, reported that prevention of the ExTr-induced increase in myocardial MnSOD resulted in a loss of training-induced protection against IR-mediated arrhythmias.		FALSE	none	0.632368	TRUE	none	none	0	child	0.00406912	3b	The gene silencing is in reference to a method of gene knock down, not the function of the SOD.
5602	MAPK10	Summary	Boghog2	0.219943	7	{{PBB_Summary | section_title = | summary_text = The protein encoded by this gene is a member of the MAP kinase family. MAP kinases act as an integration point for multiple biochemical signals, and are involved in a wide variety of cellular processes such as proliferation, differentiation, transcription regulation and development. This protein is a neuronal-specific form of c-Jun N-terminal kinas…	10	10273	GO:0006915	apoptosis	44171	biological_process	apoptosis--ncbo_text_direct--10.0	Through its phosphorylation and nuclear localization, this kinase plays regulatory roles in the signaling pathways during neuronal apoptosis.		TRUE	none	0.613781	TRUE	direct	direct	0	parent	0.07068	2a	Decent evidence for "positive regulation of apoptosis" in mice…no direct evidence found for the Human gene though.
5617	Prolactin	Variance in levels	Arcadian	0.219943	10	[[ovulation|ovulatory]]	10	15952	GO:0030728	ovulation	44171	biological_process	ovulation--ncbo_text_direct--10.0	There is a [[Day|diurnal]] as well as an [[ovulation|ovulatory]] cycle in prolactin secretion.		FALSE	none	0.713366	TRUE	none	none	0	none	0.00111483	2a	prolactin regulates hormones which regulate the loss of menstual cycle in lactating woman.
5624	Protein C	Cytoprotective effects	Rmrfstar	0.219943	9	[[neuroprotection|neuroprotective]]	10	46651	GO:0043526	neuroprotection	44171	biological_process	neuroprotection--ncbo_text_direct--10.0	It is known that APC is [[neuroprotection|neuroprotective]] .		FALSE	none	0.687735	TRUE	none	none	0	none	0.000948	2a	appears to have a neuroprotective role following ischemic brain injury…not sure what the 'normal' role of the gene product is or if this would fall into the 'normal' functioning of the gene product…maybe. It appears to have a more primary role in the degradation of coagulation factors...the end result of which may be neuroprotection.
5649	Reelin	Schizophrenia	CopperKettle	0.219943	9	[[Methylation]]	10	129708	GO:0032259	methylation	44171	biological_process	Methylation--ncbo_text_direct--10.0	[[Methylation]] inhibitors and [[histone deacetylase]] inhibitors, such as [[valproic acid]] , increase reelin mRNA levels, while L-methionine treatment downregulates the phenotypic expression of reelin.	12481028, 11137154, 15816871, 12087179, 16519657, 12124768, 15737665,	FALSE	none	0.593728		none	direct	0	none	0.00518395	3b	The association between reelin and methylation is that the reelin gene is regulated BY DNA methylation…reelin itself does not play a role in the process of methylation.
5728	PTEN (gene)	Non-cancerous	Wouterstomp	0.219943	10	to make a protein that does not function properly or does not work at all. The defective protein is unable to stop cell division or signal abnormal cells to die, which can lead to tumor growth,	10	18072	GO:0051301	cell division	44171	biological_process	cell division--ncbo_text_direct--10.0	The defective protein is unable to stop cell division or signal abnormal cells to die, which can lead to tumor growth, particularly in the [[breast]] , [[thyroid]] , or [[uterus]] .		FALSE	none	0.588451		child	child	0	none	0.0202341	3b	The sentence indicates what a defective protein is doing. In reality this gene product regulates levels of PIP3 and negatively regulates AKT/PKB signaling pathways, which may in turn have an effect on cell division..but this is pretty removed from it's primary role. I wouldn't make an annotation here.
5739	Prostacyclin receptor	In vasodilation	Mikael HÃ_ggstrÃ¶m	0.219943	5	, decreasing its activity, resulting in dephosphorylation of MLC of	10	7839	GO:0016311	dephosphorylation	44171	biological_process	dephosphorylation--ncbo_text_direct--10.0	In [[vasodilation]] , the PKA activity causes phosphorylation of [[myosin light chain kinase|MLCK]] , decreasing its activity, resulting in dephosphorylation of MLC of [[myosin]] .		FALSE	none	0.622849	TRUE	none	none	0	none	0.00992196	3b	The term 'dephosphorylation' would generally be reserved for phosphatases…the prostacyclin receptor is a G protein coupled receptor….may lead to dephosphorylation of something somewhere down the line..but I wouldn't annotate to that.
5787	PTPRB	Summary	Rjwilmsi	0.219943	6	{{PBB_Summary | section_title = | summary_text = The protein encoded by this gene is a member of the protein tyrosine phosphatase (PTP) family. PTPs are known to be signaling molecules that regulate a variety of cellular processes including cell growth, differentiation, mitotic cycle, and oncogenic transformation. This PTP contains an extracellular domain, a single transmembrane segment and one i…	10	10829	GO:0016049	cell growth	44171	biological_process	cell growth--ncbo_text_direct--10.0	PTPs are known to be signaling molecules that regulate a variety of cellular processes including cell growth, differentiation, mitotic cycle, and oncogenic transformation.		TRUE	none	0.573537		child	direct	0	child	0.0162207	2a	Maybe…been demonstrated in CHO cells…
5894	C-Raf	Function	Boghog	0.305339	9	effectors of cell physiology and play an important role in the control of gene expression involved in the cell division cycle, apoptosis, cell differentiation and cell migration. [Contributed text]	10	46671	GO:0010467	gene expression	44171	biological_process	gene expression--ncbo_text_direct--10.0	Activated [[Extracellular signal-regulated kinases|ERK]] s are [[pleiotropy|pleiotropic]] effectors of cell physiology and play an important role in the control of gene expression involved in the cell division cycle, apoptosis, cell differentiation and cell migration.	15827342,	FALSE	none	0.604968	TRUE	parent	direct	0	parent	0.218116	3b	The 'gene expression' bit is being used in reference to the ERK gene products, which are downstream effectors of craf.
5903	RANBP2	Clinical significance	Boghog	0.219943	8	[[neuroprotection]]	10	15696	GO:0043526	neuroprotection	44171	biological_process	neuroprotection--ncbo_text_direct--10.0	Insufficiency of RanBP2 is directly linked to [[carcinogenesis]] , [[aneuploidy]] , and [[neuroprotection]] of [[photoreceptor cell|photoreceptor neurons]] to light-elicited stress and aging.		FALSE	none	0.588661		none	none	0	none	0.000948	3b	It’s a LOSS of ranbp2 that brings about neuroprotection. This was documented in mice (PMID:18949001).
5919	Chemerin	Function	Boghog2	0.219943	6	s exert biologic effects such as potent growth inhibitory and cell differentiation activities and are used in the treatment of hyperproliferative dermatological diseases. These effects are mediated by specific	10	10480	GO:0030154	cell differentiation	44171	biological_process	cell differentiation--ncbo_text_direct--10.0	[[Retinoid]] s exert biologic effects such as potent growth inhibitory and cell differentiation activities and are used in the treatment of hyperproliferative dermatological diseases.		FALSE	none	0.538666		parent	parent	0	none	0.113601	2a	PMID:19929432 suggests chemerin may play a role in adipogenesis and osteoblastogenesis in mice. More research needed to see if appropriate for Human gene.
5919	Chemerin	Function	Boghog2	0.219943	6	s exert biologic effects such as potent growth inhibitory and cell differentiation activities and are used in the treatment of hyperproliferative dermatological diseases. These effects are mediated by specific	10	10480	GO:0040007	growth	44171	biological_process	growth--ncbo_text_direct--10.0	[[Retinoid]] s exert biologic effects such as potent growth inhibitory and cell differentiation activities and are used in the treatment of hyperproliferative dermatological diseases.		FALSE	none	0.327882		none	none	0	parent	0.0319955	3b	The sentence appears to be about retinoids..not chemerin.
5919	Chemerin	Function	Toshareknowledge	0.219943	6	coagulation	10	10480	GO:0050817	coagulation	44171	biological_process	coagulation--ncbo_text_direct--10.0	Chemerin is a 14 kDa protein secreted in an inactive form as prochemerin and is activated through cleavage of the [[C-terminus]] by inflammatory and coagulation [[serine protease]] s.	17640997, 16096270, 17635925,	FALSE	none	0.508376		none	direct	0	none	0.0215162	3b	Chimerin is activated by proeases involved in coagulation processes. It is not involved in coagulation per se. It appears to have more of a role in immune reponse.
5925	Retinoblastoma protein	Detection	Delldot	0.219943	10	, which speeds DNA replication and	10	46540	GO:0006260	DNA replication	44171	biological_process	DNA replication--ncbo_text_direct--10.0	When E2F is free it activates factors like cyclins (e. g. Cyclin E and A), which push the cell through the cell cycle by activating cyclin-dependent kinases, and a molecule called proliferating cell nuclear antigen, or [[PCNA]] , which speeds DNA replication and [[DNA repair|repair]] by helping to attach [[DNA polymerase|polymerase]] to DNA.	11126356, 10022926, 8490963, 16236452,	FALSE	none	0.766409	TRUE	parent	direct	0	parent	0.0137124	2a	PMID: 20551165 indicates that pRB plays a role in centromere functioning which is a part of the DNA replicationi process..but I didn't easily find a paper that could be annoted for this amongst all the cancer papers.
5927	JARID1A	Summary	Hunan15	0.141851	7	{{PBB_Summary | section_title = | summary_text = The protein encoded by this gene is a ubiquitously expressed nuclear protein. It binds directly, with several other proteins, to retinoblastoma protein which regulates cell proliferation. It was formally known as Retinoblastoma Binding Protein 2 (RBP2). This protein also interacts with rhombotin-2 which functions distinctly in erythropoiesis and in…	10	10136	GO:0008283	cell proliferation	44171	biological_process	cell proliferation--ncbo_text_direct--10.0	It binds directly, with several other proteins, to retinoblastoma protein which regulates cell proliferation.		TRUE	none	0.544072		parent	direct	0	none	0.0664994	2a	Could be something there. The gene seems to interact with the retinoblastoma gene product for example, which in turn regulates cell differentiation and cell cycle exit.
6404	P-selectin glycoprotein ligand-1	Posttranslational modification	Arcadian	0.219943	9	[[sulfation]]	10	9819	GO:0051923	sulfation	44171	biological_process	sulfation--ncbo_text_direct--10.0	PSGL-1 protein requires two distinct [[posttranslational modification]] s to gain its selectin binding activity: [[sulfation]] of [[tyrosine]] s the addition of the [[sialyl Lewis x]] tetrasaccharide (sLex) to its O-linked [[glycan]] s PSGL-1 is expressed on all [[white blood cells]] and plays an important role in the recruitment of white blood cells into inflamed tissue.		FALSE	none	0.735804	TRUE	none	direct	0	none	0.000836	3b	gene product is the target of sulfation, not involved in the process otherwise.
6422	Secreted frizzled-related protein 1	Mechanism of down regulation	SFRP1	0.219943	8	It has been found that the overexpression of B-catenin may lead to enhanced proliferation in myeloma plasma cells; thus, soluble Wnt inhibitors are potential tumor suppressor genes and, if inactivated, may contribute to myeloma pathogenesis. This led Chim et al. to investigate the role of aberrant gene methylation of a panel of soluble Wnt antagonists, including SFRP1. Complete methylation led to…	10	46810	GO:0009405	pathogenesis	44171	biological_process	pathogenesis--ncbo_text_direct--10.0	It has been found that the overexpression of B-catenin may lead to enhanced proliferation in myeloma plasma cells; thus, soluble Wnt inhibitors are potential tumor suppressor genes and, if inactivated, may contribute to myeloma pathogenesis.		FALSE	none	0.525201		none	direct	0	none	0.000111	3b	I don't think I would make an annotation in this case.
8851	CDK5R1	Summary	Rjwilmsi	0.219943	5	{{PBB_Summary | section_title = | summary_text = The protein encoded by this gene (p35) is a neuron-specific activator of [[cyclin-dependent kinase 5]] (CDK5); the activation of CDK5 is required for proper development of the central nervous system. The p35 form of this protein is proteolytically cleaved by [[calpain]], generating a p25 form. The cleavage of p35 into p25 results in relocalization …	10	12721	GO:0010467	gene expression	44171	biological_process	gene expression--ncbo_text_direct--10.0	In melanocytic cells CDK5R1 gene expression may be regulated by [[Microphthalmia-associated transcription factor|MITF]].	19067971, 10915792,	TRUE	none	0.534115		none	none	0	parent	0.218116	3b	The "gene expression" in this case is the expression of the cdk5r1 gene product itself..not a role for this gene product IN "gene expression"
6426	ASF/SF2	Development and growth	Harmarismortui	0.219943	8	ASF/SF2 has been shown to have a critical function in heart development	10	23518	GO:0007507	heart development	44171	biological_process	heart development--ncbo_text_direct--10.0	ASF/SF2 has been shown to have a critical function in heart development , embryogenesis, tissue formation, cell motility, and cell viability in general.	12270705, 9611241, 18342604, 16364913, 16285923,	FALSE	none	0.654396	TRUE	none	none	0	parent	0.0139353	1b	The gene was tissue specifically knocked out in the mouse heart by a cre/lox strategy, inducing a heart phenotype. I'm not sure this alone warrants an annotation to 'heart development' though. It may have induced a phenotype in any tissue it was knocked out in. The gene product appears to be a regulator of gene splicing, which is where I would want my annotation to go..unless a whole organism kno…	correlation not causation
9743	RICS (gene)	RICS	131.111.1.66	0.219943	4	two phosphorylation sites,	10	15012	GO:0016310	phosphorylation	44171	biological_process	phosphorylation--ncbo_text_direct--10.0	The GAP activity of RICS is known to be regulated by two phosphorylation sites, one controlled by CaMKII, and the other by [[PTPRA|RPTPa]] .	17663722,	FALSE	none	0.475099		none	none	0	parent	0.0654404	3b	RICS is the target of phosphorylation, not involved in the process itself.
57620	STIM2	STIM2 function	Alexsci	0.219943	5	[[Neuroprotection|neuroprotective]]	10	33333	GO:0043526	neuroprotection	44171	biological_process	Neuroprotection--ncbo_text_direct--10.0	This [[Neuroprotection|neuroprotective]] effect of STIM2-deficiency after an ischemic episode indicates that inhibitors of STIM2 function may thus have a potential therapeutic value as neuroprotective agents to treat [[brain ischemia|ischemic injury]] and other [[Neurodegeneration|neurodegenerative disorders]] involving altered Ca <sup>2+</sup> [[homeostasis]] .		FALSE	none	0.544745		none	none	0	none	0.000948	3b	This is an interesting one. Stim2 deficiency has a protective effect after an ischemic episode. So, that suggests that the gene has an ANTI-neuroprotective effect normally. In reality this gene seems to be involved in activation of calcium channels…perhaps therin lies it's toxic role after an ischemic insult? Anyway...it isn't normally involved in neuroprotection.
6749	Structure specific recognition protein 1	Summary	FrescoBot	0.219943	5	{{PBB_Summary | section_title = | summary_text = The protein encoded by this gene is a subunit of a heterodimer that, along with SUPT16H, forms chromatin transcriptional elongation factor [[FACT_(biology)|FACT]]. FACT interacts specifically with histones H2A/H2B to effect nucleosome disassembly and transcription elongation. FACT and cisplatin-damaged DNA may be crucial to the anticancer mechanism…	10	8643	GO:0006337	nucleosome disassembly	44171	biological_process	nucleosome disassembly--ncbo_text_direct--10.0	FACT interacts specifically with histones H2A/H2B to effect nucleosome disassembly and transcription elongation.		TRUE	none	0.844118	TRUE	none	direct	0.04	direct	0.00039	2a	PMID:19481521 seems to support this annotation, but appears to be done in yeast.
6750	Somatostatin	Brain	Gleng	0.219943	8	the secretion	10	15731	GO:0046903	secretion	44171	biological_process	secretion--ncbo_text_direct--10.0	These blood vessels carry somatostatin to the [[anterior pituitary gland]] , where somatostatin inhibits the secretion of [[growth hormone]] from [[somatotrope]] cells.		FALSE	none	0.795339	TRUE	none	direct	0	none	0.0358974	2a	Could perhaps be annotated to 'regulation of hormone secretion'
7010	TEK tyrosine kinase	Summary	SmackBot	0.219943	6	{{PBB_Summary | section_title = | summary_text = The TEK receptor tyrosine kinase is expressed almost exclusively in endothelial cells in mice, rats, and humans. This receptor possesses a unique extracellular domain containing 2 immunoglobulin-like loops separated by 3 epidermal growth factor-like repeats that are connected to 3 fibronectin type III-like repeats. The ligand for the receptor is an…	10	12198	GO:0040007	growth	44171	biological_process	growth--ncbo_text_direct--10.0	This receptor possesses a unique extracellular domain containing 2 immunoglobulin-like loops separated by 3 epidermal growth factor-like repeats that are connected to 3 fibronectin type III-like repeats.	NCBI Gene,	TRUE	none	0.339293		direct	parent	0.01	direct	0.0319955	3b	Maybe picked up the word "growth" in the surrounding sentence? The term 'growth' is so vague as to really be almost useless in this context.
7021	TFAP2B	Function	Boghog	0.219943	5	s. AP-2 proteins form homo- or hetero-dimers with other AP-2 family members and bind specific DNA sequences. They are thought to stimulate cell proliferation and suppress terminal differentiation of specific cell types during embryonic development. Specific AP-2 family members differ in their expression patterns and binding affinity for different promoters. This protein functions as both a transc…	10	8659	GO:0009790	embryonic development	44171	biological_process	embryonic development--ncbo_text_direct--10.0	They are thought to stimulate cell proliferation and suppress terminal differentiation of specific cell types during embryonic development.		FALSE	none	0.553411		parent	direct	0.01	direct	0.0376254	3b	As a transcription factor, we probably would not annotate it to processes beyond those describing roles in transcripion unless it's role was restricted largely to that developmental process.
7042	TGF beta 2	Summary	165.124.34.245	0.219943	3	[[glycosylation|glycosylated]]	10	6867	GO:0070085	glycosylation	44171	biological_process	glycosylation--ncbo_text_direct--10.0	It is an [[extracellular]] [[glycosylation|glycosylated]] protein.		FALSE	none	0.621069	TRUE	none	none	0	none	0.0080825	3b	The gene product is the target of glycosylation not a participant in the process otherwise.
7102	TSPAN7	Summary	Arcadian	0.219943	5	{{PBB_Summary | section_title = | summary_text = The protein encoded by this gene is a member of the transmembrane 4 superfamily, also known as the tetraspanin family. Most of these members are cell-surface proteins that are characterized by the presence of four hydrophobic domains. The proteins mediate signal transduction events that play a role in the regulation of cell development, activation,…	10	7041	GO:0040007	growth	44171	biological_process	growth--ncbo_text_direct--10.0	The proteins mediate signal transduction events that play a role in the regulation of cell development, activation, growth and motility.		TRUE	none	0.325675		direct	none	0	none	0.0319955	3b	in this context 'growth' is really cell division..not growth in the sense that GO uses the term.
7113	TMPRSS2	ERG Gene Fusion	Kimsin98	0.219943	5	signaling.	10	8906	GO:0023052	signaling	44171	biological_process	signaling--ncbo_text_direct--10.0	ERG overexpression contributes to development of androgen-independence in prostate cancer through disruption of [[androgen receptor]] signaling.	20478527,	FALSE	none	0.516583		parent	none	0	parent	0.21689	1b	This one is a bit odd in that the "Surrounding sentence" seems to be about the ERG gene which gets fused to TMPRSS2in 50% of prostate cancers. The ERG disruptes androgen receptor signaling. Despite that, there is decent evidence that TMPRSS2 should be annotated to "signaling"....you could annotate to "calcium-mediated signaling" from PMC 1183478	correlation not causation
7348	UPK1B	Function	Boghog2	0.219943	6	events that play a role in the regulation of cell development, activation, growth and motility. This encoded protein is found in the asymmetrical unit membrane (AUM) where it can form a complex with other transmembrane 4 superfamily proteins. It may play a role in normal bladder epithelial physiology, possibly in regulating	10	7525	GO:0060284	regulation of cell development	44171	biological_process	regulation of cell development--ncbo_text_direct--10.0	These proteins mediate [[signal transduction]] events that play a role in the regulation of cell development, activation, growth and motility.	NCBI Gene,	FALSE	none	0.797902	TRUE	none	direct	0	none	0.0156076	3b	The Human gene is already annotated to 'epithelial cell differentiation', and it is likely to represent the "cell development" referred to here.
7422	Vascular endothelial growth factor A	Usage	Mikael HÃ_ggstrÃ¶m	0.219943	6	[[mitosis]]	10	6923	GO:0007067	mitosis	44171	biological_process	mitosis--ncbo_text_direct--10.0	[[Angiogenesis]] ? [[cell migration|Migration]] of [[endothelial cell]] s ? [[mitosis]] of [[endothelial cell]] s ? [[Matrix metalloproteinase]] activity ? [[?v?3]] activity creation of blood vessel [[Lumen (anatomy)|lumen]] creates [[Lumen (anatomy)|lumen]] creates [[vessel fenestrations|fenestrations]] [[Chemotactic]] for [[macrophages]] and [[granulocytes]] [[Vasodilation]] (indirectly by [[ni…	18997773, 12716911, 11744618, 11986311, 9529250,	FALSE	none	0.575049		none	none	0	parent	0.01767	2a	Maybe…Might be more correctly annotated to 'cell division' or 'cell proliferation'. Human gene is already annotated to "positive regulation of endothelial cell proliferation".
79906	Morn repeat containing 1	MORN	Seem0020	0.219943	3	[[asexual reproduction]]	10	12874	GO:0019954	asexual reproduction	44171	biological_process	asexual reproduction--ncbo_text_direct--10.0	It is specifically associated with the spindle poles, the anterior and interior rings of the inner membrane complex during [[asexual reproduction]] / [[sexual reproduction]] ; budding; and schizogony (see [[Apicomplexan cellular morphology]] ).		FALSE	none	0.397559		none	none	0	none	0	3b	The Human MORN1 gene can't be involved in this process as it is defined in GO.
7531	YWHAE	Summary	Rich Farmbrough	0.219943	5	{{PBB_Summary | section_title = | summary_text = This gene product belongs to the 14-3-3 family of proteins which mediate signal transduction by binding to phosphoserine-containing proteins. This highly conserved protein family is found in both plants and mammals, and this protein is 100% identical to the mouse ortholog. It interacts with CDC25 phosphatases, RAF1 and IRS1 proteins, suggesting its…	10	14137	GO:0051301	cell division	44171	biological_process	cell division--ncbo_text_direct--10.0	It interacts with CDC25 phosphatases, RAF1 and IRS1 proteins, suggesting its role in diverse biochemical activities related to signal transduction, such as cell division and regulation of insulin sensitivity.	NCBI Gene,	TRUE	none	0.600809	TRUE	parent	direct	0	none	0.0202341	2a	PMID:20462248 states "We revealed that 14-3-3 epsilon coordinates the cross talks between the MAPK signal module and other molecular pathways/biological processes primarily including protein metabolism and synthesis, DNA repair, and cell cycle regulation...". This suggests the gene product could possibly be annotated to something like 'regulation of cell cycle'. Specific evidence is hard to locat…
7874	USP7	Regulation of the p53 tumor suppressor	152.19.6.216	0.219943	5	protect p53 from Mdm2-mediated degradation, indicating that it may possess a tumor suppressor function for the immediate stabilization of p53 in response to stress. Another	10	14006	GO:0006950	response to stress	44171	biological_process	response to stress--ncbo_text_direct--10.0	Interestingly, in response to oncogenic insults, HAUSP can deubiquitinate p53 and protect p53 from Mdm2-mediated degradation, indicating that it may possess a tumor suppressor function for the immediate stabilization of p53 in response to stress.	19995917,	FALSE	none	0.561439		parent	none	0	none	0.125028	3b	Seems to play a role in the ubiquitination state of proteins…
8091	HMGA2	Relationship with cancer	Someguy1221	0.219943	10	for the patient, but also with sensitization of	10	17289	GO:0046960	sensitization	44171	biological_process	sensitization--ncbo_text_direct--10.0	Its presence is associated with poor [[prognosis]] for the patient, but also with sensitization of the cancer cells to certain forms of cancer therapy.	16061642, 17324944,	FALSE	none	0.458728		none	none	0	none	0.000111	3b	I don't think this would be a proper GO annotation.
8514	KCNAB2	Summary	Citation bot	0.219943	5	{{PBB_Summary | section_title = | summary_text = Voltage-gated potassium (Kv) channels represent the most complex class of voltage-gated ion channels from both functional and structural standpoints. Their diverse functions include regulating neurotransmitter release, heart rate, insulin secretion, neuronal excitability, epithelial electrolyte transport, smooth muscle contraction, and cell volume.…	10	8366	GO:0010467	gene expression	44171	biological_process	gene expression--ncbo_text_direct--10.0	In melanocytic cells KCNAB2 gene expression may be regulated by [[Microphthalmia-associated transcription factor|MITF]] .	19067971, 10428084,	FALSE	none	0.509233		none	none	0	parent	0.218116	3b	The sentence indicates expression OF KCNAB2 is regulated..not that KCNAB2 is regulating gene expression.
8611	PPAP2A	Function	Boghog2	0.219943	6	s as well as in receptor-activated signal transduction mediated by	10	7397	GO:0007165	signal transduction	44171	biological_process	signal transduction--ncbo_text_direct--10.0	PAPs convert [[phosphatidic acid]] to [[diglyceride|diacylglycerol]] , and function in de novo synthesis of [[glycerolipid]] s as well as in receptor-activated signal transduction mediated by [[phospholipase D]] .	NCBI Gene,	FALSE	none	0.535011		direct	direct	0	parent	0.134281	1b	The literature appears gummed up by confusion between "pp2a" and "ppap2a" or "PAP2a"….Despite that it seems likely the PPAP2A gene is involved in signal transduction of some sort perhaps through production of DAG?	correlation not causation
8804	CREG1	Summary	Lorem Ip	0.219943	4	{{PBB_Summary | section_title = | summary_text = The adenovirus E1A protein both activates and represses gene expression to promote cellular proliferation and inhibit differentiation. The protein encoded by this gene antagonizes [[transcriptional activation]] and [[cellular transformation]] by E1A. This protein shares limited sequence similarity with E1A and binds both the general transcription f…	10	5392	GO:0016049	cell growth	44171	biological_process	cell growth--ncbo_text_direct--10.0	This gene may contribute to the transcriptional control of cell growth and differentiation.	NCBI Gene,	TRUE	none	0.549202		none	none	0	none	0.0162207	3b	cell growth' in this case is really 'cell proliferation'. The Human gene is annotated to 'cell proliferation' using TAS evidence. It looks like this could be upgraded to an experimental evidence code from PMID:12934103
84229	CCDC135 â€“ Coiled Coil Domain Containing 135	Cellular Location	Kp.umn	0.219943	6	which include: 20 Protein Kinase C Phosphorylation sites, 11 Casein Kinase II Phosphorylation sites, and 8 cAMP/cGMP Dependant Phosphorylation sites. The amino acid sequence is also predicted to contain 10 sumoylation	30	9940	GO:0016310	phosphorylation	44171	biological_process	Phosphorylation--ncbo_text_direct--30.0	It is predicted to contain at least 56 specific phospohorylation sites which include: 20 Protein Kinase C Phosphorylation sites, 11 Casein Kinase II Phosphorylation sites, and 8 cAMP/cGMP Dependant Phosphorylation sites.		FALSE	none	0.450496		none	none	0	0	0.0654404	3b	gene is target not participant in phosphorylation
8976	WASL (gene)	Summary	CopperKettle	0.219943	7	share similar domain structure, and are involved in transduction of signals	10	11788	GO:0009293	transduction	44171	biological_process	transduction--ncbo_text_direct--10.0	The [[Wiskott-Aldrich syndrome (WAS) family of proteins]] share similar domain structure, and are involved in transduction of signals from [[receptor (biochemistry)|receptor]] s on the cell surface to the [[actin]] [[cytoskeleton]] .	NCBI Gene,	FALSE	none	0.513443		none	direct	0	none	0	3a	could probably be annotated to "cell surface receptor linked signaling pathway",. See PMID:20146487	correlation not causation
9241	Noggin (protein)	Summary	GAThrawn22	0.219943	7	tube fusion. ==	10	10133	GO:0035146	tube fusion	44171	biological_process	tube fusion--ncbo_text_direct--10.0	Mouse knockout experiments have demonstrated that noggin also plays a crucial role in bone development, joint formation, and neural tube fusion.		FALSE	none	0.653008	TRUE	none	direct	0	none	0	2a	This gene should be annotated to 'neural tube fusion'.
221914	Glypican 2	Function	Boghog	0.219943	3	to regulate the growth and	10	2440	GO:0040007	growth	44171	biological_process	growth--ncbo_text_direct--10.0	Cerebroglycan participates in [[cell adhesion]] and is thought to regulate the growth and [[axon guidance|guidance]] of [[axon]] s.	9133438,	FALSE	none	0.310621		parent	direct	0	none	0.0319955	3a	The gene product is involved in " axon growth"..called axonogenesis in the GO…not the general process of growth.
9817	KEAP1	Interactions	66.236.129.65	0.219943	1	[[proteolysis]]	10	10998	GO:0006508	proteolysis	44171	biological_process	proteolysis--ncbo_text_direct--10.0	Under quiescent conditions, [[Nrf2]] is anchored in the cytoplasm through binding to Keap1, which, in turn, facilitates the [[ubiquitination]] and subsequent [[proteolysis]] of [[Nrf2]] .		FALSE	none	0.625614	TRUE	none	none	0	none	0.0440914	2a	KEAP1 is a bridge protein that a associates with members of a ubiquitin ligase complex. So it probably plays some role in protein ubiquitination, which in turn would lead to proteolysis I suppose. So something might be findable here.
9922	IQSEC1	Function	TimVickers	0.219943	7	[[cell adhesion]]	10	5491	GO:0007155	cell adhesion	44171	biological_process	cell adhesion--ncbo_text_direct--10.0	ARF-GEP <sub>100</sub> appears particularly important in regulating [[cell adhesion]] , with reductions in the level of this protein causing enhanced spreading and attachment of cells.	16461286,	FALSE	none	0.600215	TRUE	parent	parent	0	parent	0.0462096	1b	The gene product is a GEF for arf6 which in turn regulates endocytosis and recycling of beta1 integrins. So, this could be construed as regulation of cell-cell adhesion mediated by integrin perhaps.	correlation not causation
10215	OLIG2	Function	70.19.150.107	0.219943	3	and is required for oligodendrocyte and motor neuron development.	10	8462	GO:0048666	neuron development	44171	biological_process	neuron development--ncbo_text_direct--10.0	The protein is an essential regulator of ventral neuroectodermal progenitor cell fate and is required for oligodendrocyte and motor neuron development.	NCBI Gene,	FALSE	none	0.738586	TRUE	direct	none	0	child	0.0339465	1b	I would go with "motor neuron develoment" perhaps, based on PMID:16469306
10267	RAMP1	Summary	Boghog2	0.219943	7	RAMP1 protein is involved in the terminal glycosylation, maturation, and presentation of the CGRP receptor to the	10	9161	GO:0070085	glycosylation	44171	biological_process	glycosylation--ncbo_text_direct--10.0	The RAMP1 protein is involved in the terminal glycosylation, maturation, and presentation of the CGRP receptor to the cell surface .	NCBI Gene,	FALSE	none	0.606733	TRUE	none	direct	0	none	0.0080825	2a	There is some information suggesting that the initial observation that RAMPs work at least in part by manipulation of the glycosylation state of calcitonin receptors was an artifact. From PMID:15494030 "The mechanism of action of RAMPs has undergone close examination. Initially, it was suggested that they altered the glycosylation state of the receptor, but this now seems to be an artifact [20,21…
10319	LAMC3	Function	Boghog2	0.219943	8	, differentiation, migration, signaling, neurite outgrowth and metastasis. Laminins are composed of 3 non identical chains: laminin alpha, beta and gamma (formerly A, B1, and B2, respectively) and they form a cruciform structure consisting of 3 short arms, each formed by a different chain, and a long arm composed of all 3 chains. Each laminin chain is a multidomain protein encoded by a distinct g…	10	5641	GO:0023052	signaling	44171	biological_process	signaling--ncbo_text_direct--10.0	They have been implicated in a wide variety of biological processes including [[cell adhesion]] , differentiation, migration, signaling, neurite outgrowth and metastasis.		FALSE	none	0.478385		none	child	0	none	0.21689	2a	Could be..but there is at least one report indicating that lminins containing this laminin isoform do not bind to integrins.
3161	Hyaluronan-mediated motility receptor	Function	Boghog2	0.219943	6	RHAMM was originally discovered as a soluble protein that altered migratory cell behavior and bound to	10	15095	GO:0007610	behavior	44171	biological_process	behavior--ncbo_text_direct--10.0	RHAMM was originally discovered as a soluble protein that altered migratory cell behavior and bound to [[hyaluronan]] , RHAMM is less well studied than the main hyaluronan (HA) receptor, [[CD44]] .	18354082, 6185115,	FALSE	none	0.230146		none	none	0	none	0.0277592	3a	In GO, behavior is defined as being something that a whole organism undertakes. This molecule may be involved in things like cell migration etc..but that wouldn't come under 'behavior' in GO.
10457	GPNMB	Summary	Arose8	0.219943	7	[[cell migration]]	10	13563	GO:0016477	cell migration	44171	biological_process	cell migration--ncbo_text_direct--10.0	Finally, GPNMB expression in breast cancer cells is capable of promoting [[cell migration]] , invasion, and [[metastasis]] both in vitro and in vivo.	20215530, 17951401,	FALSE	none	0.606894	TRUE	none	none	0	none	0.0311594	3b	The 'cell migration' in this case refers to migration of breast cancer cells…this is not a normal process in which the gene would be involved.
10457	GPNMB	Summary	Arose8	0.219943	7	Similarly, Osteoactivin expression increases during osteoclast differentiation and it is functionally implicated in this process, possibly by promoting the fusion of osteoclast progenitor cells.	10	13563	GO:0030316	osteoclast differentiation	44171	biological_process	osteoclast differentiation--ncbo_text_direct--10.0	Similarly, Osteoactivin expression increases during osteoclast differentiation and it is functionally implicated in this process, possibly by promoting the fusion of osteoclast progenitor cells.	18381073, 17951401,	FALSE	none	0.653236	TRUE	none	none	0	none	0.00178372	2a	Good evidence for this in rat. Don't find the evidence for the Human gene. An ISS annotation might be possible here.
10718	NRG3	Function	Boghog2	0.219943	7	[[phosphorylation]]	10	7136	GO:0016310	phosphorylation	44171	biological_process	phosphorylation--ncbo_text_direct--10.0	NRG3 binding stimulates tyrosine [[phosphorylation]] of ERBB4.	9275162, http://media.www.jhunewsletter.com/media/storage/paper932/news/2009/02/26/Science/Schizophrenia.Symptom.Linked.To.Gene.Mutation-3651567.shtml,	FALSE	none	0.565391		direct	direct	0	parent	0.0654404	3b	The gene product, like many many gene products, stimulates phosphorylation of downstream molecules..it is not involved in the process of phosphorylation itself per se however.
10856	RUVBL2	Summary	81.104.170.148	0.219943	4	{{PBB_Summary | section_title = | summary_text = This gene encodes the second human homologue of the bacterial RuvB gene. Bacterial RuvB protein is a DNA helicase essential for homologous recombination and DNA double-strand break repair. However, the evidence for whether RUVBL2 has DNA helicase activity is contradictory. <ref>{{cite web | title = Dodecameric structure and ATPase activity of the h…	10	9590	GO:0006302	double-strand break repair	44171	biological_process	double-strand break repair--ncbo_text_direct--10.0	Bacterial RuvB protein is a DNA helicase essential for homologous recombination and DNA double-strand break repair.		TRUE	child	0.664136	TRUE	child	direct	0	child	0.0041806	2a	Seems likely, but the nomenclature and literature are quite diverse here…it would take some time to nail it down…seems likely though.
10893	MMP24	Summary	Rjwilmsi	0.219943	7	{{PBB_Summary | section_title = | summary_text = Proteins of the matrix metalloproteinase (MMP) family are involved in the breakdown of extracellular matrix in normal physiological processes, such as embryonic development, reproduction, and tissue remodeling, as well as in disease processes, such as arthritis and metastasis. Most MMP's are secreted as inactive proproteins which are activated when…	10	5081	GO:0009790	embryonic development	44171	biological_process	embryonic development--ncbo_text_direct--10.0	Proteins of the matrix metalloproteinase (MMP) family are involved in the breakdown of extracellular matrix in normal physiological processes, such as embryonic development, reproduction, and tissue remodeling, as well as in disease processes, such as arthritis and metastasis.		TRUE	none	0.534378		direct	direct	0.01	direct	0.0376254	2a	I don't find evidence supporting this annotation. The surrounding sentence is in reference to the MMP family…not this product specifically…
11004	KIF2C	Summary	68.253.42.25	0.219943	3	{{PBB_Summary | section_title = | summary_text = The protein encoded by this gene is a member of kinesin-like protein family. Most proteins of this family are microtubule-dependent molecular motors that transport organelles within cells and move chromosomes during cell division. This protein acts to regulate microtubule dynamics in cells and is important for anaphase chromosome segregation and ma…	10	7164	GO:0034510	centromere separation	44171	biological_process	centromere separation--ncbo_text_direct--10.0	This protein acts to regulate microtubule dynamics in cells and is important for anaphase chromosome segregation and may be required to coordinate the onset of sister centromere separation.	NCBI Gene,	TRUE	none	0.817974	TRUE	none	none	0	none	0	2a	The gene product is clearly in the right location at the right time, but I was not able to confirm that it plays a role in centromere separation…it may play more of a role in attaching the DNA to the centromere.
11315	PARK7	Function	Boghog	0.219943	5	#NAME?	10	8126	GO:0006350	transcription	44171	biological_process	transcription--ncbo_text_direct--10.0	It acts as a positive regulator of [[androgen receptor]] -dependent transcription.		FALSE	none	0.285461		none	direct	0	none	0.164326	1b	I would annotate to 'regulation of transcription" or "positive regulation of transcription" probably, via PMID:20938049	non-specific term
22853	LMTK2	Function	Boghog2	0.219943	6	[[spermatogenesis]]	10	6133	GO:0007283	spermatogenesis	44171	biological_process	spermatogenesis--ncbo_text_direct--10.0	Mouse studies suggested an essential role of this protein in [[spermatogenesis]] .	12393858, NCBI Gene,	FALSE	none	0.616316	TRUE	direct	direct	0	none	0.0181717	2a	Could be an ISS annotation if further orthology analysis was conducted with the mouse gene. PMID:17158803 appears to show a role for this gene in mouse spermatogenesis
22954	TRIM32	Development	143.44.76.187	0.219943	7	. In the mouse neocortex, neural progenitor cells generate daughter cells which either differentiate into specific neurons or maintain the progenitor state of the mother cell. TRIM32 helps control the balance between differentiating and progenitor cells by localizing to a pole during progenitor cell division, and thus becoming concentrated in one of the two daughter cells. This asymmetric divisio…	10	12676	GO:0051301	cell division	44171	biological_process	cell division--ncbo_text_direct--10.0	TRIM32 helps control the balance between differentiating and progenitor cells by localizing to a pole during progenitor cell division, and thus becoming concentrated in one of the two daughter cells.	8	FALSE	none	0.566655		none	none	0.01	direct	0.0202341	3b	The gene does not play a role in cell division per se., it segregates unevenly during division to effect the balance between differentiation and progenitor cells.
23154	NCDN	Summary	CopperKettle	0.219943	8	[[learning]]	10	4614	GO:0007612	learning	44171	biological_process	learning--ncbo_text_direct--10.0	This gene encodes a [[leucine]] -rich cytoplasmic [[protein]] , which is highly similar to a mouse protein norbin that negatively regulates Ca/calmodulin-dependent [[protein]] kinase II phosphorylation and may be essential for spatial [[learning]] processes.	20007903,	FALSE	none	0.237199		none	parent	0	none	0.00295429	3b	The mouse gene is involved in regulation of CAMKII and thus MAY play a role in learning, but I see no real published evidence for this.
23213	SULF1	Other Cancers	Bgrindel	0.219943	7	Again, FGF-2 signaling and subsequent phosphorylation of ERK was attenuated in vitro by both	10	50901	GO:0016310	phosphorylation	44171	biological_process	phosphorylation--ncbo_text_direct--10.0	Again, FGF-2 signaling and subsequent phosphorylation of ERK was attenuated in vitro by both Sulf1 and Sulf2 expression.		FALSE	none	0.563124		none	none	0	none	0.0654404	3b	The gene products appear to be more directly involved in regulation of fgf signaling, which subsequently attenuates phosphorylation of ERK. No annotation here.
23476	BRD4	Summary	Rich Farmbrough	0.607782	5	{{PBB_Summary | section_title = | summary_text = The protein encoded by this gene is homologous to the murine protein MCAP, which associates with chromosomes during mitosis, and to the human RING3 protein, a serine/threonine kinase. Each of these proteins contains two bromodomains, a conserved sequence motif which may be involved in chromatin targeting. This gene has been implicated as the chromo…	10	8828	GO:0007067	mitosis	44171	biological_process	mitosis--ncbo_text_direct--10.0	The protein encoded by this gene is homologous to the murine protein MCAP, which associates with chromosomes during mitosis, and to the human RING3 protein, a serine/threonine kinase.		TRUE	none	0.606678	TRUE	none	none	0.04	direct	0.01767	2a	I find evidence in cell lines, not Human cells or tissues though. Probably true..just not good evidence currently.
23513	SCRIB	Clinical significance	Boghog	0.219943	6	growth by disrupting	10	9201	GO:0040007	growth	44171	biological_process	growth--ncbo_text_direct--10.0	Scribble inhibits breast cancer formation and depletion of scribble promotes [[neoplastic]] growth by disrupting [[morphogenesis]] and inhibiting [[cell death]] .	19041750,	FALSE	none	0.308578		direct	none	0.19	direct	0.0319955	3b
23569	PADI4	Function	163.1.208.189	0.141851	0	. PADI4 plays a role in the epigenetics, the deimination of arginines on histones 3 and 4 can act antagonistically to arginine methylation (Chromatin modifications and their function, Kouzarides 2007, Cell, review)	10	9189	GO:0032259	methylation	44171	biological_process	methylation--ncbo_text_direct--10.0	PADI4 plays a role in the epigenetics, the deimination of arginines on histones 3 and 4 can act antagonistically to arginine methylation (Chromatin modifications and their function, Kouzarides 2007, Cell, review) The protein may be found in oligomers and binds 5 [[calcium in biology|calcium]] ions per subunit.		FALSE	none	0.593763		none	direct	0	none	0.00518395	3b
23594	ORC6L	Function	Boghog2	0.219943	5	[[chromosome segregation|segregation]]	10	7880	GO:0007059	chromosome segregation	44171	biological_process	chromosome segregation--ncbo_text_direct--10.0	Gene silencing studies with [[small interfering RNA]] demonstrated that this protein plays an essential role in coordinating chromosome replication and [[chromosome segregation|segregation]] with [[cytokinesis]] .	11323433, 12614612, NCBI Gene,	FALSE	none	0.631831	TRUE	none	direct	0	none	0.0057971	1a	PMID:12169736
23621	Beta-secretase 1	Summary	Ipeltan	0.219943	10	[[pathogenesis]]	10	6940	GO:0009405	pathogenesis	44171	biological_process	pathogenesis--ncbo_text_direct--10.0	?-Secretase is an aspartic-acid [[protease]] important in the [[pathogenesis]] of [[Alzheimer's disease]] , and in the formation of [[myelin sheath]] s in peripheral nerve cells.	16990514,	FALSE	none	0.49081		none	direct	0	none	0.000111	3b	This would not be a GO annotation.
25839	COG4	Summary	Maurice Carbonaro	0.219943	4	{{PBB_Summary | section_title = | summary_text = [[Multiprotein complexes]] are key determinants of Golgi apparatus structure and its capacity for intracellular transport and glycoprotein modification. Several complexes have been identified, including the Golgi transport complex (GTC), the LDLC complex, which is involved in glycosylation reactions, and the SEC34 complex, which is involved in vesi…	10	5797	GO:0070085	glycosylation	44171	biological_process	glycosylation--ncbo_text_direct--10.0	Several complexes have been identified, including the Golgi transport complex (GTC), the LDLC complex, which is involved in glycosylation reactions, and the SEC34 complex, which is involved in vesicular transport.	NCBI Gene,	TRUE	none	0.623032	TRUE	none	none	0	none	0.0080825	1a	PMID:19651599 seems to support this pretty well.
4233	C-Met	of signal transduction	Boghog2	0.219943	9	[[cell growth|proliferation]]	10	46397	GO:0016049	cell growth	44171	biological_process	cell growth--ncbo_text_direct--10.0	MET engagement activates multiple [[signal transduction]] pathways: The [[Ras (protein)|RAS]] pathway mediates HGF-induced [[scattering]] and [[cell growth|proliferation]] signals, which lead to [[branching morphogenesis]] .	10618716, 16862193, 8934537, 15239951,	FALSE	none	0.733571	TRUE	direct	direct	0	none	0.0162207	3a	The GO term "cell growth" is a tricky one. In GO it means an increase in cell size…however in literature it is commonly used to refer to an increase in the size of a cell population. I think this is the case here…cmet is invovled in cell proliferation...not "cell growth".
26291	FGF21	Summary	Boghog2	0.219943	7	, cell growth,	10	7111	GO:0016049	cell growth	44171	biological_process	cell growth--ncbo_text_direct--10.0	FGF family members possess broad mitogenic and cell survival activities and are involved in a variety of biological processes including [[Embryogenesis|embryonic development]] , cell growth, [[morphogenesis]] , tissue repair, tumor growth and invasion.	NCBI Gene,	FALSE	none	0.584148		parent	direct	0.04	direct	0.0162207	2a	Maybe…but the gene seems to be involved in numerous things..this typically suggests that those things are more phenotypic than they are primary processes the gene is involved in.
4956	ODF1	Summary	ChemGardener	0.219943	6	{{PBB_Summary | section_title = | summary_text = The outer dense fibers are [[cytoskeletal]] structures that surround the [[axoneme]] in the middle piece and principal piece of the sperm tail. The fibers function in maintaining the elastic structure and recoil of the sperm tail as well as in protecting the tail from shear forces during epididymal transport and [[ejaculation]]. Defects in the oute…	10	6184	GO:0006810	transport	44171	biological_process	transport--ncbo_text_direct--10.0	The fibers function in maintaining the elastic structure and recoil of the sperm tail as well as in protecting the tail from shear forces during epididymal transport and [[ejaculation]].	NCBI Gene,	TRUE	none	0.259139		none	none	0	parent	0.171683	3a
26533	OR10G3	Summary	Boghog	0.219943	5	{{PBB_Summary | section_title = | summary_text = Olfactory receptors interact with odorant molecules in the nose, to initiate a neuronal response that triggers the perception of a smell. The olfactory receptor proteins are members of a large family of G-protein-coupled receptors (GPCR) arising from single coding-exon genes. Olfactory receptors share a 7-transmembrane domain structure with many ne…	10	3231	GO:0009293	transduction	44171	biological_process	transduction--ncbo_text_direct--10.0	Olfactory receptors share a 7-transmembrane domain structure with many neurotransmitter and hormone receptors and are responsible for the recognition and G protein-mediated transduction of odorant signals.	NCBI Gene,	TRUE	none	0.491568		none	none	0	none	0	3a	I don't see any studies of this gene specifically, but as an odorant receptor gene it seems likely to be involved in 'transduction' or one of it's children…might be able to extrapolate from an ortholog….which is difficult with OR genes…
26610	ELP4	Background	Knuts411	0.219943	7	It has been found that children with Rolandic epilepsy have a mutation of gene coding for the Elongator Protein Complex 4, which is involved in transcription and tRNA modification.	10	9684	GO:0006400	tRNA modification	44171	biological_process	tRNA modification--ncbo_text_direct--10.0	It has been found that children with Rolandic epilepsy have a mutation of gene coding for the Elongator Protein Complex 4, which is involved in transcription and tRNA modification.	17662063,	FALSE	none	0.681879	TRUE	parent	direct	0	none	0.00100334	2a	Seems plausible given the content of PMID:17466506
28227	PPP2R3B	Summary	MichaK	0.219943	5	{{PBB_Summary | section_title = | summary_text = Protein phosphatase 2 (formerly named type 2A) is one of the four major Ser/Thr phosphatases and is implicated in the negative control of cell growth and division. Protein phosphatase 2 holoenzymes are heterotrimeric proteins composed of a structural subunit A, a catalytic subunit C, and a regulatory subunit B. The regulatory subunit is encoded by …	10	7343	GO:0016049	cell growth	44171	biological_process	cell growth--ncbo_text_direct--10.0	Protein phosphatase 2 (formerly named type 2A) is one of the four major Ser/Thr phosphatases and is implicated in the negative control of cell growth and division.		TRUE	none	0.501902		none	direct	0	none	0.0162207	3b	This is the phenotype vs normal gene function thing. PPP2R3B is a regulatory subunit of the PP2 holoenzyme, which in turn plays a role in LOTS of things by virtue of its phosphatase activity. I would be more inclined to want to annotate this gene product to a term related to it's role in regulating protein phosphatase activity.
29851	CD278	ICOS knockout phenotype	140.251.12.213	0.607782	4	and IL-5 are Th2-associated cytokines. In agreement with reduced Th2 responses, ICOS-/- mice have reduced germinal center formation and IgG1 and IgE antibody titers in response to immunization. ==	10	9757	GO:0002467	germinal center formation	44171	biological_process	germinal center formation--ncbo_text_direct--10.0	In agreement with reduced Th2 responses, ICOS-/- mice have reduced germinal center formation and IgG1 and IgE antibody titers in response to immunization. reflist refbegin | 2 PBB_Further_reading | citations = cite journal | author=Flesch IE |title=Inducible costimulator (ICOS).		FALSE	none	0.72723	TRUE	none	direct	0	none	0.000613	2a	Interesting example of where clinical data may provide GO annotations. PMID:20116985 states "This was confirmed in ICOS knockout mice and common variable immunodeficient (CVID) patients null for ICOS, who have impaired germinal center formation …" Not sure if anyone is mining this sort of Human disease phenotype data for potential insight into gene function and making the corresponding GO annotat…
30835	DC-SIGN	Summary	Scholar1984	0.219943	8	[[phagocytosis]]	10	11317	GO:0006909	phagocytosis	44171	biological_process	phagocytosis--ncbo_text_direct--10.0	This binding interaction activates [[phagocytosis]] .	15653305, 17502670,	FALSE	child	0.713063	TRUE	parent	direct	0.01	direct	0.00379041	1b	I think the correct term might be "phagocytosis, recognition"	correlation not causation
50615	Interleukin-21 receptor	Summary	Arcadian	0.219943	5	{{PBB_Summary | section_title = | summary_text = The protein encoded by this gene is a cytokine receptor for interleukin 21 (IL21). It belongs to the type I cytokine receptors, and has been shown to form a heterodimeric receptor complex with the common gamma-chain, a receptor subunit also shared by the receptors for interleukin 2 (IL2) and interleukin 5 (IL5). This receptor transduces the growth …	10	6847	GO:0002377	immunoglobulin production	44171	biological_process	immunoglobulin production--ncbo_text_direct--10.0	Knockout studies of a similar gene in mouse suggest a role for this gene in regulating immunoglobulin production.		TRUE	none	0.722957	TRUE	none	none	0	none	0.00295429	2a	Likely a reasonable annotation, but work appears done in mice. Would require more analysis to potentially make an ISS annotation
51053	Geminin	Summary	128.252.181.51	0.219943	0	and cell proliferation.	10	11460	GO:0008283	cell proliferation	44171	biological_process	cell proliferation--ncbo_text_direct--10.0	9.82636, Geminin, DNA replication inhibitor, also known as GMNN, is a [[protein]] maintains DNA fidelity by preventing chromosomal [[polyploidy]] during the [[metazoan]] [[cell cycle]] while also contributing to progression of the cell cycle and cell proliferation.	9635433, NCBI Gene,	FALSE	none	0.577825		child	none	0	none	0.0664994	2a	Maybe. GO has a separation between 'cell proliferation' and 'cell cycle'. Geminin is clearly involved in the regulation of progress through the cell cycle, and it is already annotated as such.
51083	Galanin	Alzheimerâ€™s Disease	Woohookitty	0.219943	8	[[Transcription (genetics)|transcription]]	20	22775	GO:0006350	transcription	44171	biological_process	Transcription--ncbo_text_direct--20.0	Interestingly, studies of gene expression of CBF tissue suggests that the hyperinnervation of cholinergic neurons by GAL up regulates the [[Transcription (genetics)|transcription]] of factors that promote neuron function and survival.		FALSE	none	0.407982		none	child	0	parent	0.164326	3b	The sentence indicates that GAL stimulatioin regulates the expression of various factors. That could be said about many many things, but does not generally produce a GO annotation in cases like this.
51083	Galanin	Alzheimerâ€™s Disease	144.32.126.15	0.219943	9	Interestingly, studies of gene expression of CBF tissue suggests that the hyperinnervation of cholinergic neurons by	10	22775	GO:0010467	gene expression	44171	biological_process	gene expression--ncbo_text_direct--10.0	Interestingly, studies of gene expression of CBF tissue suggests that the hyperinnervation of cholinergic neurons by GAL up regulates the [[Transcription (genetics)|transcription]] of factors that promote neuron function and survival.		FALSE	none	0.6145	TRUE	none	direct	0	parent	0.218116	3b	The gene may stimulate expression , but the study in question appears to be examining this in Alzheimer's disease brain…not the normal functioning.
54825	PCLKC	Summary	Rich Farmbrough	0.219943	5	{{PBB_Summary | section_title = | summary_text = This gene is a member of the protocadherin family, which represents a subset of the larger cadherin superfamily. The members of the protocadherin family encode non-classical cadherins that function as calcium-dependent cell-cell adhesion molecules. The kidney-expressed gene product has a signal peptide, nine cadherin repeat domains and a unique cyt…	10	4531	GO:0016339	calcium-dependent cell-cell adhesion	44171	biological_process	calcium-dependent cell-cell adhesion--ncbo_text_direct--10.0	The members of the protocadherin family encode non-classical cadherins that function as calcium-dependent cell-cell adhesion molecules.	12117771,	TRUE	none	0.699242	TRUE	direct	none	0.14	direct	0.00144928	2a	can't find any evidence for the Human gene product, but seems plausible. The gene is already annotaded using IDA evidence to "cell adhesion"..I presume the study just failed to demonstrate the calcium dependent part of it.
55863	TMEM126b	Translation	Harte035	0.219943	4	phosphorylation	10	8079	GO:0016310	phosphorylation	44171	biological_process	phosphorylation--ncbo_text_direct--10.0	A conceptual translation of the TMEM126B protein, including a projection of the [[secondary structure]] , predictions of transmembrane regions, and putative phosphorylation and glycation sites is included below: [[File:Screen shot 2010-05-05 at 11.55.06 AM.png]] TMEM126B is expressed in most [[Tissue (biology)|tissue]] types, with the notable exceptions of [[adipose tissue]] , [[ear]] tissue, the…	1549558, http://www.ncbi.nlm.nih.gov/UniGene/ESTProfileViewer.cgi?uglist=Hs.525063, http://www.cbs.dtu.dk/cgi-bin/nph-webface?jobid=netphos,4BE2123100D1705A&opt=none, 15223320, 8126732, http://www.cbs.dtu.dk/cgi-bin/nph-webface?jobid=netglycate,4BE2122A00D191C1&opt=none,	FALSE	none	0.464827		none	none	0	none	0.0654404	3b	phosphorylation is in reference to putative phosph. Sites in the gene product…not that the gene plays a rele in the process.
57124	CD248	Summary	Schevrie	0.219943	3	{{PBB_Summary | section_title = | summary_text = Endosialin is a member of the â€œGroup XIVâ€ù, a novel family of [[C-type lectin]] transmembrane receptors which play a role not only in cell-cell adhesion processes but also in host defence. This family comprise two other member, [[CD93]] and [[Thrombomodulin]] which are better characterized. Even though the function of endosialin remains elusive,…	10	5655	GO:0016337	cell-cell adhesion	44171	biological_process	cell-cell adhesion--ncbo_text_direct--10.0	Endosialin is a member of the â€œGroup XIVâ€ù, a novel family of [[C-type lectin]] transmembrane receptors which play a role not only in cell-cell adhesion processes but also in host defence.	16875435,	TRUE	none	0.626077	TRUE	direct	none	0.01	direct	0.0177258	2a	A role for cd248 in cell-cell adhesion was demonstrated in mice. Further work needed to determine if the annotation should go to Human gene as well. PMID:17986615
57530	Cingulin	Homologs	Sandraciti	0.219943	6	The function of paracingulin was clarified when it was discovered that epithelial cells depleted of paracingulin show increased RhoA activation at confluence, and delayed tight junction assembly in the experimental model of the "calcium switch".	10	14796	GO:0070830	tight junction assembly	44171	biological_process	tight junction assembly--ncbo_text_direct--10.0	The function of paracingulin was clarified when it was discovered that epithelial cells depleted of paracingulin show increased RhoA activation at confluence, and delayed tight junction assembly in the experimental model of the "calcium switch".	18653465,	FALSE	none	0.817183	TRUE	none	direct	0	none	0.00122631	3b	paracingulin (607856) appears to be a different gene than cingulin (57530). PMID:19538293 states "Differentiation of cingulin KO ES cells in embryoid bodies (EB) produces polarized epithelial cells bearing TJ with normal structure and barrier function, indicating that cingulin is not necessary as a structural element of TJ.19 However, the expression levels of several TJ-associated proteins, inclu…
57554	LRRC7	Structure	Boghog	0.219943	6	[[phosphorylation]]	10	6882	GO:0016310	phosphorylation	44171	biological_process	phosphorylation--ncbo_text_direct--10.0	Originally postulated to have an apparent transmembrane domain, it has now been shown that the protein has numerous [[phosphorylation]] sites both N- and C-term of this domain, and that protein is therefore [[cytoplasm|cytoplasmic]] ; [[palmitoylation]] is thought to occur near the N-terminus of the protein which would account for localisation of the protein at the PSD.	19187442, 11729199,	FALSE	none	0.537445		parent	none	0	parent	0.0654404	3b	It appears the available information is about the phosphoryaltion OF this gene, not about it's role in the process of phosphorylation of other molecules.
57620	STIM2	STIM2 function	Alexsci	0.219943	5	levels would be necessary. In cultured human myoblast, STIM2 participate in cell differentiation into	10	33333	GO:0030154	cell differentiation	44171	biological_process	cell differentiation--ncbo_text_direct--10.0	In cultured human myoblast, STIM2 participate in cell differentiation into [[Myogenesis|myotubes]] .	20436167,	FALSE	none	0.524477		none	parent	0	parent	0.113601	1b	I would probably use 'myoblast differentiation' based on PMID:20436167	non-specific term
7531	YWHAE	Summary	Rich Farmbrough	0.219943	5	{{PBB_Summary | section_title = | summary_text = This gene product belongs to the 14-3-3 family of proteins which mediate signal transduction by binding to phosphoserine-containing proteins. This highly conserved protein family is found in both plants and mammals, and this protein is 100% identical to the mouse ortholog. It interacts with CDC25 phosphatases, RAF1 and IRS1 proteins, suggesting its…	10	14137	GO:0009405	pathogenesis	44171	biological_process	pathogenesis--ncbo_text_direct--10.0	It has also been implicated in the pathogenesis of small cell lung cancer.	10713667, NCBI Gene,	TRUE	none	0.498104		none	direct	0	none	0.000111	3a	For GO annotation we are only concerned with the normal function of the gene product…a role in carcinmogenesis would not be the normal role of the gene product.
59067	Interleukin 21	Role in allergies	Slam0131	0.607782	6	IgE in hypersensitivity type 1	10	22286	GO:0002524	hypersensitivity	44171	biological_process	hypersensitivity--ncbo_text_direct--10.0	This has implications for the role of IL-21 in controlling allergic responses because of the role of IgE in hypersensitivity type 1 responses.	19541985, 12446913,	FALSE	none	0.527687		none	parent	0	none	0.000167	3b	Hmm..I find this a dubious GO term at best. 'hypersensitivity' by its nature seems abnormal. GO is only concerned with the normal gene function, which may in part relate to immunoglobulin production.
79628	SH3TC2	Function	Nbauman	0.219943	6	recycling compartment, consistent with a role in myelination	10	7092	GO:0042552	myelination	44171	biological_process	myelination--ncbo_text_direct--10.0	The mouse version (orthologue) of SH3TC2 is expressed in Schwann cells, and localizes to the plasma membrane and to the [[perinuclear space|perinuclear]] endocytic recycling compartment, consistent with a role in myelination or in [[axon]] â€“ [[glial cell]] interactions.	19805030,	FALSE	none	0.691042	TRUE	none	parent	0	none	0.00273133	1a	PMID:20028792 seems to support this.	non-specific term
10395	DLC1	Significance in cancer	75.155.166.222	0.219943	9	It acts as a tumor suppressor gene to inhibit cell growth and proliferation as well as induce apoptosis when a cell is under stress. DLC1 is also involved in the formation of focal adhesions, so loss of DLC1 leads to reduced cell adhesion and increased metastatic potential of cells. ===	10	23260	GO:0016049	cell growth	44171	biological_process	cell growth--ncbo_text_direct--10.0	It acts as a tumor suppressor gene to inhibit cell growth and proliferation as well as induce apoptosis when a cell is under stress.	14647417,	FALSE	none	0.569842		none	parent	0.01	direct	0.0162207	3a	Looking for cell division not cell growth.
79980	DSN1	Function	Boghog	0.219943	7	[[metaphase]]	10	6056	GO:0051323	metaphase	44171	biological_process	metaphase--ncbo_text_direct--10.0	DSN1 along with [[MIS12]] , [[NSL1|DC8]] , [[PMF1]] , [[CBX5 (gene)|CBX5]] , [[ZWINT]] is a component of the [[kinetochore]] -associated multiprotein complex which is required for correct chromosome alignment during the [[metaphase]] of cell [[mitosis]] .	15502821, 18640974, 15371340,	FALSE	none	0.580926		none	none	0	none	0.00039	2a	Maybe the more correct term would be something like chromosome segregation?
389090	OR6B2	Summary	Boghog	0.219943	5	{{PBB_Summary | section_title = | summary_text = Olfactory receptors interact with odorant molecules in the nose, to initiate a neuronal response that triggers the perception of a smell. The olfactory receptor proteins are members of a large family of G-protein-coupled receptors (GPCR) arising from single coding-exon genes. Olfactory receptors share a 7-transmembrane domain structure with many ne…	10	2617	GO:0009293	transduction	44171	biological_process	transduction--ncbo_text_direct--10.0	Olfactory receptors share a 7-transmembrane domain structure with many neurotransmitter and hormone receptors and are responsible for the recognition and G protein-mediated transduction of odorant signals.		TRUE	none	0.504214		none	none	0	none	0	3a	As an odorant receptor gene it is likely involved in transduction, but no evidence supports this contention other than its membership in the gene family.
390058	OR51B6	Summary	Boghog	0.219943	5	{{PBB_Summary | section_title = | summary_text = Olfactory receptors interact with odorant molecules in the nose, to initiate a neuronal response that triggers the perception of a smell. The olfactory receptor proteins are members of a large family of G-protein-coupled receptors (GPCR) arising from single coding-exon genes. Olfactory receptors share a 7-transmembrane domain structure with many ne…	10	2801	GO:0009293	transduction	44171	biological_process	transduction--ncbo_text_direct--10.0	Olfactory receptors share a 7-transmembrane domain structure with many neurotransmitter and hormone receptors and are responsible for the recognition and G protein-mediated transduction of odorant signals.		TRUE	none	0.5002		none	none	0	none	0	3a	Likely is involved in transduction of odorant information, but no studies currently back this up…
81620	DNA replication factor CDT1	Summary	Twistinside6	0.219943	5	inhibits Cdt1 activity during S phase in order to prevent re-replication of DNA and prevents it from ubiquitination and subsequent proteolysis.	10	11124	GO:0006508	proteolysis	44171	biological_process	proteolysis--ncbo_text_direct--10.0	Its activity during the [[cell cycle]] is tightly regulated by its association with the protein [[geminin]] , which both inhibits Cdt1 activity during S phase in order to prevent re-replication of DNA and prevents it from ubiquitination and subsequent proteolysis.	11125146, 10766247, 8313888, 16531405,	FALSE	none	0.540653		none	none	0	none	0.0440914	3b	cdt1 is the target of proteolysis, not a player.
81794	ADAMTS10	Summary	Arcadian	0.607782	7	{{PBB_Summary | section_title = | summary_text = This gene belongs to the ADAMTS (a disintegrin and metalloproteinase domain with thrombospondin type-1 motifs) family of zinc-dependent proteases. ADAMTS proteases are complex secreted enzymes containing a prometalloprotease domain of the reprolysin type attached to an ancillary domain with a highly conserved structure that includes at least one th…	10	5189	GO:0016477	cell migration	44171	biological_process	cell migration--ncbo_text_direct--10.0	They have been demonstrated to have important roles in connective tissue organization, coagulation, inflammation, arthritis, angiogenesis and cell migration.		TRUE	none	0.557457		direct	direct	0.02	direct	0.0311594	3b	Other ADAMTS family members may have a role in cell migration but I can't find any documented evidence for a role of adamts10.
84152	PPP1R1B	Clinical significance	Tim bates	0.219943	8	, suggesting that variants of PPP1R1B can in some circumstances lead to improved and more flexible cognition, while, in the presence of other genetic and environmental factors, it may lead	10	22646	GO:0050890	cognition	44171	biological_process	cognition--ncbo_text_direct--10.0	PPP1R1B has also been associated with improved transfer of information between the [[striatum]] and the [[prefrontal cortex]] , suggesting that variants of PPP1R1B can in some circumstances lead to improved and more flexible cognition, while, in the presence of other genetic and environmental factors, it may lead to symptoms of schizophrenia.	17290303,	FALSE	none	0.398982		none	parent	0	none	0.00674471	1a	PMID:17290303 seems to support this annotation.	non-specific term
390883	OR7G3	Summary	Boghog2	0.219943	6	{{PBB_Summary | section_title = | summary_text = Olfactory receptors interact with odorant molecules in the nose, to initiate a neuronal response that triggers the perception of a smell. The olfactory receptor proteins are members of a large family of G-protein-coupled receptors (GPCR) arising from single coding-exon genes. Olfactory receptors share a 7-transmembrane domain structure with many ne…	10	2537	GO:0009293	transduction	44171	biological_process	transduction--ncbo_text_direct--10.0	Olfactory receptors share a 7-transmembrane domain structure with many neurotransmitter and hormone receptors and are responsible for the recognition and G protein-mediated transduction of odorant signals.		TRUE	none	0.490204		none	none	0	none	0	3a	Gene is implicated in 'transduction' only by it's membership in the odorant receptor family. No data to back the contention.
84868	HAVCR2	Summary	170.223.207.25	0.219943	3	{{PBB_Summary | section_title = | summary_text = [[CD4]] ([[MIM]] 186940)-positive T helper lymphocytes can be divided into types 1 (Th1) and 2 (Th2) on the basis of their cytokine secretion patterns. Th1 cells and their associated cytokines are involved in cell-mediated immunity to intracellular pathogens and delayed-type hypersensitivity reactions, whereas Th2 cells are involved in the control …	10	7095	GO:0042116	macrophage activation	44171	biological_process	macrophage activation--ncbo_text_direct--10.0	TIM3 is a Th1-specific cell surface protein that regulates macrophage activation and enhances the severity of experimental autoimmune encephalomyelitis in mice.[supplied by OMIM]	NCBI Gene,	TRUE	none	0.612339	TRUE	none	none	0	none	0.00156076	1b	PMID:11823861 appears to support an annotation for "negative regulation of macrophage activation".	correlation not causation
90070	Lacritin	Signaling	Glaurie	0.305339	9	Rapid dephosphorylation of PKC? causes it to transiently move from the cytoplasm to the area of the Golgi apparatus and peripheral nucleus. Here it forms a complex with PKC? and PLC?2 from which downstream mTOR	10	27384	GO:0016311	dephosphorylation	44171	biological_process	dephosphorylation--ncbo_text_direct--10.0	Lacritin mitogenic signaling follows two pathways: [[Gi alpha subunit|G?<sub>i</sub>]] or G? <sub>o</sub> ? [[PKC alpha|PKC?]] / [[PLCG2|PLC?2]] ? Ca <sup>2+</sup> ? [[calcineurin]] ? [[NFATC1]] G? <sub>i</sub> or G? <sub>o</sub> ? PKC?/PLC?2/ [[Phospholipase D1|PLD1]] ? mTOR Rapid dephosphorylation of PKC? causes it to transiently move from the cytoplasm to the area of the Golgi apparatus and pe…	16923831,	FALSE	none	0.518639		none	none	0	none	0.00992196	3b	In this case dephosphorylation appears to be a downstream effect of the activity of this gene product…would not annotate.
26211	OR2F1	Summary	Boghog	0.219943	5	{{PBB_Summary | section_title = | summary_text = Olfactory receptors interact with odorant molecules in the nose, to initiate a neuronal response that triggers the perception of a smell. The olfactory receptor proteins are members of a large family of G-protein-coupled receptors (GPCR) arising from single coding-exon genes. Olfactory receptors share a 7-transmembrane domain structure with many ne…	10	4523	GO:0009293	transduction	44171	biological_process	transduction--ncbo_text_direct--10.0	Olfactory receptors share a 7-transmembrane domain structure with many neurotransmitter and hormone receptors and are responsible for the recognition and G protein-mediated transduction of odorant signals.	NCBI Gene,	TRUE	none	0.516049		none	none	0	none	0	3a	In GO, transduction is defined as having to do with the transfer of genetic material. Clearly not what is meant here. "signal transduction" is more likely a reasonable candidate term.
136647	C7orf11	Summary	156.83.1.251	0.219943	5	(TTD), a disease hallmarked by brittle hair and nails and usually by developmental difficulties as well. One patient carries a homozygous deletion of the whole gene area, which indicates that the gene is not essential for embryonic development. TTD can be diagnosed by the presence of tigertail-striped patterns in hair visible under polarised light microscopy, or biochemically by a reduced cystein…	10	4664	GO:0009790	embryonic development	44171	biological_process	embryonic development--ncbo_text_direct--10.0	One patient carries a homozygous deletion of the whole gene area, which indicates that the gene is not essential for embryonic development.		FALSE	none	0.416835		none	none	0	none	0.0376254	3b	negation
170302	Aristaless related homeobox	Summary	82.83.24.32	0.219943	4	{{PBB_Summary | section_title = | summary_text = This gene is a homeobox-containing gene expressed during development. The expressed protein contains two conserved domains, a C-peptide (or aristaless domain) and the prd-like class homeobox domain. It is a member of the group-II aristaless-related protein family whose members are expressed primarily in the central and/or peripheral nervous system.…	10	7477	GO:0031016	pancreas development	44171	biological_process	pancreas development--ncbo_text_direct--10.0	This gene is involved in CNS and pancreas development.		TRUE	none	0.67299	TRUE	child	parent	0.01	direct	0.00774805	1b	I would probably use 'endocrine pancrease development' most likely. See PMID:20538404	gene is already annotated with a more specific term, should not have been considered	strike	Note that this term should not be used to annotate gene products that are involved in the host response to pathogenesis. It should only be used to annotate those gene products involved in the generation of pathogenesis by the pathogen itself.
26492	OR8G2	Summary	Boghog	0.219943	5	{{PBB_Summary | section_title = | summary_text = Olfactory receptors interact with odorant molecules in the nose, to initiate a neuronal response that triggers the perception of a smell. The olfactory receptor proteins are members of a large family of G-protein-coupled receptors (GPCR) arising from single coding-exon genes. Olfactory receptors share a 7-transmembrane domain structure with many ne…	10	2653	GO:0009293	transduction	44171	biological_process	transduction--ncbo_text_direct--10.0	Olfactory receptors share a 7-transmembrane domain structure with many neurotransmitter and hormone receptors and are responsible for the recognition and G protein-mediated transduction of odorant signals.	NCBI Gene,	TRUE	none	0.510993		none	none	0	none	0	3a	"transduction" in GO is defined as "The transfer of genetic information to a bacterium from a bacteriophage or between bacterial or yeast cells mediated by a phage vector." This is not the case for this gene. Probably looking more correctly for "signal transduction".
81127	OR4K15	Summary	Boghog2	0.219943	6	{{PBB_Summary | section_title = | summary_text = Olfactory receptors interact with odorant molecules in the nose, to initiate a neuronal response that triggers the perception of a smell. The olfactory receptor proteins are members of a large family of G-protein-coupled receptors (GPCR) arising from single coding-exon genes. Olfactory receptors share a 7-transmembrane domain structure with many ne…	10	2287	GO:0009293	transduction	44171	biological_process	transduction--ncbo_text_direct--10.0	Olfactory receptors share a 7-transmembrane domain structure with many neurotransmitter and hormone receptors and are responsible for the recognition and G protein-mediated transduction of odorant signals.		TRUE	none	0.492135		none	none	0	none	0	3a	Same problem as before with this GO term…this is a genetic transfer term, not a signal transduction term.
81469	OR2G3	Summary	Boghog	0.219943	5	{{PBB_Summary | section_title = | summary_text = Olfactory receptors interact with odorant molecules in the nose, to initiate a neuronal response that triggers the perception of a smell. The olfactory receptor proteins are members of a large family of G-protein-coupled receptors (GPCR) arising from single coding-exon genes. Olfactory receptors share a 7-transmembrane domain structure with many ne…	10	2538	GO:0009293	transduction	44171	biological_process	transduction--ncbo_text_direct--10.0	Olfactory receptors share a 7-transmembrane domain structure with many neurotransmitter and hormone receptors and are responsible for the recognition and G protein-mediated transduction of odorant signals.		TRUE	none	0.495131		none	none	0	none	0	3a	In GO, transduction is defined as having to do with the transfer of genetic material. Clearly not what is meant here. "signal transduction" is more likely a reasonable candidate term.
259266	ASPM (gene)	Summary	Boghog	0.219943	8	[[gene expression|expressed]]	10	9397	GO:0010467	gene expression	44171	biological_process	gene expression--ncbo_text_direct--10.0	The [[gene expression|expressed]] protein product of the asp gene is essential for normal [[spindle apparatus|mitotic spindle]] function in embryonic [[neuroblast]] s.	12355089,	FALSE	none	0.501589		none	none	0	parent	0.218116	3b
119687	OR51A7	Summary	Boghog2	0.219943	6	{{PBB_Summary | section_title = | summary_text = Olfactory receptors interact with odorant molecules in the nose, to initiate a neuronal response that triggers the perception of a smell. The olfactory receptor proteins are members of a large family of G-protein-coupled receptors (GPCR) arising from single coding-exon genes. Olfactory receptors share a 7-transmembrane domain structure with many ne…	10	2290	GO:0009293	transduction	44171	biological_process	transduction--ncbo_text_direct--10.0	Olfactory receptors share a 7-transmembrane domain structure with many neurotransmitter and hormone receptors and are responsible for the recognition and G protein-mediated transduction of odorant signals.		TRUE	none	0.489728		none	none	0	none	0	3a	In GO, transduction is defined as having to do with the transfer of genetic material. Clearly not what is meant here. "signal transduction" is more likely a reasonable candidate term.
283120	H19 (gene)	Epigenetics	142.103.92.216	0.219943	10	that allele. As well, based on the results from Banet et al., it appears that functional H19 imprinting occurs during early placenta development.	10	44776	GO:0001890	placenta development	44171	biological_process	placenta development--ncbo_text_direct--10.0	As well, based on the results from Banet et al., it appears that functional H19 imprinting occurs during early placenta development.	11254105,	FALSE	none	0.665756	TRUE	none	none	0	none	0.00501672	1a	Reasonable evidence supporting this here: PMID:1497869	correlation not causation
283120	H19 (gene)	an oncogene	142.103.92.216	0.219943	10	transfected into breast cancer cells did not affect: cell proliferation, cell cycle timing or anchorage-dependent growth	10	44776	GO:0008283	cell proliferation	44171	biological_process	cell proliferation--ncbo_text_direct--10.0	Ectopic H19 expression in vivo enhances the tumorigenic potential of carcinoma cells c-Myc, an oncogene that functions as a regulator of gene transcription, induces H19 expression Knocking down H19 in hypoxic stress diminishes [[Cyclin-dependent kinase inhibitor 1C|p57]] induction Evidence against the identification of H19 as an oncogene: The amount of H19 RNA transfected into breast cancer cells…	11254105, 2044956, 9219849, 10597307, 9811352, 10751088, 17408396, 9407950, 10428315, 9062579, 11889182, 10442637, 12325036, 12419837, 9208812, 16707459, 8674037, 15228427, 15985428, http://www.mdanderson.org/departments/cancerbiology/display.cfm?id=F3DC4354-B0FB-11D4-80FB00508B603A14&method=displayFull&pn=31062032-B0EB-11D4-80FB00508B603A14, 17786216,	FALSE	none	0.581295		none	none	0	none	0.0664994	2a	Maybe an annotation to "negative regulation of cell proliferation" based on studied in mice and associated GO annotations for the mouse gene. PMID:18719115
283120	H19 (gene)	Expression timeline	142.103.92.216	0.219943	10	the growth of embryonic and extraembryonic tissues.	10	44776	GO:0040007	growth	44171	biological_process	growth--ncbo_text_direct--10.0	The regulated expression of H19, from biallelic to monoallelic, throughout embryonic development suggests that regulation is essential for the growth of embryonic and extraembryonic tissues.	7589512, 9062579,	FALSE	none	0.352867		none	parent	0	none	0.0319955	3a	In the literature "growth" is often used to mean "cell division" or related terms. This may be the case here. Further, for GO annotations we only care what the gene product NORMALLY does, not what it does in a cancer cell for example.
219469	OR8H1	Summary	Boghog	0.219943	5	{{PBB_Summary | section_title = | summary_text = Olfactory receptors interact with odorant molecules in the nose, to initiate a neuronal response that triggers the perception of a smell. The olfactory receptor proteins are members of a large family of G-protein-coupled receptors (GPCR) arising from single coding-exon genes. Olfactory receptors share a 7-transmembrane domain structure with many ne…	10	2283	GO:0009293	transduction	44171	biological_process	transduction--ncbo_text_direct--10.0	Olfactory receptors share a 7-transmembrane domain structure with many neurotransmitter and hormone receptors and are responsible for the recognition and G protein-mediated transduction of odorant signals.		TRUE	none	0.487898		none	none	0	none	0	3a	The term "transduction" in GO is defined as "The transfer of genetic information to a bacterium from a bacteriophage or between bacterial or yeast cells mediated by a phage vector." Clearly this is not the case for this gene.
387129	Neuropeptide S receptor	Summary	Boghog	0.219943	7	[[pathogenesis]]	10	10837	GO:0009405	pathogenesis	44171	biological_process	pathogenesis--ncbo_text_direct--10.0	Activation of NPSR in the airway [[epithelium]] has a number of effects including upregulation of [[matrix metalloproteinase]] s which are involved in the [[pathogenesis]] of asthma.	16926187, NCBI Gene,	FALSE	none	0.510685		none	direct	0	child	0.000111	3b
219869	OR10G8	Summary	Boghog	0.219943	5	{{PBB_Summary | section_title = | summary_text = Olfactory receptors interact with odorant molecules in the nose, to initiate a neuronal response that triggers the perception of a smell. The olfactory receptor proteins are members of a large family of G-protein-coupled receptors (GPCR) arising from single coding-exon genes. Olfactory receptors share a 7-transmembrane domain structure with many ne…	10	2290	GO:0009293	transduction	44171	biological_process	transduction--ncbo_text_direct--10.0	Olfactory receptors share a 7-transmembrane domain structure with many neurotransmitter and hormone receptors and are responsible for the recognition and G protein-mediated transduction of odorant signals.		TRUE	none	0.488669		none	none	0	none	0	3a	In GO, transduction is defined as having to do with the transfer of genetic material. Clearly not what is meant here. "signal transduction" is more likely a reasonable candidate term.
283093	OR4C12	Summary	Boghog	0.219943	5	{{PBB_Summary | section_title = | summary_text = Olfactory receptors interact with odorant molecules in the nose, to initiate a neuronal response that triggers the perception of a smell. The olfactory receptor proteins are members of a large family of G-protein-coupled receptors (GPCR) arising from single coding-exon genes. Olfactory receptors share a 7-transmembrane domain structure with many ne…	10	2544	GO:0009293	transduction	44171	biological_process	transduction--ncbo_text_direct--10.0	Olfactory receptors share a 7-transmembrane domain structure with many neurotransmitter and hormone receptors and are responsible for the recognition and G protein-mediated transduction of odorant signals.		TRUE	none	0.487302		none	none	0	none	0	3a	In GO, transduction is defined as having to do with the transfer of genetic material. Clearly not what is meant here. "signal transduction" is more likely a reasonable candidate term.
340980	OR52B6	Summary	Boghog	0.219943	5	{{PBB_Summary | section_title = | summary_text = Olfactory receptors interact with odorant molecules in the nose, to initiate a neuronal response that triggers the perception of a smell. The olfactory receptor proteins are members of a large family of G-protein-coupled receptors (GPCR) arising from single coding-exon genes. Olfactory receptors share a 7-transmembrane domain structure with many ne…	10	2290	GO:0009293	transduction	44171	biological_process	transduction--ncbo_text_direct--10.0	Olfactory receptors share a 7-transmembrane domain structure with many neurotransmitter and hormone receptors and are responsible for the recognition and G protein-mediated transduction of odorant signals.		TRUE	none	0.501623		none	none	0	none	0	3a	The term "transduction" in GO is defined as "The transfer of genetic information to a bacterium from a bacteriophage or between bacterial or yeast cells mediated by a phage vector." Clearly this is not the case for this gene.
390113	OR4X1	Summary	Boghog2	0.219943	6	{{PBB_Summary | section_title = | summary_text = Olfactory receptors interact with odorant molecules in the nose, to initiate a neuronal response that triggers the perception of a smell. The olfactory receptor proteins are members of a large family of G-protein-coupled receptors (GPCR) arising from single coding-exon genes. Olfactory receptors share a 7-transmembrane domain structure with many ne…	10	2283	GO:0009293	transduction	44171	biological_process	transduction--ncbo_text_direct--10.0	Olfactory receptors share a 7-transmembrane domain structure with many neurotransmitter and hormone receptors and are responsible for the recognition and G protein-mediated transduction of odorant signals.		TRUE	none	0.485587		none	none	0	none	0	3a	In GO, transduction is defined as having to do with the transfer of genetic material. Clearly not what is meant here. "signal transduction" is more likely a reasonable candidate term.
390260	OR6X1	Summary	Boghog	0.219943	5	{{PBB_Summary | section_title = | summary_text = Olfactory receptors interact with odorant molecules in the nose, to initiate a neuronal response that triggers the perception of a smell. The olfactory receptor proteins are members of a large family of G-protein-coupled receptors (GPCR) arising from single coding-exon genes. Olfactory receptors share a 7-transmembrane domain structure with many ne…	10	2283	GO:0009293	transduction	44171	biological_process	transduction--ncbo_text_direct--10.0	Olfactory receptors share a 7-transmembrane domain structure with many neurotransmitter and hormone receptors and are responsible for the recognition and G protein-mediated transduction of odorant signals.		TRUE	none	0.481597		none	none	0	none	0	3a	In GO, transduction is defined as having to do with the transfer of genetic material. Clearly not what is meant here. "signal transduction" is more likely a reasonable candidate term.
403239	OR2T27	Summary	Boghog	0.219943	5	{{PBB_Summary | section_title = | summary_text = Olfactory receptors interact with odorant molecules in the nose, to initiate a neuronal response that triggers the perception of a smell. The olfactory receptor proteins are members of a large family of G-protein-coupled receptors (GPCR) arising from single coding-exon genes. Olfactory receptors share a 7-transmembrane domain structure with many ne…	10	2291	GO:0009293	transduction	44171	biological_process	transduction--ncbo_text_direct--10.0	Olfactory receptors share a 7-transmembrane domain structure with many neurotransmitter and hormone receptors and are responsible for the recognition and G protein-mediated transduction of odorant signals.		TRUE	none	0.498938		none	none	0	none	0	3a	In GO, transduction is defined as having to do with the transfer of genetic material. Clearly not what is meant here. "signal transduction" is more likely a reasonable candidate term.
390078	OR52E6	Summary	Boghog	0.219943	5	{{PBB_Summary | section_title = | summary_text = Olfactory receptors interact with odorant molecules in the nose, to initiate a neuronal response that triggers the perception of a smell. The olfactory receptor proteins are members of a large family of G-protein-coupled receptors (GPCR) arising from single coding-exon genes. Olfactory receptors share a 7-transmembrane domain structure with many ne…	10	2544	GO:0009293	transduction	44171	biological_process	transduction--ncbo_text_direct--10.0	Olfactory receptors share a 7-transmembrane domain structure with many neurotransmitter and hormone receptors and are responsible for the recognition and G protein-mediated transduction of odorant signals.		TRUE	none	0.495166		none	none	0	none	0	3a	In GO, transduction is defined as having to do with the transfer of genetic material. Clearly not what is meant here. "signal transduction" is more likely a reasonable candidate term.
729515	C6orf35	Associated Proteins	Rahel Woldeyes2	0.219943	4	. This protein is known to be involved in the MAP Kinase pathway. The MAP Kinase pathway is associated with the Alzheimer's pathway through a protein called Tau or MAPT. Excessive phosphorylation of this protein leads to aggregation of neurons which can cause Alzheimer's disease. ==	10	3292	GO:0016310	phosphorylation	44171	biological_process	phosphorylation--ncbo_text_direct--10.0	Excessive phosphorylation of this protein leads to aggregation of neurons which can cause Alzheimer's disease.		FALSE	none	0.481067		none	none	0	parent	0.0654404	3b	It appears this gene product is the target of phosphorylation, not involved in the process of phosphorylation.

## Sheet: pivot report
NYS-above0.595	(All)
Panther	(All)				all (including 4 erroroneously included errors)	all	some panther child or direct	some GoGenes child or direct	some funcbase child or direct	yahoo above 0.595	no - phosphorylation, transduction, growth
GeneGo	(All)			Exact (Precision)	0.140776	0.14127	0.309441	0.184597	0.119322	0.220799	0.162148
FuncBase_hit	(All)			Same Lineage (Precision)	0.477064	0.47873	0.697367	0.562267	0.467121	0.578514	0.524649
Matches_existing_annotation	(Multiple Items)			Same Lineage + Good candidates (Precision)	0.631224	0.636036	0.828508	0.741059	0.700255	0.825592	0.711133				precision	recall
Target_preferred_term	(Multiple Items)			Total predicted (Recall)	5978	1	0.310137	0.493476	0.162931	0.460689	0.866009			all	0.648374	1
														some panther	0.828508	0.310137
Count of Matches_existing_annotation				Row Labels	Total	Total	Total	Total	Total	Total	Total			som GoGene	0.741059	0.493476
Row Labels	Total			1a	8	8	1	3	1	6	8			some FuncBase	0.691136	0.162931
1a	8			1b	19	19	6	6	8	11	19			Yahoo above0.595	0.818325	0.460689
1b	19			2a	51	51	13	29	14	34	51			no- phosphorylation, transduction, growth	0.707476	0.866009
2a	51			3a	26	26	1	4	1	1	6
3a	6			3b	93	92	16	38	17	23	73
3b	73			3c	1	0	0	0	0	0	0
Grand Total	157			3d	2	0	0	0	0	0	0
				Grand Total	200	196	37	80	41	75	157
Matches to GOA - all branches, no auto	total			Matches to GOA BP	total	total	total	total	total	total	total
child	218			child	123	123	70	68	37	74	121
direct	1853			direct	697	697	555	490	100	488	688
none	6101			none	3491	3491	622	1387	628	1427	2851
parent	2850			parent	1667	1667	607	1005	209	765	1517
Grand Total	11022			Grand Total	5978	5978	1854	2950	974	2754	5177
Exact (Precision)	overall precision including both hits to GOA annotations and estimated exact match performance on novel candidates
Same Lineage (Precision)	overall precision including hits to GOA annotations or their parents and estimated 'same lineage' performance on novel candidates
Same Lineage + Good candidates (Precision)	overall precision including hits to GOA annotations or their parents, estimated 'same lineage' performance on novel candidates and estimated 'likely candidate' performance on novel candidates
Total predicted (Recall)	fraction of hits remaining after filter applied
Note	even with an exact match in Panther, GoGenes, and FuncBase we see zero exact match, 1 'more general', 2 maybes, and 1 error
Evaluation class	%	Total
1a	0.0408163	8
1b	0.0969388	19
1c	0	0
2a	0.260204	51
2b	0	0
3a	0.132653	26
3b	0.469388	92
3c	0	0
Grand Total		196
