# Supplementary material for: Mining the Gene Wiki for functional genomic knowledge
Source: BMC Genomics. 2011 Dec 13;12:603. doi: 10.1186/1471-2164-12-603 (PMC3271090; doi:10.1186/1471-2164-12-603)
Supplement: Additional file 5 — Additional data file 5 provides the data generated for the gene set enrichment experiment. [file 1471-2164-12-603-S5.XLSX]

## Sheet: gene_set_enrichment_data
acc	term	branch	pmid_count	ao_yy	ao_ny	ao_yn	ao_nn	f2t_abs_only	delta_log_f2t_gw	f2t_with_gw	gw_yy	gw_ny	gw_yn	gw_nn	delta_log_f2t_ran	f2t_with_ran	ran_yy	ran_ny	ran_yn	ran_nn	delta_log_f2t_gw_only	f2t_gw_only	gw_only_yy	gw_only_ny	gw_only_yn	gw_only_nn		prec_ab	prec_gw_only	recall_ab	recall_gw_only	prec_ab_plus_gw	rec_ab_plus_gw
GO:0030855	epithelial cell differentiation	Process	69	0	2	17	12280	1	2.24798e-11	1	0	3	17	12279	-5.48675	0.00414129	1	2	16	12280	-2.77276e-11	1	0	1	17	12281		0	0	0	0	0	0
GO:0005643	nuclear pore	Component	105	3	8	27	12261	2.13271e-06	-38.1138	5.97502e-23	10	8	20	12261	-2.75534	1.35613e-07	4	16	26	12253	-26.2293	8.66359e-18	7	2	23	12267		0.272727	0.777778	0.1	0.233333	0.555556	0.333333
GO:0016301	kinase activity	Function	268	7	122	33	12137	1.65777e-07	-18.7539	1.18797e-15	13	143	27	12116	-1.44632	3.90298e-08	8	153	32	12106	-14.8476	5.90592e-14	8	24	32	12235		0.0542636	0.25	0.175	0.2	0.0833333	0.325
GO:0006338	chromatin remodeling	Process	148	5	6	31	12257	7.3397e-11	3.49436	2.41689e-09	5	15	31	12248	-1.23562	2.13331e-11	6	15	30	12248	23.3351	1	0	10	36	12253		0.454545	0	0.138889	0	0.25	0.138889
GO:0007588	excretion	Process	109	2	8	33	12256	0.00034901	2.69873	0.0051866	2	36	33	12228	-0.662896	0.000179864	3	36	32	12228	5.42726	0.0794086	1	28	34	12236		0.2	0.0344828	0.0571429	0.0285714	0.0526316	0.0571429
GO:0005739	mitochondrion	Component	952	0	4	423	11872	1	-32.7826	5.7902e-15	18	29	405	11847	-0.39064	0.676623	2	45	421	11831	-34.6719	8.75348e-16	18	25	405	11851		0	0.418605	0	0.0425532	0.382979	0.0425532
GO:0005883	neurofilament	Component	20	0	3	5	12291	1	-12.5075	3.69879e-06	2	6	3	12288	-5.48439e-11	1	0	8	5	12286	-13.5366	1.32164e-06	2	3	3	12291		0	0.4	0	0.4	0.25	0.4
GO:0015031	protein transport	Process	89	0	5	21	12273	1	-5.4719e-11	1	0	11	21	12267	-5.4719e-11	1	0	11	21	12267	-2.38328e-11	1	0	6	21	12272		0	0	0	0	0	0
GO:0004872	receptor activity	Function	340	0	1	98	12200	1	-5.02489e-11	1	0	6	98	12195	-5.02489e-11	1	0	6	98	12195	-3.96304e-11	1	0	5	98	12196		0	0	0	0	0	0
GO:0003774	motor activity	Function	64	0	3	17	12279	1	-4.97722	0.00689317	1	4	16	12278	-4.30955e-11	1	0	5	17	12277	-5.89156	0.00276265	1	1	16	12281		0	0.5	0	0.0588235	0.2	0.0588235
GO:0007602	phototransduction	Process	23	0	5	10	12284	1	-4.8154	0.00810401	1	9	9	12280	-4.03453e-11	1	0	10	10	12279	-5.50671	0.00405942	1	4	9	12285		0	0.2	0	0.1	0.1	0.1
GO:0006936	muscle contraction	Process	251	0	3	87	12209	1	-20.5219	1.22306e-09	6	11	81	12201	-3.77844e-11	1	0	17	87	12195	-21.9211	3.01856e-10	6	8	81	12204		0	0.428571	0	0.0689655	0.352941	0.0689655
GO:0001756	somitogenesis	Process	48	0	3	8	12288	1	-3.74335e-11	1	0	4	8	12287	-3.74335e-11	1	0	4	8	12287	-1.13738e-11	1	0	1	8	12290		0	0	0	0	0	0
GO:0009966	regulation of signal transduction	Process	46	0	3	8	12288	1	-3.74335e-11	1	0	4	8	12287	-3.74335e-11	1	0	4	8	12287	-1.13738e-11	1	0	1	8	12290		0	0	0	0	0	0
GO:0005816	spindle pole body	Component	10	0	5	1	12293	1	-3.73659e-11	1	0	7	1	12291	-3.73659e-11	1	0	7	1	12291	-3.38883e-11	1	0	2	1	12296		0	0	0	0	0	0
GO:0016791	phosphatase activity	Function	1	0	5	1	12293	1	-3.73659e-11	1	0	7	1	12291	-3.73659e-11	1	0	7	1	12291	-3.38883e-11	1	0	2	1	12296		0	0	0	0	0	0
GO:0051325	interphase	Process	6	0	45	1	12253	1	-2.12188e-11	1	0	58	1	12240	-3.56226e-11	1	0	59	1	12239	-2.1269e-11	1	0	14	1	12284		0	0	0	0	0	0
GO:0005884	actin filament	Component	73	0	9	16	12274	1	-7.08189e-12	1	0	11	16	12272	-3.351e-11	1	0	12	16	12271	1.23019e-11	1	0	3	16	12280		0	0	0	0	0	0
GO:0007599	hemostasis	Process	39	0	2	7	12290	1	-4.90934	0.00737735	1	12	6	12280	-3.23765e-11	1	0	14	7	12278	-4.98914	0.00681152	1	11	6	12281		0	0.0833333	0	0.142857	0.0769231	0.142857
GO:0001558	regulation of cell growth	Process	117	0	4	34	12261	1	-3.16978e-11	1	0	6	34	12259	-3.16978e-11	1	0	6	34	12259	-3.94718e-11	1	0	2	34	12263		0	0	0	0	0	0
GO:0005746	mitochondrial respiratory chain	Component	19	0	3	8	12288	1	-5.03781	0.00648795	1	9	7	12282	-3.12396e-11	1	0	10	8	12281	-5.39363	0.00454545	1	6	7	12285		0	0.142857	0	0.125	0.1	0.125
GO:0001784	phosphotyrosine binding	Function	18	0	3	5	12291	1	-6.19905	0.00203136	1	4	4	12290	-3.06e-11	1	0	5	5	12289	-7.11485	0.000812942	1	1	4	12293		0	0.5	0	0.2	0.2	0.2
GO:0016787	hydrolase activity	Function	48	0	2	10	12287	1	-3.05871e-11	1	0	3	10	12286	-3.05871e-11	1	0	3	10	12286	-1.68332e-12	1	0	1	10	12288		0	0	0	0	0	0
GO:0005686	U2 snRNP	Component	7	0	7	3	12289	1	-4.04221e-11	1	0	10	3	12286	-2.90988e-11	1	0	11	3	12285	-1.77247e-11	1	0	4	3	12292		0	0	0	0	0	0
GO:0005770	late endosome	Component	150	0	2	37	12260	1	-2.90677e-11	1	0	8	37	12254	-2.90677e-11	1	0	8	37	12254	-9.14158e-13	1	0	6	37	12256		0	0	0	0	0	0
GO:0009306	protein secretion	Process	29	0	1	10	12288	1	-2.89038e-11	1	0	3	10	12286	-2.89038e-11	1	0	3	10	12286	1.68332e-12	1	0	2	10	12287		0	0	0	0	0	0
GO:0050663	cytokine secretion	Process	1	0	4	1	12294	1	-2.74978e-11	1	0	7	1	12291	-2.74978e-11	1	0	7	1	12291	-3.03447e-11	1	0	3	1	12295		0	0	0	0	0	0
GO:0006906	vesicle fusion	Process	26	0	4	5	12290	1	-2.71904e-11	1	0	11	5	12283	-2.71904e-11	1	0	11	5	12283	-1.46374e-11	1	0	7	5	12287		0	0	0	0	0	0
GO:0043235	receptor complex	Component	123	0	28	14	12257	1	-7.22467e-11	1	0	49	14	12236	-2.70861e-11	1	0	50	14	12235	-1.67781e-11	1	0	22	14	12263		0	0	0	0	0	0
GO:0030016	myofibril	Component	29	0	1	8	12290	1	-2.60597e-11	1	0	4	8	12287	-2.60597e-11	1	0	4	8	12287	1.13738e-11	1	0	3	8	12288		0	0	0	0	0	0
GO:0016585	chromatin remodeling complex	Component	38	0	1	8	12290	1	-2.60597e-11	1	0	4	8	12287	-2.60597e-11	1	0	4	8	12287	1.13738e-11	1	0	3	8	12288		0	0	0	0	0	0
GO:0042254	ribosome biogenesis	Process	6	0	12	2	12285	1	-2.58332e-11	1	0	15	2	12282	-2.58332e-11	1	0	15	2	12282	-9.66249e-12	1	0	3	2	12294		0	0	0	0	0	0
GO:0006812	cation transport	Process	32	0	1	10	12288	1	-2.57193e-11	1	0	9	10	12280	-2.57193e-11	1	0	9	10	12280	-2.77461e-11	1	0	8	10	12281		0	0	0	0	0	0
GO:0008327	methyl-CpG binding	Function	10	0	5	5	12289	1	-12.795	2.77454e-06	2	5	3	12289	-2.42439e-11	1	0	8	5	12286	-14.7403	3.96622e-07	2	1	3	12293		0	0.666667	0	0.4	0.285714	0.4
GO:0005938	cell cortex	Component	224	0	4	28	12267	1	-4.2988	0.0135849	1	5	27	12266	-2.40856e-11	1	0	6	28	12265	-5.39302	0.00454822	1	1	27	12270		0	0.5	0	0.0357143	0.166667	0.0357143
GO:0014069	postsynaptic density	Component	57	0	6	16	12277	1	-4.34759	0.012938	1	9	15	12274	-2.28715e-11	1	0	11	16	12272	-5.03769	0.00648874	1	4	15	12279		0	0.2	0	0.0625	0.1	0.0625
GO:0045730	respiratory burst	Process	49	0	1	10	12288	1	-2.28095e-11	1	0	4	10	12285	-2.28095e-11	1	0	4	10	12285	-2.89038e-11	1	0	3	10	12286		0	0	0	0	0	0
GO:0007623	circadian rhythm	Process	30	0	1	7	12291	1	-10.4464	2.90538e-05	2	13	5	12279	-2.22604e-11	1	0	15	7	12277	-10.5892	2.51868e-05	2	12	5	12280		0	0.142857	0	0.285714	0.133333	0.285714
GO:0042310	vasoconstriction	Process	47	0	1	7	12291	1	-4.76673	0.00850817	1	14	6	12278	-2.22604e-11	1	0	15	7	12277	-4.83548	0.0079429	1	13	6	12279		0	0.0714286	0	0.142857	0.0666667	0.142857
GO:0042277	peptide binding	Function	49	0	6	5	12288	1	-2.19584e-11	1	0	17	5	12277	-2.19584e-11	1	0	17	5	12277	-2.25212e-11	1	0	11	5	12283		0	0	0	0	0	0
GO:0045765	regulation of angiogenesis	Process	170	0	3	13	12283	1	-2.14777e-11	1	0	4	13	12282	-2.14777e-11	1	0	4	13	12282	-6.70242e-12	1	0	1	13	12285		0	0	0	0	0	0
GO:0043473	pigmentation	Process	53	0	6	8	12285	1	-2.13974e-11	1	0	10	8	12281	-2.13974e-11	1	0	10	8	12281	-2.75914e-11	1	0	4	8	12287		0	0	0	0	0	0
GO:0007126	meiosis	Process	48	0	14	12	12273	1	-8.18085	0.000279963	2	24	10	12263	-1.98217e-11	1	0	28	12	12259	-9.44731	7.89015e-05	2	12	10	12275		0	0.142857	0	0.166667	0.0769231	0.166667
GO:0012501	programmed cell death	Process	14	0	23	3	12273	1	-4.49368	0.0111794	1	45	2	12251	-1.97731e-11	1	0	47	3	12249	-5.14248	0.00584319	1	23	2	12273		0	0.0416667	0	0.333333	0.0217391	0.333333
GO:0005657	replication fork	Component	61	0	4	4	12291	1	-1.94185e-11	1	0	7	4	12288	-1.94185e-11	1	0	7	4	12288	-2.84794e-12	1	0	3	4	12292		0	0	0	0	0	0
GO:0031532	actin cytoskeleton reorganization	Process	109	0	1	18	12280	1	-1.93883e-11	1	0	2	18	12279	-1.93883e-11	1	0	2	18	12279	0	1	0	1	18	12280		0	0	0	0	0	0
GO:0019867	outer membrane	Component	6	0	6	2	12291	1	-1.93227e-11	1	0	15	2	12282	-1.93227e-11	1	0	15	2	12282	3.26916e-12	1	0	9	2	12288		0	0	0	0	0	0
GO:0009399	nitrogen fixation	Process	4	0	1	1	12297	1	-1.91128e-11	1	0	3	1	12295	-1.91128e-11	1	0	3	1	12295	-1.27883e-11	1	0	2	1	12296		0	0	0	0	0	0
GO:0002467	germinal center formation	Process	21	0	1	1	12297	1	-1.91128e-11	1	0	3	1	12295	-1.91128e-11	1	0	3	1	12295	-1.27883e-11	1	0	2	1	12296		0	0	0	0	0	0
GO:0009405	pathogenesis	Process	1	0	88	1	12210	1	-3.6192e-11	1	0	150	1	12148	-1.86948e-11	1	0	149	1	12149	-2.31754e-11	1	0	62	1	12236		0	0	0	0	0	0
GO:0051216	cartilage development	Process	51	0	4	17	12278	1	-1.76699e-11	1	0	12	17	12270	-1.76699e-11	1	0	12	17	12270	-2.01861e-12	1	0	8	17	12274		0	0	0	0	0	0
GO:0001707	mesoderm formation	Process	35	0	1	5	12293	1	-7.11485	0.000812942	1	1	4	12293	-1.75375e-11	1	0	2	5	12292	-7.80784	0.000406537	1	0	4	12294		0	1	0	0.2	0.5	0.2
GO:0005496	steroid binding	Function	29	0	1	5	12293	1	-1.75375e-11	1	0	2	5	12292	-1.75375e-11	1	0	2	5	12292	0	1	0	1	5	12293		0	0	0	0	0	0
GO:0042119	neutrophil activation	Process	23	0	1	5	12293	1	-1.75375e-11	1	0	2	5	12292	-1.75375e-11	1	0	2	5	12292	0	1	0	1	5	12293		0	0	0	0	0	0
GO:0004518	nuclease activity	Function	24	0	4	5	12290	1	-1.74329e-11	1	0	5	5	12289	-1.74329e-11	1	0	5	5	12289	5.0886e-12	1	0	1	5	12293		0	0	0	0	0	0
GO:0005790	smooth endoplasmic reticulum	Component	42	0	1	6	12292	1	-1.62956e-11	1	0	2	6	12291	-1.62956e-11	1	0	2	6	12291	0	1	0	1	6	12292		0	0	0	0	0	0
GO:0060348	bone development	Process	23	0	4	2	12293	1	-1.58492e-11	1	0	11	2	12286	-1.58492e-11	1	0	11	2	12286	6.42064e-12	1	0	7	2	12290		0	0	0	0	0	0
GO:0031982	vesicle	Component	36	0	29	5	12265	1	-1.55895e-11	1	0	54	5	12240	-1.55895e-11	1	0	54	5	12240	-5.04965e-11	1	0	25	5	12269		0	0	0	0	0	0
GO:0004180	carboxypeptidase activity	Function	27	0	2	9	12288	1	-1.46029e-11	1	0	3	9	12287	-1.46029e-11	1	0	3	9	12287	-4.75331e-12	1	0	1	9	12289		0	0	0	0	0	0
GO:0048870	cell motility	Process	59	0	30	5	12264	1	-1.41251e-11	1	0	54	5	12240	-1.41251e-11	1	0	54	5	12240	-3.05957e-11	1	0	24	5	12270		0	0	0	0	0	0
GO:0051168	nuclear export	Process	24	0	45	4	12250	1	-2.73984e-11	1	0	53	4	12242	-1.36892e-11	1	0	54	4	12241	-1.21739e-11	1	0	9	4	12286		0	0	0	0	0	0
GO:0001709	cell fate determination	Process	31	0	1	7	12291	1	-1.31787e-11	1	0	7	7	12285	-1.31787e-11	1	0	7	7	12285	1.13511e-11	1	0	6	7	12286		0	0	0	0	0	0
GO:0016874	ligase activity	Function	15	0	5	3	12291	1	4.84501e-12	1	0	6	3	12290	-1.29492e-11	1	0	7	3	12289	-3.7055e-11	1	0	2	3	12294		0	0	0	0	0	0
GO:0030261	chromosome condensation	Process	5	0	5	2	12292	1	-1.29348e-11	1	0	8	2	12289	-1.29348e-11	1	0	8	2	12289	-1.14391e-11	1	0	3	2	12294		0	0	0	0	0	0
GO:0034360	chylomicron remnant	Component	16	0	1	1	12297	1	-8.72413	0.000162615	1	1	0	12297	-1.27883e-11	1	0	2	1	12296	-9.41727	8.13074e-05	1	0	0	12298		0	1	0	1	0.5	1
GO:0045098	type III intermediate filament	Component	2	0	1	1	12297	1	-1.27883e-11	1	0	2	1	12296	-1.27883e-11	1	0	2	1	12296	0	1	0	1	1	12297		0	0	0	0	0	0
GO:0030223	neutrophil differentiation	Process	18	0	1	1	12297	1	-1.27883e-11	1	0	2	1	12296	-1.27883e-11	1	0	2	1	12296	0	1	0	1	1	12297		0	0	0	0	0	0
GO:0048659	smooth muscle cell proliferation	Process	1	0	1	1	12297	1	-1.27883e-11	1	0	2	1	12296	-1.27883e-11	1	0	2	1	12296	0	1	0	1	1	12297		0	0	0	0	0	0
GO:0021510	spinal cord development	Process	6	0	1	1	12297	1	-1.27883e-11	1	0	2	1	12296	-1.27883e-11	1	0	2	1	12296	0	1	0	1	1	12297		0	0	0	0	0	0
GO:0009299	mRNA transcription	Process	7	0	1	1	12297	1	-1.27883e-11	1	0	2	1	12296	-1.27883e-11	1	0	2	1	12296	0	1	0	1	1	12297		0	0	0	0	0	0
GO:0050904	diapedesis	Process	8	0	1	1	12297	1	-1.27883e-11	1	0	2	1	12296	-1.27883e-11	1	0	2	1	12296	0	1	0	1	1	12297		0	0	0	0	0	0
GO:0001555	oocyte growth	Process	3	0	1	1	12297	1	0	1	0	1	1	12297	-1.27883e-11	1	0	2	1	12296	0	1	0	1	1	12297		0	0	0	0	0	0
GO:0006116	NADH oxidation	Process	5	0	1	1	12297	1	0	1	0	1	1	12297	-1.27883e-11	1	0	2	1	12296	0	1	0	1	1	12297		0	0	0	0	0	0
GO:0042311	vasodilation	Process	10	0	1	1	12297	1	6.54743e-12	1	0	14	1	12284	-1.26691e-11	1	0	15	1	12283	6.54743e-12	1	0	14	1	12284		0	0	0	0	0	0
GO:0005881	cytoplasmic microtubule	Component	63	0	1	14	12284	1	-1.26663e-11	1	0	2	14	12283	-1.26663e-11	1	0	2	14	12283	0	1	0	1	14	12284		0	0	0	0	0	0
GO:0043526	neuroprotection	Process	20	0	7	5	12287	1	-1.2553e-11	1	0	11	5	12283	-1.2553e-11	1	0	11	5	12283	1.46374e-11	1	0	4	5	12290		0	0	0	0	0	0
GO:0005615	extracellular space	Component	1768	0	1	380	11918	1	-1.09317	0.335152	1	12	379	11907	-1.22607e-11	1	0	13	380	11906	-1.15857	0.313934	1	11	379	11908		0	0.0833333	0	0.00263158	0.0769231	0.00263158
GO:0005262	calcium channel activity	Function	78	0	1	15	12283	1	-1.13782e-11	1	0	2	15	12282	-1.13782e-11	1	0	2	15	12282	0	1	0	1	15	12283		0	0	0	0	0	0
GO:0031966	mitochondrial membrane	Component	49	0	6	17	12276	1	-1.03515e-11	1	0	11	17	12271	-1.03515e-11	1	0	11	17	12271	-2.88021e-11	1	0	5	17	12277		0	0	0	0	0	0
GO:0000003	reproduction	Process	2	0	6	1	12292	1	-1.0294e-11	1	0	34	1	12264	-1.0294e-11	1	0	34	1	12264	-2.52217e-11	1	0	28	1	12270		0	0	0	0	0	0
GO:0006605	protein targeting	Process	66	0	3	16	12280	1	-1.01756e-11	1	0	15	16	12268	-1.01756e-11	1	0	15	16	12268	-4.58119e-11	1	0	12	16	12271		0	0	0	0	0	0
GO:0016407	acetyltransferase activity	Function	38	0	2	9	12288	1	-5.83473	0.00292421	1	3	8	12287	-9.78784e-12	1	0	4	9	12286	-6.52723	0.00146306	1	1	8	12289		0	0.5	0	0.111111	0.25	0.111111
GO:0007281	germ cell development	Process	16	0	2	9	12288	1	-9.78784e-12	1	0	4	9	12286	-9.78784e-12	1	0	4	9	12286	0	1	0	2	9	12288		0	0	0	0	0	0
GO:0042127	regulation of cell proliferation	Process	210	0	5	31	12263	1	-8.58247e-12	1	0	6	31	12262	-8.58247e-12	1	0	6	31	12262	-1.61127e-11	1	0	1	31	12267		0	0	0	0	0	0
GO:0031594	neuromuscular junction	Component	59	0	3	8	12288	1	-3.12396e-11	1	0	10	8	12281	-8.12461e-12	1	0	11	8	12280	-1.13807e-11	1	0	8	8	12283		0	0	0	0	0	0
GO:0015267	channel activity	Function	22	0	5	7	12287	1	-8.02114e-12	1	0	8	7	12284	-8.02114e-12	1	0	8	7	12284	1.48552e-11	1	0	3	7	12289		0	0	0	0	0	0
GO:0019835	cytolysis	Process	15	0	1	4	12294	1	-7.33795	0.00065038	1	1	3	12294	-8.00049e-12	1	0	2	4	12293	-8.03098	0.00032523	1	0	3	12295		0	1	0	0.25	0.5	0.25
GO:0019915	lipid storage	Process	32	0	1	4	12294	1	-8.00049e-12	1	0	2	4	12293	-8.00049e-12	1	0	2	4	12293	0	1	0	1	4	12294		0	0	0	0	0	0
GO:0001816	cytokine production	Process	10	0	15	1	12283	1	-6.78912e-12	1	0	19	1	12279	-6.78912e-12	1	0	19	1	12279	2.3901e-11	1	0	4	1	12294		0	0	0	0	0	0
GO:0030305	heparanase activity	Function	1	0	2	1	12296	1	-6.3245e-12	1	0	3	1	12295	-6.3245e-12	1	0	3	1	12295	1.27883e-11	1	0	1	1	12297		0	0	0	0	0	0
GO:0050892	intestinal absorption	Process	16	0	2	1	12296	1	-6.3245e-12	1	0	3	1	12295	-6.3245e-12	1	0	3	1	12295	1.27883e-11	1	0	1	1	12297		0	0	0	0	0	0
GO:0016570	histone modification	Process	8	0	2	1	12296	1	-6.3245e-12	1	0	3	1	12295	-6.3245e-12	1	0	3	1	12295	1.27883e-11	1	0	1	1	12297		0	0	0	0	0	0
GO:0009888	tissue development	Process	62	0	1	24	12274	1	-6.20548e-12	1	0	2	24	12273	-6.20548e-12	1	0	2	24	12273	0	1	0	1	24	12274		0	0	0	0	0	0
GO:0030155	regulation of cell adhesion	Process	54	0	1	8	12290	1	-6.20282e-12	1	0	2	8	12289	-6.20282e-12	1	0	2	8	12289	0	1	0	1	8	12290		0	0	0	0	0	0
GO:0042301	phosphate binding	Function	51	0	1	8	12290	1	-6.20282e-12	1	0	2	8	12289	-6.20282e-12	1	0	2	8	12289	0	1	0	1	8	12290		0	0	0	0	0	0
GO:0016580	Sin3 complex	Component	45	0	1	8	12290	1	-6.20282e-12	1	0	2	8	12289	-6.20282e-12	1	0	2	8	12289	0	1	0	1	8	12290		0	0	0	0	0	0
GO:0030182	neuron differentiation	Process	129	0	1	39	12259	1	-5.96456e-12	1	0	3	39	12257	-5.96456e-12	1	0	3	39	12257	9.15579e-12	1	0	2	39	12258		0	0	0	0	0	0
GO:0048513	organ development	Process	3	0	1	5	12293	1	-5.0886e-12	1	0	4	5	12290	-5.0886e-12	1	0	4	5	12290	8.07843e-12	1	0	3	5	12291		0	0	0	0	0	0
GO:0051546	keratinocyte migration	Process	7	0	2	2	12295	1	-5.07683e-12	1	0	3	2	12294	-5.07683e-12	1	0	3	2	12294	-9.98857e-12	1	0	1	2	12296		0	0	0	0	0	0
GO:0030431	sleep	Process	11	0	3	2	12294	1	-4.74121e-12	1	0	11	2	12286	-4.74121e-12	1	0	11	2	12286	-1.49569e-12	1	0	8	2	12289		0	0	0	0	0	0
GO:0030225	macrophage differentiation	Process	22	0	2	4	12293	1	-4.72689e-12	1	0	3	4	12292	-4.72689e-12	1	0	3	4	12292	8.00049e-12	1	0	1	4	12294		0	0	0	0	0	0
GO:0034399	nuclear periphery	Component	39	0	2	4	12293	1	-4.72689e-12	1	0	3	4	12292	-4.72689e-12	1	0	3	4	12292	8.00049e-12	1	0	1	4	12294		0	0	0	0	0	0
GO:0043312	neutrophil degranulation	Process	21	0	2	4	12293	1	0	1	0	2	4	12293	-4.72689e-12	1	0	3	4	12292	8.00049e-12	1	0	1	4	12294		0	0	0	0	0	0
GO:0007530	sex determination	Process	24	0	4	5	12290	1	-4.66915e-12	1	0	6	5	12288	-4.66915e-12	1	0	6	5	12288	-1.24489e-11	1	0	2	5	12292		0	0	0	0	0	0
GO:0030054	cell junction	Component	147	0	1	39	12259	1	-4.24993e-12	1	0	4	39	12256	-4.24993e-12	1	0	4	39	12256	-5.96456e-12	1	0	3	39	12257		0	0	0	0	0	0
GO:0000792	heterochromatin	Component	23	0	13	3	12283	1	1.8084e-11	1	0	20	3	12276	-4.17555e-12	1	0	22	3	12274	-9.72011e-12	1	0	9	3	12287		0	0	0	0	0	0
GO:0008037	cell recognition	Process	33	0	3	11	12285	1	-3.48743e-12	1	0	4	11	12284	-3.48743e-12	1	0	4	11	12284	-1.45227e-11	1	0	1	11	12287		0	0	0	0	0	0
GO:0006959	humoral immune response	Process	134	0	1	29	12269	1	-3.13927e-12	1	0	2	29	12268	-3.13927e-12	1	0	2	29	12268	0	1	0	1	29	12269		0	0	0	0	0	0
GO:0006913	nucleocytoplasmic transport	Process	45	0	4	10	12285	1	-2.90978e-12	1	0	9	10	12280	-2.90978e-12	1	0	9	10	12280	2.42553e-11	1	0	5	10	12284		0	0	0	0	0	0
GO:0008104	protein localization	Process	162	0	446	23	11830	1	-2.17359e-12	1	0	447	23	11829	-2.17359e-12	1	0	447	23	11829	4.38708e-11	1	0	1	23	12275		0	0	0	0	0	0
GO:0006817	phosphate transport	Process	12	0	2	4	12293	1	-1.87894e-12	1	0	4	4	12291	-1.87894e-12	1	0	4	4	12291	0	1	0	2	4	12293		0	0	0	0	0	0
GO:0001946	lymphangiogenesis	Process	36	0	1	7	12291	1	-1.80012e-12	1	0	4	7	12288	-1.80012e-12	1	0	4	7	12288	3.24951e-11	1	0	3	7	12289		0	0	0	0	0	0
GO:0042562	hormone binding	Function	15	0	1	7	12291	1	-1.80012e-12	1	0	4	7	12288	-1.80012e-12	1	0	4	7	12288	3.24951e-11	1	0	3	7	12289		0	0	0	0	0	0
GO:0005871	kinesin complex	Component	20	0	13	10	12276	1	0	1	0	13	10	12276	0	1	0	13	10	12276	0	1	0	13	10	12276		0	0	0	0	0	0
GO:0016567	protein ubiquitination	Process	286	0	7	94	12198	1	0	1	0	7	94	12198	0	1	0	7	94	12198	0	1	0	7	94	12198		0	0	0	0	0	0
GO:0034199	activation of protein kinase A activity	Process	34	0	1	16	12282	1	0	1	0	1	16	12282	0	1	0	1	16	12282	0	1	0	1	16	12282		0	0	0	0	0	0
GO:0019722	calcium-mediated signaling	Process	115	0	1	22	12276	1	0	1	0	1	22	12276	0	1	0	1	22	12276	0	1	0	1	22	12276		0	0	0	0	0	0
GO:0030334	regulation of cell migration	Process	86	0	3	12	12284	1	0	1	0	3	12	12284	0	1	0	3	12	12284	0	1	0	3	12	12284		0	0	0	0	0	0
GO:0034341	response to interferon-gamma	Process	121	0	4	13	12282	1	0	1	0	4	13	12282	0	1	0	4	13	12282	0	1	0	4	13	12282		0	0	0	0	0	0
GO:0043022	ribosome binding	Function	31	0	1	11	12287	1	0	1	0	1	11	12287	0	1	0	1	11	12287	0	1	0	1	11	12287		0	0	0	0	0	0
GO:0030136	clathrin-coated vesicle	Component	55	0	2	15	12282	1	0	1	0	2	15	12282	0	1	0	2	15	12282	0	1	0	2	15	12282		0	0	0	0	0	0
GO:0043687	post-translational protein modification	Process	173	0	1	81	12217	1	0	1	0	1	81	12217	0	1	0	1	81	12217	0	1	0	1	81	12217		0	0	0	0	0	0
GO:0015630	microtubule cytoskeleton	Component	172	0	2	65	12232	1	0	1	0	2	65	12232	0	1	0	2	65	12232	0	1	0	2	65	12232		0	0	0	0	0	0
GO:0001948	glycoprotein binding	Function	163	0	1	19	12279	1	0	1	0	1	19	12279	0	1	0	1	19	12279	0	1	0	1	19	12279		0	0	0	0	0	0
GO:0034776	response to histamine	Process	27	0	1	3	12295	1	0	1	0	1	3	12295	0	1	0	1	3	12295	0	1	0	1	3	12295		0	0	0	0	0	0
GO:0048245	eosinophil chemotaxis	Process	4	0	3	1	12295	1	0	1	0	3	1	12295	0	1	0	3	1	12295	0	1	0	3	1	12295		0	0	0	0	0	0
GO:0048247	lymphocyte chemotaxis	Process	18	0	1	3	12295	1	0	1	0	1	3	12295	0	1	0	1	3	12295	0	1	0	1	3	12295		0	0	0	0	0	0
GO:0007098	centrosome cycle	Process	15	0	1	3	12295	1	0	1	0	1	3	12295	0	1	0	1	3	12295	0	1	0	1	3	12295		0	0	0	0	0	0
GO:0001706	endoderm formation	Process	8	0	1	3	12295	1	0	1	0	1	3	12295	0	1	0	1	3	12295	0	1	0	1	3	12295		0	0	0	0	0	0
GO:0016942	insulin-like growth factor binding protein complex	Component	27	0	1	3	12295	1	0	1	0	1	3	12295	0	1	0	1	3	12295	0	1	0	1	3	12295		0	0	0	0	0	0
GO:0032300	mismatch repair complex	Component	3	0	1	3	12295	1	0	1	0	1	3	12295	0	1	0	1	3	12295	0	1	0	1	3	12295		0	0	0	0	0	0
GO:0048488	synaptic vesicle endocytosis	Process	27	0	1	3	12295	1	0	1	0	1	3	12295	0	1	0	1	3	12295	0	1	0	1	3	12295		0	0	0	0	0	0
GO:0070265	necrotic cell death	Process	43	0	1	3	12295	1	0	1	0	1	3	12295	0	1	0	1	3	12295	0	1	0	1	3	12295		0	0	0	0	0	0
GO:0000492	box C/D snoRNP assembly	Process	5	0	1	3	12295	1	0	1	0	1	3	12295	0	1	0	1	3	12295	0	1	0	1	3	12295		0	0	0	0	0	0
GO:0048675	axon extension	Process	1	0	3	1	12295	1	0	1	0	3	1	12295	0	1	0	3	1	12295	0	1	0	3	1	12295		0	0	0	0	0	0
GO:0007500	mesodermal cell fate determination	Process	5	0	1	3	12295	1	0	1	0	1	3	12295	0	1	0	1	3	12295	0	1	0	1	3	12295		0	0	0	0	0	0
GO:0008186	RNA-dependent ATPase activity	Function	12	0	1	3	12295	1	0	1	0	1	3	12295	0	1	0	1	3	12295	0	1	0	1	3	12295		0	0	0	0	0	0
GO:0005216	ion channel activity	Function	3	0	1	3	12295	1	0	1	0	1	3	12295	0	1	0	1	3	12295	0	1	0	1	3	12295		0	0	0	0	0	0
GO:0008356	asymmetric cell division	Process	3	0	3	1	12295	1	0	1	0	3	1	12295	0	1	0	3	1	12295	0	1	0	3	1	12295		0	0	0	0	0	0
GO:0051645	Golgi localization	Process	3	0	3	1	12295	1	0	1	0	3	1	12295	0	1	0	3	1	12295	0	1	0	3	1	12295		0	0	0	0	0	0
GO:0009301	snRNA transcription	Process	5	0	1	3	12295	1	0	1	0	1	3	12295	0	1	0	1	3	12295	0	1	0	1	3	12295		0	0	0	0	0	0
GO:0006473	protein acetylation	Process	15	0	1	3	12295	1	0	1	0	1	3	12295	0	1	0	1	3	12295	0	1	0	1	3	12295		0	0	0	0	0	0
GO:0006836	neurotransmitter transport	Process	4	0	1	3	12295	1	0	1	0	1	3	12295	0	1	0	1	3	12295	0	1	0	1	3	12295		0	0	0	0	0	0
GO:0034333	adherens junction assembly	Process	67	0	1	3	12295	1	0	1	0	1	3	12295	0	1	0	1	3	12295	0	1	0	1	3	12295		0	0	0	0	0	0
GO:0019882	antigen processing and presentation	Process	8	0	1	3	12295	1	0	1	0	1	3	12295	0	1	0	1	3	12295	0	1	0	1	3	12295		0	0	0	0	0	0
GO:0060575	intestinal epithelial cell differentiation	Process	11	0	1	3	12295	1	0	1	0	1	3	12295	0	1	0	1	3	12295	0	1	0	1	3	12295		0	0	0	0	0	0
GO:0005215	transporter activity	Function	190	0	1	78	12220	1	0	1	0	1	78	12220	0	1	0	1	78	12220	0	1	0	1	78	12220		0	0	0	0	0	0
GO:0007417	central nervous system development	Process	226	0	1	78	12220	1	0	1	0	1	78	12220	0	1	0	1	78	12220	0	1	0	1	78	12220		0	0	0	0	0	0
GO:0050699	WW domain binding	Function	41	0	1	17	12281	1	0	1	0	1	17	12281	0	1	0	1	17	12281	0	1	0	1	17	12281		0	0	0	0	0	0
GO:0007010	cytoskeleton organization	Process	165	0	1	46	12252	1	0	1	0	1	46	12252	0	1	0	1	46	12252	0	1	0	1	46	12252		0	0	0	0	0	0
GO:0048015	phosphoinositide-mediated signaling	Process	341	0	1	55	12243	1	0	1	0	1	55	12243	0	1	0	1	55	12243	0	1	0	1	55	12243		0	0	0	0	0	0
GO:0005838	proteasome regulatory particle	Component	21	0	1	7	12291	1	0	1	0	1	7	12291	0	1	0	1	7	12291	0	1	0	1	7	12291		0	0	0	0	0	0
GO:0034453	microtubule anchoring	Process	27	0	1	7	12291	1	0	1	0	1	7	12291	0	1	0	1	7	12291	0	1	0	1	7	12291		0	0	0	0	0	0
GO:0048538	thymus development	Process	117	0	1	7	12291	1	0	1	0	1	7	12291	0	1	0	1	7	12291	0	1	0	1	7	12291		0	0	0	0	0	0
GO:0030506	ankyrin binding	Function	36	0	1	7	12291	1	0	1	0	1	7	12291	0	1	0	1	7	12291	0	1	0	1	7	12291		0	0	0	0	0	0
GO:0030900	forebrain development	Process	76	0	1	7	12291	1	0	1	0	1	7	12291	0	1	0	1	7	12291	0	1	0	1	7	12291		0	0	0	0	0	0
GO:0016209	antioxidant activity	Function	79	0	1	7	12291	1	0	1	0	1	7	12291	0	1	0	1	7	12291	0	1	0	1	7	12291		0	0	0	0	0	0
GO:0004623	phospholipase A2 activity	Function	25	0	1	7	12291	1	0	1	0	1	7	12291	0	1	0	1	7	12291	0	1	0	1	7	12291		0	0	0	0	0	0
GO:0005876	spindle microtubule	Component	119	0	2	22	12275	1	0	1	0	2	22	12275	0	1	0	2	22	12275	0	1	0	2	22	12275		0	0	0	0	0	0
GO:0060048	cardiac muscle contraction	Process	61	0	1	12	12286	1	0	1	0	1	12	12286	0	1	0	1	12	12286	0	1	0	1	12	12286		0	0	0	0	0	0
GO:0030097	hemopoiesis	Process	180	0	1	28	12270	1	0	1	0	1	28	12270	0	1	0	1	28	12270	0	1	0	1	28	12270		0	0	0	0	0	0
GO:0007052	mitotic spindle organization	Process	74	0	1	13	12285	1	0	1	0	1	13	12285	0	1	0	1	13	12285	0	1	0	1	13	12285		0	0	0	0	0	0
GO:0003007	heart morphogenesis	Process	147	0	1	13	12285	1	0	1	0	1	13	12285	0	1	0	1	13	12285	0	1	0	1	13	12285		0	0	0	0	0	0
GO:0015935	small ribosomal subunit	Component	45	0	1	13	12285	1	0	1	0	1	13	12285	0	1	0	1	13	12285	0	1	0	1	13	12285		0	0	0	0	0	0
GO:0090161	Golgi ribbon formation	Process	7	0	1	2	12296	1	0	1	0	1	2	12296	0	1	0	1	2	12296	0	1	0	1	2	12296		0	0	0	0	0	0
GO:0032451	demethylase activity	Function	12	0	2	1	12296	1	0	1	0	2	1	12296	0	1	0	2	1	12296	0	1	0	2	1	12296		0	0	0	0	0	0
GO:0051020	GTPase binding	Function	15	0	1	2	12296	1	0	1	0	1	2	12296	0	1	0	1	2	12296	0	1	0	1	2	12296		0	0	0	0	0	0
GO:0051028	mRNA transport	Process	6	0	2	1	12296	1	0	1	0	2	1	12296	0	1	0	2	1	12296	0	1	0	2	1	12296		0	0	0	0	0	0
GO:0045010	actin nucleation	Process	3	0	1	2	12296	1	0	1	0	1	2	12296	0	1	0	1	2	12296	0	1	0	1	2	12296		0	0	0	0	0	0
GO:0019212	phosphatase inhibitor activity	Function	6	0	1	2	12296	1	0	1	0	1	2	12296	0	1	0	1	2	12296	0	1	0	1	2	12296		0	0	0	0	0	0
GO:0044091	membrane biogenesis	Process	3	0	2	1	12296	1	0	1	0	2	1	12296	0	1	0	2	1	12296	0	1	0	2	1	12296		0	0	0	0	0	0
GO:0004465	lipoprotein lipase activity	Function	8	0	1	2	12296	1	0	1	0	1	2	12296	0	1	0	1	2	12296	0	1	0	1	2	12296		0	0	0	0	0	0
GO:0043229	intracellular organelle	Component	11	0	1	2	12296	1	0	1	0	1	2	12296	0	1	0	1	2	12296	0	1	0	1	2	12296		0	0	0	0	0	0
GO:0070741	response to interleukin-6	Process	12	0	1	2	12296	1	0	1	0	1	2	12296	0	1	0	1	2	12296	0	1	0	1	2	12296		0	0	0	0	0	0
GO:0070728	leucine binding	Function	10	0	1	2	12296	1	0	1	0	1	2	12296	0	1	0	1	2	12296	0	1	0	1	2	12296		0	0	0	0	0	0
GO:0015727	lactate transport	Process	2	0	2	1	12296	1	0	1	0	2	1	12296	0	1	0	2	1	12296	0	1	0	2	1	12296		0	0	0	0	0	0
GO:0033504	floor plate development	Process	5	0	1	2	12296	1	0	1	0	1	2	12296	0	1	0	1	2	12296	0	1	0	1	2	12296		0	0	0	0	0	0
GO:0015840	urea transport	Process	1	0	2	1	12296	1	0	1	0	2	1	12296	0	1	0	2	1	12296	0	1	0	2	1	12296		0	0	0	0	0	0
GO:0008199	ferric iron binding	Function	14	0	1	2	12296	1	0	1	0	1	2	12296	0	1	0	1	2	12296	0	1	0	1	2	12296		0	0	0	0	0	0
GO:0008190	eukaryotic initiation factor 4E binding	Function	12	0	1	2	12296	1	0	1	0	1	2	12296	0	1	0	1	2	12296	0	1	0	1	2	12296		0	0	0	0	0	0
GO:0014909	smooth muscle cell migration	Process	12	0	1	2	12296	1	0	1	0	1	2	12296	0	1	0	1	2	12296	0	1	0	1	2	12296		0	0	0	0	0	0
GO:0060259	regulation of feeding behavior	Process	5	0	1	2	12296	1	0	1	0	1	2	12296	0	1	0	1	2	12296	0	1	0	1	2	12296		0	0	0	0	0	0
GO:0017040	ceramidase activity	Function	3	0	1	2	12296	1	0	1	0	1	2	12296	0	1	0	1	2	12296	0	1	0	1	2	12296		0	0	0	0	0	0
GO:0070997	neuron death	Process	12	0	1	2	12296	1	0	1	0	1	2	12296	0	1	0	1	2	12296	0	1	0	1	2	12296		0	0	0	0	0	0
GO:0050840	extracellular matrix binding	Function	27	0	1	2	12296	1	0	1	0	1	2	12296	0	1	0	1	2	12296	0	1	0	1	2	12296		0	0	0	0	0	0
GO:0050920	regulation of chemotaxis	Process	20	0	1	2	12296	1	0	1	0	1	2	12296	0	1	0	1	2	12296	0	1	0	1	2	12296		0	0	0	0	0	0
GO:0031424	keratinization	Process	6	0	2	1	12296	1	0	1	0	2	1	12296	0	1	0	2	1	12296	0	1	0	2	1	12296		0	0	0	0	0	0
GO:0060349	bone morphogenesis	Process	24	0	1	2	12296	1	0	1	0	1	2	12296	0	1	0	1	2	12296	0	1	0	1	2	12296		0	0	0	0	0	0
GO:0042118	endothelial cell activation	Process	12	0	1	2	12296	1	0	1	0	1	2	12296	0	1	0	1	2	12296	0	1	0	1	2	12296		0	0	0	0	0	0
GO:0042245	RNA repair	Process	4	0	1	2	12296	1	0	1	0	1	2	12296	0	1	0	1	2	12296	0	1	0	1	2	12296		0	0	0	0	0	0
GO:0004882	androgen receptor activity	Function	13	0	1	2	12296	1	0	1	0	1	2	12296	0	1	0	1	2	12296	0	1	0	1	2	12296		0	0	0	0	0	0
GO:0007015	actin filament organization	Process	82	0	1	15	12283	1	0	1	0	1	15	12283	0	1	0	1	15	12283	0	1	0	1	15	12283		0	0	0	0	0	0
GO:0045296	cadherin binding	Function	156	0	1	15	12283	1	0	1	0	1	15	12283	0	1	0	1	15	12283	0	1	0	1	15	12283		0	0	0	0	0	0
GO:0006289	nucleotide-excision repair	Process	233	0	1	60	12238	1	0	1	0	1	60	12238	0	1	0	1	60	12238	0	1	0	1	60	12238		0	0	0	0	0	0
GO:0008233	peptidase activity	Function	100	0	3	22	12274	1	0	1	0	3	22	12274	0	1	0	3	22	12274	0	1	0	3	22	12274		0	0	0	0	0	0
GO:0008094	DNA-dependent ATPase activity	Function	123	0	2	27	12270	1	0	1	0	2	27	12270	0	1	0	2	27	12270	0	1	0	2	27	12270		0	0	0	0	0	0
GO:0008285	negative regulation of cell proliferation	Process	1120	0	1	207	12091	1	0	1	0	1	207	12091	0	1	0	1	207	12091	0	1	0	1	207	12091		0	0	0	0	0	0
GO:0008385	IkappaB kinase complex	Component	46	0	2	8	12289	1	0	1	0	2	8	12289	0	1	0	2	8	12289	0	1	0	2	8	12289		0	0	0	0	0	0
GO:0051604	protein maturation	Process	21	0	8	2	12289	1	0	1	0	8	2	12289	0	1	0	8	2	12289	0	1	0	8	2	12289		0	0	0	0	0	0
GO:0030133	transport vesicle	Component	28	0	1	21	12277	1	0	1	0	1	21	12277	0	1	0	1	21	12277	0	1	0	1	21	12277		0	0	0	0	0	0
GO:0006325	chromatin organization	Process	74	0	1	21	12277	1	0	1	0	1	21	12277	0	1	0	1	21	12277	0	1	0	1	21	12277		0	0	0	0	0	0
GO:0001708	cell fate specification	Process	59	0	2	3	12294	1	0	1	0	2	3	12294	0	1	0	2	3	12294	0	1	0	2	3	12294		0	0	0	0	0	0
GO:0071603	endothelial cell-cell adhesion	Process	18	0	3	2	12294	1	0	1	0	3	2	12294	0	1	0	3	2	12294	0	1	0	3	2	12294		0	0	0	0	0	0
GO:0015914	phospholipid transport	Process	16	0	2	3	12294	1	0	1	0	2	3	12294	0	1	0	2	3	12294	0	1	0	2	3	12294		0	0	0	0	0	0
GO:0016208	AMP binding	Function	12	0	2	3	12294	1	0	1	0	2	3	12294	0	1	0	2	3	12294	0	1	0	2	3	12294		0	0	0	0	0	0
GO:0016595	glutamate binding	Function	25	0	2	3	12294	1	0	1	0	2	3	12294	0	1	0	2	3	12294	0	1	0	2	3	12294		0	0	0	0	0	0
GO:0034613	cellular protein localization	Process	60	0	2	13	12284	1	0	1	0	2	13	12284	0	1	0	2	13	12284	0	1	0	2	13	12284		0	0	0	0	0	0
GO:0008305	integrin complex	Component	50	0	1	9	12289	1	0	1	0	1	9	12289	0	1	0	1	9	12289	0	1	0	1	9	12289		0	0	0	0	0	0
GO:0070989	oxidative demethylation	Process	35	0	1	9	12289	1	0	1	0	1	9	12289	0	1	0	1	9	12289	0	1	0	1	9	12289		0	0	0	0	0	0
GO:0042100	B cell proliferation	Process	91	0	1	9	12289	1	0	1	0	1	9	12289	0	1	0	1	9	12289	0	1	0	1	9	12289		0	0	0	0	0	0
GO:0050900	leukocyte migration	Process	422	0	2	99	12198	1	0	1	0	2	99	12198	0	1	0	2	99	12198	0	1	0	2	99	12198		0	0	0	0	0	0
GO:0007041	lysosomal transport	Process	38	0	2	6	12291	1	0	1	0	2	6	12291	0	1	0	2	6	12291	0	1	0	2	6	12291		0	0	0	0	0	0
GO:0032402	melanosome transport	Process	7	0	2	6	12291	1	0	1	0	2	6	12291	0	1	0	2	6	12291	0	1	0	2	6	12291		0	0	0	0	0	0
GO:0019213	deacetylase activity	Function	18	0	6	2	12291	1	0	1	0	6	2	12291	0	1	0	6	2	12291	0	1	0	6	2	12291		0	0	0	0	0	0
GO:0004707	MAP kinase activity	Function	28	0	2	6	12291	1	0	1	0	2	6	12291	0	1	0	2	6	12291	0	1	0	2	6	12291		0	0	0	0	0	0
GO:0045445	myoblast differentiation	Process	65	0	2	6	12291	1	0	1	0	2	6	12291	0	1	0	2	6	12291	0	1	0	2	6	12291		0	0	0	0	0	0
GO:0043065	positive regulation of apoptosis	Process	542	0	1	69	12229	1	0	1	0	1	69	12229	0	1	0	1	69	12229	0	1	0	1	69	12229		0	0	0	0	0	0
GO:0010843	promoter binding	Function	800	0	1	158	12140	1	0	1	0	1	158	12140	0	1	0	1	158	12140	0	1	0	1	158	12140		0	0	0	0	0	0
GO:0006414	translational elongation	Process	148	0	1	92	12206	1	0	1	0	1	92	12206	0	1	0	1	92	12206	0	1	0	1	92	12206		0	0	0	0	0	0
GO:0005761	mitochondrial ribosome	Component	9	0	4	14	12281	1	0	1	0	4	14	12281	0	1	0	4	14	12281	0	1	0	4	14	12281		0	0	0	0	0	0
GO:0030864	cortical actin cytoskeleton	Component	24	0	1	8	12290	1	0	1	0	1	8	12290	0	1	0	1	8	12290	0	1	0	1	8	12290		0	0	0	0	0	0
GO:0034976	response to endoplasmic reticulum stress	Process	38	0	1	8	12290	1	0	1	0	1	8	12290	0	1	0	1	8	12290	0	1	0	1	8	12290		0	0	0	0	0	0
GO:0008033	tRNA processing	Process	11	0	1	8	12290	1	0	1	0	1	8	12290	0	1	0	1	8	12290	0	1	0	1	8	12290		0	0	0	0	0	0
GO:0016358	dendrite development	Process	62	0	1	8	12290	1	0	1	0	1	8	12290	0	1	0	1	8	12290	0	1	0	1	8	12290		0	0	0	0	0	0
GO:0010457	centriole-centriole cohesion	Process	15	0	3	3	12293	1	0	1	0	3	3	12293	0	1	0	3	3	12293	0	1	0	3	3	12293		0	0	0	0	0	0
GO:0035173	histone kinase activity	Function	19	0	2	2	12295	1	0	1	0	2	2	12295	0	1	0	2	2	12295	0	1	0	2	2	12295		0	0	0	0	0	0
GO:0002115	store-operated calcium entry	Process	0	0	2	2	12295	1	0	1	0	2	2	12295	0	1	0	2	2	12295	0	1	0	2	2	12295		0	0	0	0	0	0
GO:0043532	angiostatin binding	Function	6	0	2	2	12295	1	0	1	0	2	2	12295	0	1	0	2	2	12295	0	1	0	2	2	12295		0	0	0	0	0	0
GO:0016740	transferase activity	Function	6	0	3	4	12292	1	0	1	0	3	4	12292	0	1	0	3	4	12292	0	1	0	3	4	12292		0	0	0	0	0	0
GO:0007019	microtubule depolymerization	Process	17	0	3	4	12292	1	0	1	0	3	4	12292	0	1	0	3	4	12292	0	1	0	3	4	12292		0	0	0	0	0	0
GO:0035594	ganglioside binding	Function	3	0	1	1	12297	1	0	1	0	1	1	12297	0	1	0	1	1	12297	0	1	0	1	1	12297		0	0	0	0	0	0
GO:0032637	interleukin-8 production	Process	7	0	1	1	12297	1	0	1	0	1	1	12297	0	1	0	1	1	12297	0	1	0	1	1	12297		0	0	0	0	0	0
GO:0032623	interleukin-2 production	Process	5	0	1	1	12297	1	0	1	0	1	1	12297	0	1	0	1	1	12297	0	1	0	1	1	12297		0	0	0	0	0	0
GO:0008655	pyrimidine salvage	Process	4	0	1	1	12297	1	0	1	0	1	1	12297	0	1	0	1	1	12297	0	1	0	1	1	12297		0	0	0	0	0	0
GO:0007097	nuclear migration	Process	6	0	1	1	12297	1	0	1	0	1	1	12297	0	1	0	1	1	12297	0	1	0	1	1	12297		0	0	0	0	0	0
GO:0070404	NADH binding	Function	3	0	1	1	12297	1	0	1	0	1	1	12297	0	1	0	1	1	12297	0	1	0	1	1	12297		0	0	0	0	0	0
GO:0014037	Schwann cell differentiation	Process	8	0	1	1	12297	1	0	1	0	1	1	12297	0	1	0	1	1	12297	0	1	0	1	1	12297		0	0	0	0	0	0
GO:0001727	lipid kinase activity	Function	2	0	1	1	12297	1	0	1	0	1	1	12297	0	1	0	1	1	12297	0	1	0	1	1	12297		0	0	0	0	0	0
GO:0030112	glycocalyx	Component	7	0	1	1	12297	1	0	1	0	1	1	12297	0	1	0	1	1	12297	0	1	0	1	1	12297		0	0	0	0	0	0
GO:0015669	gas transport	Process	8	0	1	1	12297	1	0	1	0	1	1	12297	0	1	0	1	1	12297	0	1	0	1	1	12297		0	0	0	0	0	0
GO:0060914	heart formation	Process	4	0	1	1	12297	1	0	1	0	1	1	12297	0	1	0	1	1	12297	0	1	0	1	1	12297		0	0	0	0	0	0
GO:0018345	protein palmitoylation	Process	16	0	1	1	12297	1	0	1	0	1	1	12297	0	1	0	1	1	12297	0	1	0	1	1	12297		0	0	0	0	0	0
GO:0031105	septin complex	Component	2	0	1	1	12297	1	0	1	0	1	1	12297	0	1	0	1	1	12297	0	1	0	1	1	12297		0	0	0	0	0	0
GO:0070765	gamma-secretase complex	Component	21	0	1	1	12297	1	0	1	0	1	1	12297	0	1	0	1	1	12297	0	1	0	1	1	12297		0	0	0	0	0	0
GO:0000800	lateral element	Component	16	0	1	1	12297	1	0	1	0	1	1	12297	0	1	0	1	1	12297	0	1	0	1	1	12297		0	0	0	0	0	0
GO:0071889	14-3-3 protein binding	Function	5	0	1	1	12297	1	0	1	0	1	1	12297	0	1	0	1	1	12297	0	1	0	1	1	12297		0	0	0	0	0	0
GO:0032023	trypsinogen activation	Process	1	0	1	1	12297	1	0	1	0	1	1	12297	0	1	0	1	1	12297	0	1	0	1	1	12297		0	0	0	0	0	0
GO:0034968	histone lysine methylation	Process	1	0	1	1	12297	1	0	1	0	1	1	12297	0	1	0	1	1	12297	0	1	0	1	1	12297		0	0	0	0	0	0
GO:0048863	stem cell differentiation	Process	1	0	1	1	12297	1	0	1	0	1	1	12297	0	1	0	1	1	12297	0	1	0	1	1	12297		0	0	0	0	0	0
GO:0051642	centrosome localization	Process	2	0	1	1	12297	1	0	1	0	1	1	12297	0	1	0	1	1	12297	0	1	0	1	1	12297		0	0	0	0	0	0
GO:0060026	convergent extension	Process	7	0	1	1	12297	1	0	1	0	1	1	12297	0	1	0	1	1	12297	0	1	0	1	1	12297		0	0	0	0	0	0
GO:0060014	granulosa cell differentiation	Process	8	0	1	1	12297	1	0	1	0	1	1	12297	0	1	0	1	1	12297	0	1	0	1	1	12297		0	0	0	0	0	0
GO:0042641	actomyosin	Component	3	0	1	1	12297	1	0	1	0	1	1	12297	0	1	0	1	1	12297	0	1	0	1	1	12297		0	0	0	0	0	0
GO:0042637	catagen	Process	29	0	1	1	12297	1	0	1	0	1	1	12297	0	1	0	1	1	12297	0	1	0	1	1	12297		0	0	0	0	0	0
GO:0042577	lipid phosphatase activity	Function	4	0	1	1	12297	1	0	1	0	1	1	12297	0	1	0	1	1	12297	0	1	0	1	1	12297		0	0	0	0	0	0
GO:0055089	fatty acid homeostasis	Process	33	0	1	1	12297	1	0	1	0	1	1	12297	0	1	0	1	1	12297	0	1	0	1	1	12297		0	0	0	0	0	0
GO:0042701	progesterone secretion	Process	18	0	1	1	12297	1	0	1	0	1	1	12297	0	1	0	1	1	12297	0	1	0	1	1	12297		0	0	0	0	0	0
GO:0043331	response to dsRNA	Process	3	0	1	1	12297	1	0	1	0	1	1	12297	0	1	0	1	1	12297	0	1	0	1	1	12297		0	0	0	0	0	0
GO:0051882	mitochondrial depolarization	Process	3	0	1	1	12297	1	0	1	0	1	1	12297	0	1	0	1	1	12297	0	1	0	1	1	12297		0	0	0	0	0	0
GO:0009056	catabolic process	Process	1	0	1	1	12297	1	0	1	0	1	1	12297	0	1	0	1	1	12297	0	1	0	1	1	12297		0	0	0	0	0	0
GO:0070990	snRNP binding	Function	5	0	1	1	12297	1	0	1	0	1	1	12297	0	1	0	1	1	12297	0	1	0	1	1	12297		0	0	0	0	0	0
GO:0048144	fibroblast proliferation	Process	5	0	1	1	12297	1	0	1	0	1	1	12297	0	1	0	1	1	12297	0	1	0	1	1	12297		0	0	0	0	0	0
GO:0016290	palmitoyl-CoA hydrolase activity	Function	12	0	1	1	12297	1	0	1	0	1	1	12297	0	1	0	1	1	12297	0	1	0	1	1	12297		0	0	0	0	0	0
GO:0016577	histone demethylation	Process	3	0	1	1	12297	1	0	1	0	1	1	12297	0	1	0	1	1	12297	0	1	0	1	1	12297		0	0	0	0	0	0
GO:0005967	mitochondrial pyruvate dehydrogenase complex	Component	3	0	1	1	12297	1	0	1	0	1	1	12297	0	1	0	1	1	12297	0	1	0	1	1	12297		0	0	0	0	0	0
GO:0006334	nucleosome assembly	Process	95	0	3	47	12249	1	0	1	0	3	47	12249	0	1	0	3	47	12249	0	1	0	3	47	12249		0	0	0	0	0	0
GO:0000302	response to reactive oxygen species	Process	56	0	2	4	12293	1	0	1	0	2	4	12293	0	1	0	2	4	12293	0	1	0	2	4	12293		0	0	0	0	0	0
GO:0031103	axon regeneration	Process	2	0	4	2	12293	1	0	1	0	4	2	12293	0	1	0	4	2	12293	0	1	0	4	2	12293		0	0	0	0	0	0
GO:0043248	proteasome assembly	Process	10	0	2	4	12293	1	0	1	0	2	4	12293	0	1	0	2	4	12293	0	1	0	2	4	12293		0	0	0	0	0	0
GO:0006907	pinocytosis	Process	21	0	4	2	12293	1	0	1	0	4	2	12293	0	1	0	4	2	12293	0	1	0	4	2	12293		0	0	0	0	0	0
GO:0005828	kinetochore microtubule	Component	22	0	2	5	12292	1	0	1	0	2	5	12292	0	1	0	2	5	12292	0	1	0	2	5	12292		0	0	0	0	0	0
GO:0045321	leukocyte activation	Process	28	0	2	5	12292	1	0	1	0	2	5	12292	0	1	0	2	5	12292	0	1	0	2	5	12292		0	0	0	0	0	0
GO:0004003	ATP-dependent DNA helicase activity	Function	86	0	8	16	12275	1	0	1	0	8	16	12275	0	1	0	8	16	12275	0	1	0	8	16	12275		0	0	0	0	0	0
GO:0006413	translational initiation	Process	65	0	1	27	12271	1	0	1	0	1	27	12271	0	1	0	1	27	12271	0	1	0	1	27	12271		0	0	0	0	0	0
GO:0030170	pyridoxal phosphate binding	Function	61	0	1	10	12288	1	0	1	0	1	10	12288	0	1	0	1	10	12288	0	1	0	1	10	12288		0	0	0	0	0	0
GO:0045595	regulation of cell differentiation	Process	39	0	2	10	12287	1	0	1	0	2	10	12287	0	1	0	2	10	12287	0	1	0	2	10	12287		0	0	0	0	0	0
GO:0003725	double-stranded RNA binding	Function	54	0	1	14	12284	1	0	1	0	1	14	12284	0	1	0	1	14	12284	0	1	0	1	14	12284		0	0	0	0	0	0
GO:0005765	lysosomal membrane	Component	126	0	2	32	12265	1	0	1	0	2	32	12265	0	1	0	2	32	12265	0	1	0	2	32	12265		0	0	0	0	0	0
GO:0000795	synaptonemal complex	Component	21	0	2	7	12290	1	0	1	0	2	7	12290	0	1	0	2	7	12290	0	1	0	2	7	12290		0	0	0	0	0	0
GO:0008274	gamma-tubulin ring complex	Component	28	0	2	7	12290	1	0	1	0	2	7	12290	0	1	0	2	7	12290	0	1	0	2	7	12290		0	0	0	0	0	0
GO:0001514	selenocysteine incorporation	Process	4	0	1	4	12294	1	0	1	0	1	4	12294	0	1	0	1	4	12294	0	1	0	1	4	12294		0	0	0	0	0	0
GO:0005534	galactose binding	Function	26	0	1	4	12294	1	0	1	0	1	4	12294	0	1	0	1	4	12294	0	1	0	1	4	12294		0	0	0	0	0	0
GO:0030014	CCR4-NOT complex	Component	2	0	4	1	12294	1	0	1	0	4	1	12294	0	1	0	4	1	12294	0	1	0	4	1	12294		0	0	0	0	0	0
GO:0015934	large ribosomal subunit	Component	1	0	4	1	12294	1	0	1	0	4	1	12294	0	1	0	4	1	12294	0	1	0	4	1	12294		0	0	0	0	0	0
GO:0043029	T cell homeostasis	Process	20	0	1	4	12294	1	0	1	0	1	4	12294	0	1	0	1	4	12294	0	1	0	1	4	12294		0	0	0	0	0	0
GO:0043394	proteoglycan binding	Function	56	0	1	4	12294	1	0	1	0	1	4	12294	0	1	0	1	4	12294	0	1	0	1	4	12294		0	0	0	0	0	0
GO:0043515	kinetochore binding	Function	20	0	1	4	12294	1	0	1	0	1	4	12294	0	1	0	1	4	12294	0	1	0	1	4	12294		0	0	0	0	0	0
GO:0050815	phosphoserine binding	Function	36	0	1	4	12294	1	0	1	0	1	4	12294	0	1	0	1	4	12294	0	1	0	1	4	12294		0	0	0	0	0	0
GO:0031672	A band	Component	12	0	1	4	12294	1	0	1	0	1	4	12294	0	1	0	1	4	12294	0	1	0	1	4	12294		0	0	0	0	0	0
GO:0043967	histone H4 acetylation	Process	80	0	3	16	12280	1	0	1	0	3	16	12280	0	1	0	3	16	12280	0	1	0	3	16	12280		0	0	0	0	0	0
GO:0005522	profilin binding	Function	16	0	1	6	12292	1	0	1	0	1	6	12292	0	1	0	1	6	12292	0	1	0	1	6	12292		0	0	0	0	0	0
GO:0030877	beta-catenin destruction complex	Component	49	0	1	6	12292	1	0	1	0	1	6	12292	0	1	0	1	6	12292	0	1	0	1	6	12292		0	0	0	0	0	0
GO:0043198	dendritic shaft	Component	91	0	1	6	12292	1	0	1	0	1	6	12292	0	1	0	1	6	12292	0	1	0	1	6	12292		0	0	0	0	0	0
GO:0009605	response to external stimulus	Process	32	0	1	6	12292	1	0	1	0	1	6	12292	0	1	0	1	6	12292	0	1	0	1	6	12292		0	0	0	0	0	0
GO:0000076	DNA replication checkpoint	Process	23	0	1	6	12292	1	0	1	0	1	6	12292	0	1	0	1	6	12292	0	1	0	1	6	12292		0	0	0	0	0	0
GO:0019992	diacylglycerol binding	Function	9	0	1	6	12292	1	0	1	0	1	6	12292	0	1	0	1	6	12292	0	1	0	1	6	12292		0	0	0	0	0	0
GO:0016226	iron-sulfur cluster assembly	Process	13	0	1	6	12292	1	0	1	0	1	6	12292	0	1	0	1	6	12292	0	1	0	1	6	12292		0	0	0	0	0	0
GO:0006397	mRNA processing	Process	138	0	17	57	12225	1	0	1	0	17	57	12225	0	1	0	17	57	12225	0	1	0	17	57	12225		0	0	0	0	0	0
GO:0000278	mitotic cell cycle	Process	687	0	3	299	11997	1	0	1	0	3	299	11997	0	1	0	3	299	11997	0	1	0	3	299	11997		0	0	0	0	0	0
GO:0019899	enzyme binding	Function	829	0	1	124	12174	1	0	1	0	1	124	12174	0	1	0	1	124	12174	0	1	0	1	124	12174		0	0	0	0	0	0
GO:0005625	soluble fraction	Component	560	0	2	170	12127	1	0	1	0	2	170	12127	0	1	0	2	170	12127	0	1	0	2	170	12127		0	0	0	0	0	0
GO:0004035	alkaline phosphatase activity	Function	9	0	4	5	12290	1	0	1	0	4	5	12290	0	1	0	4	5	12290	0	1	0	4	5	12290		0	0	0	0	0	0
GO:0048477	oogenesis	Process	3	0	7	3	12289	1	0	1	0	7	3	12289	0	1	0	7	3	12289	0	1	0	7	3	12289		0	0	0	0	0	0
GO:0033261	regulation of S phase	Process	24	0	1	5	12293	1	0	1	0	1	5	12293	0	1	0	1	5	12293	0	1	0	1	5	12293		0	0	0	0	0	0
GO:0090136	epithelial cell-cell adhesion	Process	15	0	1	5	12293	1	0	1	0	1	5	12293	0	1	0	1	5	12293	0	1	0	1	5	12293		0	0	0	0	0	0
GO:0030595	leukocyte chemotaxis	Process	41	0	1	5	12293	1	0	1	0	1	5	12293	0	1	0	1	5	12293	0	1	0	1	5	12293		0	0	0	0	0	0
GO:0000930	gamma-tubulin complex	Component	18	0	1	5	12293	1	0	1	0	1	5	12293	0	1	0	1	5	12293	0	1	0	1	5	12293		0	0	0	0	0	0
GO:0035094	response to nicotine	Process	62	0	1	5	12293	1	0	1	0	1	5	12293	0	1	0	1	5	12293	0	1	0	1	5	12293		0	0	0	0	0	0
GO:0009295	nucleoid	Component	2	0	5	1	12293	1	0	1	0	5	1	12293	0	1	0	5	1	12293	0	1	0	5	1	12293		0	0	0	0	0	0
GO:0019933	cAMP-mediated signaling	Process	30	0	1	5	12293	1	0	1	0	1	5	12293	0	1	0	1	5	12293	0	1	0	1	5	12293		0	0	0	0	0	0
GO:0043966	histone H3 acetylation	Process	93	0	2	35	12262	1	0	1	0	2	35	12262	0	1	0	2	35	12262	0	1	0	2	35	12262		0	0	0	0	0	0
GO:0030246	carbohydrate binding	Function	24	0	3	5	12291	1	0	1	0	3	5	12291	0	1	0	3	5	12291	0	1	0	3	5	12291		0	0	0	0	0	0
GO:0012505	endomembrane system	Component	26	0	3	6	12290	1	0	1	0	3	6	12290	0	1	0	3	6	12290	0	1	0	3	6	12290		0	0	0	0	0	0
GO:0005787	signal peptidase complex	Component	1	1	0	0	12298	8.13074e-05	0	8.13074e-05	1	0	0	12298	0	8.13074e-05	1	0	0	12298	0	8.13074e-05	1	0	0	12298		1	1	1	1	1	1
GO:0051013	microtubule severing	Process	7	1	0	0	12298	8.13074e-05	0	8.13074e-05	1	0	0	12298	0	8.13074e-05	1	0	0	12298	0	8.13074e-05	1	0	0	12298		1	1	1	1	1	1
GO:0005596	collagen type XIV	Component	2	1	0	0	12298	8.13074e-05	0	8.13074e-05	1	0	0	12298	0	8.13074e-05	1	0	0	12298	0	8.13074e-05	1	0	0	12298		1	1	1	1	1	1
GO:0015760	glucose-6-phosphate transport	Process	5	1	0	0	12298	8.13074e-05	0	8.13074e-05	1	0	0	12298	0	8.13074e-05	1	0	0	12298	0	8.13074e-05	1	0	0	12298		1	1	1	1	1	1
GO:0015755	fructose transport	Process	2	1	0	0	12298	8.13074e-05	0	8.13074e-05	1	0	0	12298	0	8.13074e-05	1	0	0	12298	0	8.13074e-05	1	0	0	12298		1	1	1	1	1	1
GO:0001931	uropod	Component	17	1	0	0	12298	8.13074e-05	0	8.13074e-05	1	0	0	12298	0	8.13074e-05	1	0	0	12298	0	8.13074e-05	1	0	0	12298		1	1	1	1	1	1
GO:0005308	creatine transporter activity	Function	4	1	0	0	12298	8.13074e-05	0	8.13074e-05	1	0	0	12298	0	8.13074e-05	1	0	0	12298	0	8.13074e-05	1	0	0	12298		1	1	1	1	1	1
GO:0070826	paraferritin complex	Component	15	1	0	0	12298	8.13074e-05	0	8.13074e-05	1	0	0	12298	0	8.13074e-05	1	0	0	12298	0	8.13074e-05	1	0	0	12298		1	1	1	1	1	1
GO:0070684	seminal clot liquefaction	Process	5	1	0	0	12298	8.13074e-05	0	8.13074e-05	1	0	0	12298	0	8.13074e-05	1	0	0	12298	0	8.13074e-05	1	0	0	12298		1	1	1	1	1	1
GO:0008384	IkappaB kinase activity	Function	8	1	0	0	12298	8.13074e-05	0	8.13074e-05	1	0	0	12298	0	8.13074e-05	1	0	0	12298	0	8.13074e-05	1	0	0	12298		1	1	1	1	1	1
GO:0050201	fucokinase activity	Function	1	1	0	0	12298	8.13074e-05	0	8.13074e-05	1	0	0	12298	0	8.13074e-05	1	0	0	12298	0	8.13074e-05	1	0	0	12298		1	1	1	1	1	1
GO:0004792	thiosulfate sulfurtransferase activity	Function	5	1	0	0	12298	8.13074e-05	0	8.13074e-05	1	0	0	12298	0	8.13074e-05	1	0	0	12298	0	8.13074e-05	1	0	0	12298		1	1	1	1	1	1
GO:0004743	pyruvate kinase activity	Function	6	1	0	0	12298	8.13074e-05	0	8.13074e-05	1	0	0	12298	0	8.13074e-05	1	0	0	12298	0	8.13074e-05	1	0	0	12298		1	1	1	1	1	1
GO:0018467	formaldehyde dehydrogenase activity	Function	2	1	0	0	12298	8.13074e-05	0	8.13074e-05	1	0	0	12298	0	8.13074e-05	1	0	0	12298	0	8.13074e-05	1	0	0	12298		1	1	1	1	1	1
GO:0033011	perinuclear theca	Component	1	1	0	0	12298	8.13074e-05	0	8.13074e-05	1	0	0	12298	0	8.13074e-05	1	0	0	12298	0	8.13074e-05	1	0	0	12298		1	1	1	1	1	1
GO:0000801	central element	Component	1	1	0	1	12297	0.000162615	0	0.000162615	1	0	1	12297	0	0.000162615	1	0	1	12297	0	0.000162615	1	0	1	12297		1	1	0.5	0.5	1	0.5
GO:0001964	startle response	Process	10	1	0	1	12297	0.000162615	0	0.000162615	1	0	1	12297	0	0.000162615	1	0	1	12297	0	0.000162615	1	0	1	12297		1	1	0.5	0.5	1	0.5
GO:0015809	arginine transport	Process	15	1	1	0	12297	0.000162615	0	0.000162615	1	1	0	12297	0	0.000162615	1	1	0	12297	0	0.000162615	1	1	0	12297		0.5	0.5	1	1	0.5	1
GO:0004000	adenosine deaminase activity	Function	13	1	0	1	12297	0.000162615	0	0.000162615	1	0	1	12297	0	0.000162615	1	0	1	12297	0	0.000162615	1	0	1	12297		1	1	0.5	0.5	1	0.5
GO:0004766	spermidine synthase activity	Function	3	1	0	1	12297	0.000162615	0	0.000162615	1	0	1	12297	0	0.000162615	1	0	1	12297	0	0.000162615	1	0	1	12297		1	1	0.5	0.5	1	0.5
GO:0048102	autophagic cell death	Process	15	1	0	1	12297	0.000162615	0	0.000162615	1	0	1	12297	0	0.000162615	1	0	1	12297	0	0.000162615	1	0	1	12297		1	1	0.5	0.5	1	0.5
GO:0070091	glucagon secretion	Process	25	1	1	0	12297	0.000162615	0	0.000162615	1	1	0	12297	0	0.000162615	1	1	0	12297	0	0.000162615	1	1	0	12297		0.5	0.5	1	1	0.5	1
GO:0005588	collagen type V	Component	13	1	0	2	12296	0.000243922	0	0.000243922	1	0	2	12296	0	0.000243922	1	0	2	12296	0	0.000243922	1	0	2	12296		1	1	0.333333	0.333333	1	0.333333
GO:0015833	peptide transport	Process	17	1	0	2	12296	0.000243922	0	0.000243922	1	0	2	12296	0	0.000243922	1	0	2	12296	0	0.000243922	1	0	2	12296		1	1	0.333333	0.333333	1	0.333333
GO:0030552	cAMP binding	Function	3	1	2	0	12296	0.000243922	0	0.000243922	1	2	0	12296	0	0.000243922	1	2	0	12296	0	0.000243922	1	2	0	12296		0.333333	0.333333	1	1	0.333333	1
GO:0004064	arylesterase activity	Function	12	1	0	2	12296	0.000243922	0	0.000243922	1	0	2	12296	0	0.000243922	1	0	2	12296	0	0.000243922	1	0	2	12296		1	1	0.333333	0.333333	1	0.333333
GO:0043559	insulin binding	Function	40	1	0	2	12296	0.000243922	0	0.000243922	1	0	2	12296	0	0.000243922	1	0	2	12296	0	0.000243922	1	0	2	12296		1	1	0.333333	0.333333	1	0.333333
GO:0046980	tapasin binding	Function	17	1	0	2	12296	0.000243922	0	0.000243922	1	0	2	12296	0	0.000243922	1	0	2	12296	0	0.000243922	1	0	2	12296		1	1	0.333333	0.333333	1	0.333333
GO:0043400	cortisol secretion	Process	17	1	2	0	12296	0.000243922	0	0.000243922	1	2	0	12296	0	0.000243922	1	2	0	12296	0	0.000243922	1	2	0	12296		0.333333	0.333333	1	1	0.333333	1
GO:0016783	sulfurtransferase activity	Function	5	1	1	1	12296	0.000325216	0	0.000325216	1	1	1	12296	0	0.000325216	1	1	1	12296	0	0.000325216	1	1	1	12296		0.5	0.5	0.5	0.5	0.5	0.5
GO:0051299	centrosome separation	Process	10	1	1	1	12296	0.000325216	0	0.000325216	1	1	1	12296	0	0.000325216	1	1	1	12296	0	0.000325216	1	1	1	12296		0.5	0.5	0.5	0.5	0.5	0.5
GO:0032374	regulation of cholesterol transport	Process	28	1	0	3	12295	0.00032523	0	0.00032523	1	0	3	12295	0	0.00032523	1	0	3	12295	0	0.00032523	1	0	3	12295		1	1	0.25	0.25	1	0.25
GO:0070876	SOSS complex	Component	5	1	0	3	12295	0.00032523	0	0.00032523	1	0	3	12295	0	0.00032523	1	0	3	12295	0	0.00032523	1	0	3	12295		1	1	0.25	0.25	1	0.25
GO:0048839	inner ear development	Process	21	1	0	3	12295	0.00032523	0	0.00032523	1	0	3	12295	0	0.00032523	1	0	3	12295	0	0.00032523	1	0	3	12295		1	1	0.25	0.25	1	0.25
GO:0003960	NADPH:quinone reductase activity	Function	10	1	0	3	12295	0.00032523	0	0.00032523	1	0	3	12295	0	0.00032523	1	0	3	12295	0	0.00032523	1	0	3	12295		1	1	0.25	0.25	1	0.25
GO:0045095	keratin filament	Component	18	1	0	4	12294	0.000406537	0	0.000406537	1	0	4	12294	0	0.000406537	1	0	4	12294	0	0.000406537	1	0	4	12294		1	1	0.2	0.2	1	0.2
GO:0070695	FHF complex	Component	7	1	0	4	12294	0.000406537	0	0.000406537	1	0	4	12294	0	0.000406537	1	0	4	12294	0	0.000406537	1	0	4	12294		1	1	0.2	0.2	1	0.2
GO:0070934	CRD-mediated mRNA stabilization	Process	20	1	0	4	12294	0.000406537	0	0.000406537	1	0	4	12294	0	0.000406537	1	0	4	12294	0	0.000406537	1	0	4	12294		1	1	0.2	0.2	1	0.2
GO:0006264	mitochondrial DNA replication	Process	7	1	2	1	12295	0.000487805	0	0.000487805	1	2	1	12295	0	0.000487805	1	2	1	12295	0	0.000487805	1	2	1	12295		0.333333	0.333333	0.5	0.5	0.333333	0.5
GO:0007140	male meiosis	Process	12	1	0	5	12293	0.000487845	0	0.000487845	1	0	5	12293	0	0.000487845	1	0	5	12293	0	0.000487845	1	0	5	12293		1	1	0.166667	0.166667	1	0.166667
GO:0042043	neurexin binding	Function	10	1	0	5	12293	0.000487845	0	0.000487845	1	0	5	12293	0	0.000487845	1	0	5	12293	0	0.000487845	1	0	5	12293		1	1	0.166667	0.166667	1	0.166667
GO:0046697	decidualization	Process	44	1	0	5	12293	0.000487845	0	0.000487845	1	0	5	12293	0	0.000487845	1	0	5	12293	0	0.000487845	1	0	5	12293		1	1	0.166667	0.166667	1	0.166667
GO:0030299	intestinal cholesterol absorption	Process	34	1	0	6	12292	0.000569152	0	0.000569152	1	0	6	12292	0	0.000569152	1	0	6	12292	0	0.000569152	1	0	6	12292		1	1	0.142857	0.142857	1	0.142857
GO:0015711	organic anion transport	Process	18	1	0	6	12292	0.000569152	0	0.000569152	1	0	6	12292	0	0.000569152	1	0	6	12292	0	0.000569152	1	0	6	12292		1	1	0.142857	0.142857	1	0.142857
GO:0008409	5'-3' exonuclease activity	Function	27	1	0	6	12292	0.000569152	0	0.000569152	1	0	6	12292	0	0.000569152	1	0	6	12292	0	0.000569152	1	0	6	12292		1	1	0.142857	0.142857	1	0.142857
GO:0005915	zonula adherens	Component	71	1	0	6	12292	0.000569152	0	0.000569152	1	0	6	12292	0	0.000569152	1	0	6	12292	0	0.000569152	1	0	6	12292		1	1	0.142857	0.142857	1	0.142857
GO:0007128	meiotic prophase I	Process	8	1	1	3	12294	0.00065038	0	0.00065038	1	1	3	12294	0	0.00065038	1	1	3	12294	0	0.00065038	1	1	3	12294		0.5	0.5	0.25	0.25	0.5	0.25
GO:0043488	regulation of mRNA stability	Process	21	1	1	3	12294	0.00065038	0	0.00065038	1	1	3	12294	0	0.00065038	1	1	3	12294	0	0.00065038	1	1	3	12294		0.5	0.5	0.25	0.25	0.5	0.25
GO:0005685	U1 snRNP	Component	8	1	7	0	12291	0.000650459	0	0.000650459	1	7	0	12291	0	0.000650459	1	7	0	12291	0	0.000650459	1	7	0	12291		0.125	0.125	1	1	0.125	1
GO:0015695	organic cation transport	Process	18	1	0	7	12291	0.000650459	0	0.000650459	1	0	7	12291	0	0.000650459	1	0	7	12291	0	0.000650459	1	0	7	12291		1	1	0.125	0.125	1	0.125
GO:0043020	NADPH oxidase complex	Component	29	1	0	7	12291	0.000650459	0	0.000650459	1	0	7	12291	0	0.000650459	1	0	7	12291	0	0.000650459	1	0	7	12291		1	1	0.125	0.125	1	0.125
GO:0005868	cytoplasmic dynein complex	Component	22	1	0	8	12290	0.000731767	0	0.000731767	1	0	8	12290	0	0.000731767	1	0	8	12290	0	0.000731767	1	0	8	12290		1	1	0.111111	0.111111	1	0.111111
GO:0005795	Golgi stack	Component	37	1	0	9	12289	0.000813074	0	0.000813074	1	0	9	12289	0	0.000813074	1	0	9	12289	0	0.000813074	1	0	9	12289		1	1	0.1	0.1	1	0.1
GO:0008250	oligosaccharyltransferase complex	Component	8	1	0	9	12289	0.000813074	0	0.000813074	1	0	9	12289	0	0.000813074	1	0	9	12289	0	0.000813074	1	0	9	12289		1	1	0.1	0.1	1	0.1
GO:0007600	sensory perception	Process	40	1	0	9	12289	0.000813074	0	0.000813074	1	0	9	12289	0	0.000813074	1	0	9	12289	0	0.000813074	1	0	9	12289		1	1	0.1	0.1	1	0.1
GO:0004065	arylsulfatase activity	Function	6	1	0	9	12289	0.000813074	0	0.000813074	1	0	9	12289	0	0.000813074	1	0	9	12289	0	0.000813074	1	0	9	12289		1	1	0.1	0.1	1	0.1
GO:0071203	WASH complex	Component	8	1	0	10	12288	0.000894382	0	0.000894382	1	0	10	12288	0	0.000894382	1	0	10	12288	0	0.000894382	1	0	10	12288		1	1	0.0909091	0.0909091	1	0.0909091
GO:0031262	Ndc80 complex	Component	7	1	2	3	12293	0.000975451	0	0.000975451	1	2	3	12293	0	0.000975451	1	2	3	12293	0	0.000975451	1	2	3	12293		0.333333	0.333333	0.25	0.25	0.333333	0.25
GO:0003755	peptidyl-prolyl cis-trans isomerase activity	Function	28	1	1	5	12292	0.000975491	0	0.000975491	1	1	5	12292	0	0.000975491	1	1	5	12292	0	0.000975491	1	1	5	12292		0.5	0.5	0.166667	0.166667	0.5	0.166667
GO:0005158	insulin receptor binding	Function	106	1	0	11	12287	0.000975689	0	0.000975689	1	0	11	12287	0	0.000975689	1	0	11	12287	0	0.000975689	1	0	11	12287		1	1	0.0833333	0.0833333	1	0.0833333
GO:0001750	photoreceptor outer segment	Component	31	1	1	6	12291	0.00113803	0	0.00113803	1	1	6	12291	0	0.00113803	1	1	6	12291	0	0.00113803	1	1	6	12291		0.5	0.5	0.142857	0.142857	0.5	0.142857
GO:0005683	U7 snRNP	Component	20	1	1	6	12291	0.00113803	0	0.00113803	1	1	6	12291	0	0.00113803	1	1	6	12291	0	0.00113803	1	1	6	12291		0.5	0.5	0.142857	0.142857	0.5	0.142857
GO:0034451	centriolar satellite	Component	23	1	1	6	12291	0.00113803	0	0.00113803	1	1	6	12291	0	0.00113803	1	1	6	12291	0	0.00113803	1	1	6	12291		0.5	0.5	0.142857	0.142857	0.5	0.142857
GO:0001836	release of cytochrome c from mitochondria	Process	104	1	0	13	12285	0.0011383	0	0.0011383	1	0	13	12285	0	0.0011383	1	0	13	12285	0	0.0011383	1	0	13	12285		1	1	0.0714286	0.0714286	1	0.0714286
GO:0035267	NuA4 histone acetyltransferase complex	Component	41	1	0	13	12285	0.0011383	0	0.0011383	1	0	13	12285	0	0.0011383	1	0	13	12285	0	0.0011383	1	0	13	12285		1	1	0.0714286	0.0714286	1	0.0714286
GO:0045446	endothelial cell differentiation	Process	22	1	2	4	12292	0.00121921	0	0.00121921	1	2	4	12292	0	0.00121921	1	2	4	12292	0	0.00121921	1	2	4	12292		0.333333	0.333333	0.2	0.2	0.333333	0.2
GO:0035097	histone methyltransferase complex	Component	55	1	0	14	12284	0.00121961	0	0.00121961	1	0	14	12284	0	0.00121961	1	0	14	12284	0	0.00121961	1	0	14	12284		1	1	0.0666667	0.0666667	1	0.0666667
GO:0055037	recycling endosome	Component	91	1	0	14	12284	0.00121961	0	0.00121961	1	0	14	12284	0	0.00121961	1	0	14	12284	0	0.00121961	1	0	14	12284		1	1	0.0666667	0.0666667	1	0.0666667
GO:0004497	monooxygenase activity	Function	46	1	0	16	12282	0.00138223	0	0.00138223	1	0	16	12282	0	0.00138223	1	0	16	12282	0	0.00138223	1	0	16	12282		1	1	0.0588235	0.0588235	1	0.0588235
GO:0006301	postreplication repair	Process	61	1	2	5	12291	0.00146294	0	0.00146294	1	2	5	12291	0	0.00146294	1	2	5	12291	0	0.00146294	1	2	5	12291		0.333333	0.333333	0.166667	0.166667	0.333333	0.166667
GO:0005796	Golgi lumen	Component	130	1	0	20	12278	0.00170746	0	0.00170746	1	0	20	12278	0	0.00170746	1	0	20	12278	0	0.00170746	1	0	20	12278		1	1	0.047619	0.047619	1	0.047619
GO:0016581	NuRD complex	Component	60	1	1	12	12285	0.00211296	0	0.00211296	1	1	12	12285	0	0.00211296	1	1	12	12285	0	0.00211296	1	1	12	12285		0.5	0.5	0.0769231	0.0769231	0.5	0.0769231
GO:0017124	SH3 domain binding	Function	134	1	0	26	12272	0.0021953	0	0.0021953	1	0	26	12272	0	0.0021953	1	0	26	12272	0	0.0021953	1	0	26	12272		1	1	0.037037	0.037037	1	0.037037
GO:0042054	histone methyltransferase activity	Function	13	1	6	3	12289	0.00227494	0	0.00227494	1	6	3	12289	0	0.00227494	1	6	3	12289	0	0.00227494	1	6	3	12289		0.142857	0.142857	0.25	0.25	0.142857	0.25
GO:0034612	response to tumor necrosis factor	Process	125	1	1	13	12284	0.0022754	0	0.0022754	1	1	13	12284	0	0.0022754	1	1	13	12284	0	0.0022754	1	1	13	12284		0.5	0.5	0.0714286	0.0714286	0.5	0.0714286
GO:0009303	rRNA transcription	Process	37	1	3	8	12287	0.00292421	0	0.00292421	1	3	8	12287	0	0.00292421	1	3	8	12287	0	0.00292421	1	3	8	12287		0.25	0.25	0.111111	0.111111	0.25	0.111111
GO:0051015	actin filament binding	Function	171	1	0	36	12262	0.00300837	0	0.00300837	1	0	36	12262	0	0.00300837	1	0	36	12262	0	0.00300837	1	0	36	12262		1	1	0.027027	0.027027	1	0.027027
GO:0001726	ruffle	Component	150	1	0	36	12262	0.00300837	0	0.00300837	1	0	36	12262	0	0.00300837	1	0	36	12262	0	0.00300837	1	0	36	12262		1	1	0.027027	0.027027	1	0.027027
GO:0050821	protein stabilization	Process	259	1	0	37	12261	0.00308968	0	0.00308968	1	0	37	12261	0	0.00308968	1	0	37	12261	0	0.00308968	1	0	37	12261		1	1	0.0263158	0.0263158	1	0.0263158
GO:0015992	proton transport	Process	57	1	1	19	12278	0.00324978	0	0.00324978	1	1	19	12278	0	0.00324978	1	1	19	12278	0	0.00324978	1	1	19	12278		0.5	0.5	0.05	0.05	0.5	0.05
GO:0002062	chondrocyte differentiation	Process	52	1	7	5	12286	0.00389721	0	0.00389721	1	7	5	12286	0	0.00389721	1	7	5	12286	0	0.00389721	1	7	5	12286		0.125	0.125	0.166667	0.166667	0.125	0.166667
GO:0019825	oxygen binding	Function	93	1	1	27	12270	0.00454822	0	0.00454822	1	1	27	12270	0	0.00454822	1	1	27	12270	0	0.00454822	1	1	27	12270		0.5	0.5	0.0357143	0.0357143	0.5	0.0357143
GO:0005509	calcium ion binding	Function	514	1	0	139	12159	0.011383	0	0.011383	1	0	139	12159	0	0.011383	1	0	139	12159	0	0.011383	1	0	139	12159		1	1	0.00714286	0.00714286	1	0.00714286
GO:0051059	NF-kappaB binding	Function	152	1	9	14	12275	0.0121338	0	0.0121338	1	9	14	12275	0	0.0121338	1	9	14	12275	0	0.0121338	1	9	14	12275		0.1	0.1	0.0666667	0.0666667	0.1	0.0666667
GO:0050796	regulation of insulin secretion	Process	260	1	3	63	12232	0.0206553	0	0.0206553	1	3	63	12232	0	0.0206553	1	3	63	12232	0	0.0206553	1	3	63	12232		0.25	0.25	0.015625	0.015625	0.25	0.015625
GO:0055085	transmembrane transport	Process	565	1	0	291	12007	0.0237418	0	0.0237418	1	0	291	12007	0	0.0237418	1	0	291	12007	0	0.0237418	1	0	291	12007		1	1	0.00342466	0.00342466	1	0.00342466
GO:0006468	protein phosphorylation	Process	796	1	14	220	12064	0.238254	0	0.238254	1	14	220	12064	0	0.238254	1	14	220	12064	0	0.238254	1	14	220	12064		0.0666667	0.0666667	0.00452489	0.00452489	0.0666667	0.00452489
GO:0004335	galactokinase activity	Function	6	2	0	0	12297	1.32229e-08	0	1.32229e-08	2	0	0	12297	0	1.32229e-08	2	0	0	12297	0	1.32229e-08	2	0	0	12297		1	1	1	1	1	1
GO:0015858	nucleoside transport	Process	6	2	0	1	12296	3.96686e-08	0	3.96686e-08	2	0	1	12296	0	3.96686e-08	2	0	1	12296	0	3.96686e-08	2	0	1	12296		1	1	0.666667	0.666667	1	0.666667
GO:0070545	PeBoW complex	Component	5	2	0	1	12296	3.96686e-08	0	3.96686e-08	2	0	1	12296	0	3.96686e-08	2	0	1	12296	0	3.96686e-08	2	0	1	12296		1	1	0.666667	0.666667	1	0.666667
GO:0070969	ULK1-ATG13-FIP200 complex	Component	7	2	0	1	12296	3.96686e-08	0	3.96686e-08	2	0	1	12296	0	3.96686e-08	2	0	1	12296	0	3.96686e-08	2	0	1	12296		1	1	0.666667	0.666667	1	0.666667
GO:0030252	growth hormone secretion	Process	33	2	0	3	12294	1.32229e-07	0	1.32229e-07	2	0	3	12294	0	1.32229e-07	2	0	3	12294	0	1.32229e-07	2	0	3	12294		1	1	0.4	0.4	1	0.4
GO:0015696	ammonium transport	Process	58	2	0	3	12294	1.32229e-07	0	1.32229e-07	2	0	3	12294	0	1.32229e-07	2	0	3	12294	0	1.32229e-07	2	0	3	12294		1	1	0.4	0.4	1	0.4
GO:0030870	Mre11 complex	Component	41	2	0	3	12294	1.32229e-07	0	1.32229e-07	2	0	3	12294	0	1.32229e-07	2	0	3	12294	0	1.32229e-07	2	0	3	12294		1	1	0.4	0.4	1	0.4
GO:0043616	keratinocyte proliferation	Process	39	2	0	5	12292	2.7768e-07	0	2.7768e-07	2	0	5	12292	0	2.7768e-07	2	0	5	12292	0	2.7768e-07	2	0	5	12292		1	1	0.285714	0.285714	1	0.285714
GO:0042382	paraspeckles	Component	18	2	1	3	12293	3.96622e-07	0	3.96622e-07	2	1	3	12293	0	3.96622e-07	2	1	3	12293	0	3.96622e-07	2	1	3	12293		0.666667	0.666667	0.4	0.4	0.666667	0.4
GO:0033700	phospholipid efflux	Process	116	2	0	7	12290	4.76023e-07	0	4.76023e-07	2	0	7	12290	0	4.76023e-07	2	0	7	12290	0	4.76023e-07	2	0	7	12290		1	1	0.222222	0.222222	1	0.222222
GO:0000125	PCAF complex	Component	40	2	1	4	12292	5.949e-07	0	5.949e-07	2	1	4	12292	0	5.949e-07	2	1	4	12292	0	5.949e-07	2	1	4	12292		0.666667	0.666667	0.333333	0.333333	0.666667	0.333333
GO:0016235	aggresome	Component	58	2	0	12	12285	1.20328e-06	0	1.20328e-06	2	0	12	12285	0	1.20328e-06	2	0	12	12285	0	1.20328e-06	2	0	12	12285		1	1	0.142857	0.142857	1	0.142857
GO:0007631	feeding behavior	Process	61	2	0	13	12284	1.3884e-06	0	1.3884e-06	2	0	13	12284	0	1.3884e-06	2	0	13	12284	0	1.3884e-06	2	0	13	12284		1	1	0.133333	0.133333	1	0.133333
GO:0002548	monocyte chemotaxis	Process	82	2	3	5	12289	2.77454e-06	0	2.77454e-06	2	3	5	12289	0	2.77454e-06	2	3	5	12289	0	2.77454e-06	2	3	5	12289		0.4	0.4	0.285714	0.285714	0.4	0.285714
GO:0030509	BMP signaling pathway	Process	182	2	0	34	12263	8.33041e-06	0	8.33041e-06	2	0	34	12263	0	8.33041e-06	2	0	34	12263	0	8.33041e-06	2	0	34	12263		1	1	0.0555556	0.0555556	1	0.0555556
GO:0004725	protein tyrosine phosphatase activity	Function	142	2	0	39	12258	1.08428e-05	0	1.08428e-05	2	0	39	12258	0	1.08428e-05	2	0	39	12258	0	1.08428e-05	2	0	39	12258		1	1	0.0487805	0.0487805	1	0.0487805
GO:0004842	ubiquitin-protein ligase activity	Function	443	2	0	156	12141	0.000164003	0	0.000164003	2	0	156	12141	0	0.000164003	2	0	156	12141	0	0.000164003	2	0	156	12141		1	1	0.0126582	0.0126582	1	0.0126582
GO:0042981	regulation of apoptosis	Process	466	2	5	104	12188	0.00150227	0	0.00150227	2	5	104	12188	0	0.00150227	2	5	104	12188	0	0.00150227	2	5	104	12188		0.285714	0.285714	0.0188679	0.0188679	0.285714	0.0188679
GO:0000347	THO complex	Component	11	3	0	2	12294	3.22588e-11	0	3.22588e-11	3	0	2	12294	0	3.22588e-11	3	0	2	12294	0	3.22588e-11	3	0	2	12294		1	1	0.6	0.6	1	0.6
GO:0006820	anion transport	Process	17	3	0	2	12294	3.22588e-11	0	3.22588e-11	3	0	2	12294	0	3.22588e-11	3	0	2	12294	0	3.22588e-11	3	0	2	12294		1	1	0.6	0.6	1	0.6
GO:0034464	BBSome	Component	8	3	2	4	12290	1.12851e-09	0	1.12851e-09	3	2	4	12290	0	1.12851e-09	3	2	4	12290	0	1.12851e-09	3	2	4	12290		0.6	0.6	0.428571	0.428571	0.6	0.428571
GO:0016514	SWI/SNF complex	Component	53	3	0	12	12284	1.46777e-09	0	1.46777e-09	3	0	12	12284	0	1.46777e-09	3	0	12	12284	0	1.46777e-09	3	0	12	12284		1	1	0.2	0.2	1	0.2
GO:0007076	mitotic chromosome condensation	Process	36	3	1	8	12287	2.12804e-09	0	2.12804e-09	3	1	8	12287	0	2.12804e-09	3	1	8	12287	0	2.12804e-09	3	1	8	12287		0.75	0.75	0.272727	0.272727	0.75	0.272727
GO:0005624	membrane fraction	Component	885	3	5	291	12000	0.000692601	0	0.000692601	3	5	291	12000	0	0.000692601	3	5	291	12000	0	0.000692601	3	5	291	12000		0.375	0.375	0.0102041	0.0102041	0.375	0.0102041
GO:0032039	integrator complex	Component	11	5	1	7	12286	2.02701e-15	0	2.02701e-15	5	1	7	12286	0	2.02701e-15	5	1	7	12286	0	2.02701e-15	5	1	7	12286		0.833333	0.833333	0.416667	0.416667	0.833333	0.416667
GO:0031080	Nup107-160 complex	Component	16	5	3	5	12286	6.01634e-15	0	6.01634e-15	5	3	5	12286	0	6.01634e-15	5	3	5	12286	0	6.01634e-15	5	3	5	12286		0.625	0.625	0.5	0.5	0.625	0.5
GO:0001533	cornified envelope	Component	38	5	1	14	12279	2.97461e-14	0	2.97461e-14	5	1	14	12279	0	2.97461e-14	5	1	14	12279	0	2.97461e-14	5	1	14	12279		0.833333	0.833333	0.263158	0.263158	0.833333	0.263158
GO:0030914	STAGA complex	Component	38	6	0	6	12287	1.92449e-19	0	1.92449e-19	6	0	6	12287	0	1.92449e-19	6	0	6	12287	0	1.92449e-19	6	0	6	12287		1	1	0.5	0.5	1	0.5
GO:0006865	amino acid transport	Process	55	13	1	19	12266	2.06552e-34	0	2.06552e-34	13	1	19	12266	0	2.06552e-34	13	1	19	12266	0	2.06552e-34	13	1	19	12266		0.928571	0.928571	0.40625	0.40625	0.928571	0.40625
GO:0009566	fertilization	Process	6	0	8	3	12288	1	1.68754e-13	1	0	18	3	12278	1.68754e-13	1	0	18	3	12278	-3.23972e-11	1	0	10	3	12286		0	0	0	0	0	0
GO:0030593	neutrophil chemotaxis	Process	101	0	2	13	12284	1	2.35145e-13	1	0	3	13	12283	2.35145e-13	1	0	3	13	12283	-6.46727e-12	1	0	1	13	12285		0	0	0	0	0	0
GO:0007154	cell communication	Process	75	0	1	18	12280	1	1.83187e-13	1	0	5	18	12276	3.29958e-13	1	0	6	18	12275	1.83187e-13	1	0	5	18	12276		0	0	0	0	0	0
GO:0003729	mRNA binding	Function	105	0	4	32	12263	1	1.15885e-12	1	0	5	32	12262	1.15885e-12	1	0	5	32	12262	-1.87776e-11	1	0	1	32	12266		0	0	0	0	0	0
GO:0016568	chromatin modification	Process	63	0	3	14	12282	1	1.36779e-12	1	0	4	14	12281	1.36779e-12	1	0	4	14	12281	1.12805e-11	1	0	1	14	12284		0	0	0	0	0	0
GO:0005773	vacuole	Component	31	0	8	4	12287	1	1.4132e-12	1	0	13	4	12282	1.4132e-12	1	0	13	4	12282	4.52406e-11	1	0	5	4	12290		0	0	0	0	0	0
GO:0009314	response to radiation	Process	80	0	1	10	12288	1	1.68332e-12	1	0	2	10	12287	1.68332e-12	1	0	2	10	12287	0	1	0	1	10	12288		0	0	0	0	0	0
GO:0006417	regulation of translation	Process	50	0	1	10	12288	1	1.68332e-12	1	0	2	10	12287	1.68332e-12	1	0	2	10	12287	0	1	0	1	10	12288		0	0	0	0	0	0
GO:0004519	endonuclease activity	Function	76	0	3	11	12285	1	1.69065e-12	1	0	5	11	12283	1.69065e-12	1	0	5	11	12283	2.51799e-13	1	0	2	11	12286		0	0	0	0	0	0
GO:0030529	ribonucleoprotein complex	Component	260	0	1	62	12236	1	-3.91129	0.0200147	1	3	61	12234	1.9722e-12	1	0	4	62	12233	-4.19649	0.0150483	1	2	61	12235		0	0.333333	0	0.016129	0.25	0.016129
GO:0042734	presynaptic membrane	Component	32	0	2	8	12289	1	2.72515e-12	1	0	7	8	12284	2.72515e-12	1	0	7	8	12284	-1.62932e-11	1	0	5	8	12286		0	0	0	0	0	0
GO:0043113	receptor clustering	Process	32	0	3	4	12292	1	2.84794e-12	1	0	4	4	12291	2.84794e-12	1	0	4	4	12291	1.27274e-11	1	0	1	4	12294		0	0	0	0	0	0
GO:0007369	gastrulation	Process	46	0	5	6	12288	1	3.52829e-12	1	0	16	6	12277	3.52829e-12	1	0	16	6	12277	-2.58454e-11	1	0	11	6	12282		0	0	0	0	0	0
GO:0002039	p53 binding	Function	204	0	1	24	12274	1	3.95173e-12	1	0	3	24	12272	3.95173e-12	1	0	3	24	12272	-6.20548e-12	1	0	2	24	12273		0	0	0	0	0	0
GO:0005652	nuclear lamina	Component	14	0	1	4	12294	1	-14.0473	7.93114e-07	2	3	2	12292	4.77951e-12	1	0	5	4	12290	-14.558	4.7592e-07	2	2	2	12293		0	0.5	0	0.5	0.4	0.5
GO:0030010	establishment of cell polarity	Process	8	0	5	3	12291	1	4.84501e-12	1	0	6	3	12290	4.84501e-12	1	0	6	3	12290	-4.82913e-11	1	0	1	3	12295		0	0	0	0	0	0
GO:0048468	cell development	Process	8	0	10	2	12287	1	-2.85184e-11	1	0	20	2	12277	5.36171e-12	1	0	21	2	12276	-1.9012e-11	1	0	11	2	12286		0	0	0	0	0	0
GO:0030425	dendrite	Component	170	0	3	34	12262	1	-3.42075	0.0326881	1	11	33	12254	5.53624e-12	1	0	12	34	12253	-3.70441	0.0246146	1	8	33	12257		0	0.111111	0	0.0294118	0.0833333	0.0294118
GO:0016079	synaptic vesicle exocytosis	Process	3	0	2	2	12295	1	-7.33795	0.00065038	1	3	1	12294	6.03118e-12	1	0	4	2	12293	-8.03102	0.000325216	1	1	1	12296		0	0.5	0	0.5	0.25	0.5
GO:0042098	T cell proliferation	Process	5	0	2	2	12295	1	6.03118e-12	1	0	4	2	12293	6.03118e-12	1	0	4	2	12293	0	1	0	2	2	12295		0	0	0	0	0	0
GO:0042246	tissue regeneration	Process	17	0	2	2	12295	1	6.36224e-12	1	0	5	2	12292	6.36224e-12	1	0	5	2	12292	-5.07683e-12	1	0	3	2	12294		0	0	0	0	0	0
GO:0005626	insoluble fraction	Component	101	0	1	13	12285	1	6.46727e-12	1	0	2	13	12284	6.46727e-12	1	0	2	13	12284	0	1	0	1	13	12285		0	0	0	0	0	0
GO:0045211	postsynaptic membrane	Component	75	0	1	13	12285	1	6.46727e-12	1	0	2	13	12284	6.46727e-12	1	0	2	13	12284	0	1	0	1	13	12285		0	0	0	0	0	0
GO:0022900	electron transport chain	Process	6	0	2	1	12296	1	9.61886e-12	1	0	8	1	12290	6.57951e-12	1	0	9	1	12289	-3.47755e-12	1	0	7	1	12291		0	0	0	0	0	0
GO:0043565	sequence-specific DNA binding	Function	541	0	2	110	12187	1	7.48202e-12	1	0	3	110	12186	7.48202e-12	1	0	3	110	12186	-8.23541e-12	1	0	1	110	12188		0	0	0	0	0	0
GO:0016246	RNA interference	Process	3	0	60	1	12238	1	-1.04445e-11	1	0	68	1	12230	7.61557e-12	1	0	69	1	12229	6.08258e-12	1	0	9	1	12289		0	0	0	0	0	0
GO:0007595	lactation	Process	12	0	2	5	12292	1	7.77978e-12	1	0	6	5	12288	7.77978e-12	1	0	6	5	12288	1.24489e-11	1	0	4	5	12290		0	0	0	0	0	0
GO:0005929	cilium	Component	21	0	4	12	12283	1	1.71669e-11	1	0	14	12	12273	8.55449e-12	1	0	15	12	12272	-4.46708e-11	1	0	11	12	12276		0	0	0	0	0	0
GO:0020037	heme binding	Function	145	0	1	31	12267	1	8.69571e-12	1	0	2	31	12266	8.69571e-12	1	0	2	31	12266	0	1	0	1	31	12267		0	0	0	0	0	0
GO:0051322	anaphase	Process	8	0	53	3	12243	1	-1.44844e-11	1	0	64	3	12232	9.93605e-12	1	0	68	3	12228	-9.54459e-12	1	0	15	3	12281		0	0	0	0	0	0
GO:0007160	cell-matrix adhesion	Process	209	0	1	43	12255	1	9.97313e-12	1	0	2	43	12254	9.97313e-12	1	0	2	43	12254	0	1	0	1	43	12255		0	0	0	0	0	0
GO:0014010	Schwann cell proliferation	Process	53	0	1	2	12296	1	9.98857e-12	1	0	2	2	12295	9.98857e-12	1	0	2	2	12295	0	1	0	1	2	12296		0	0	0	0	0	0
GO:0030104	water homeostasis	Process	5	0	1	2	12296	1	9.98857e-12	1	0	2	2	12295	9.98857e-12	1	0	2	2	12295	0	1	0	1	2	12296		0	0	0	0	0	0
GO:0001889	liver development	Process	115	0	1	11	12287	1	-5.6343	0.00357317	1	3	10	12285	1.10353e-11	1	0	4	11	12284	-5.92158	0.00268096	1	2	10	12286		0	0.333333	0	0.0909091	0.25	0.0909091
GO:0000145	exocyst	Component	2	0	3	2	12294	1	-7.33795	0.00065038	1	3	1	12294	1.1108e-11	1	0	4	2	12293	-8.72413	0.000162615	1	0	1	12297		0	1	0	0.5	0.25	0.5
GO:0032456	endocytic recycling	Process	12	0	3	2	12294	1	1.1108e-11	1	0	4	2	12293	1.1108e-11	1	0	4	2	12293	-4.91174e-12	1	0	1	2	12296		0	0	0	0	0	0
GO:0003678	DNA helicase activity	Function	75	0	2	16	12281	1	-5.26022	0.00519416	1	3	15	12280	1.11742e-11	1	0	4	16	12279	-5.95215	0.00260025	1	1	15	12282		0	0.5	0	0.0625	0.25	0.0625
GO:0060242	contact inhibition	Process	2	0	1	1	12297	1	1.12319e-11	1	0	4	1	12294	1.12319e-11	1	0	4	1	12294	-1.91128e-11	1	0	3	1	12295		0	0	0	0	0	0
GO:0019861	flagellum	Component	1	0	1	1	12297	1	1.12319e-11	1	0	4	1	12294	1.12319e-11	1	0	4	1	12294	-1.91128e-11	1	0	3	1	12295		0	0	0	0	0	0
GO:0031016	pancreas development	Process	73	0	1	3	12295	1	1.12362e-11	1	0	2	3	12294	1.12362e-11	1	0	2	3	12294	0	1	0	1	3	12295		0	0	0	0	0	0
GO:0045055	regulated secretory pathway	Process	5	0	1	3	12295	1	1.12362e-11	1	0	2	3	12294	1.12362e-11	1	0	2	3	12294	0	1	0	1	3	12295		0	0	0	0	0	0
GO:0033596	TSC1-TSC2 complex	Component	21	0	1	3	12295	1	1.12362e-11	1	0	2	3	12294	1.12362e-11	1	0	2	3	12294	0	1	0	1	3	12295		0	0	0	0	0	0
GO:0046651	lymphocyte proliferation	Process	8	0	1	3	12295	1	1.12362e-11	1	0	2	3	12294	1.12362e-11	1	0	2	3	12294	0	1	0	1	3	12295		0	0	0	0	0	0
GO:0000242	pericentriolar material	Component	46	0	1	8	12290	1	1.13738e-11	1	0	3	8	12288	1.13738e-11	1	0	3	8	12288	-6.20282e-12	1	0	2	8	12289		0	0	0	0	0	0
GO:0044444	cytoplasmic part	Component	21	0	1	8	12290	1	1.13738e-11	1	0	3	8	12288	1.13738e-11	1	0	3	8	12288	-6.20282e-12	1	0	2	8	12289		0	0	0	0	0	0
GO:0004016	adenylate cyclase activity	Function	22	0	1	8	12290	1	1.13738e-11	1	0	3	8	12288	1.13738e-11	1	0	3	8	12288	-6.20282e-12	1	0	2	8	12289		0	0	0	0	0	0
GO:0046903	secretion	Process	15	0	105	3	12191	1	1.62452e-11	1	0	201	3	12095	1.1833e-11	1	0	206	3	12090	1.57814e-11	1	0	102	3	12194		0	0	0	0	0	0
GO:0001772	immunological synapse	Component	40	0	2	5	12292	1	1.24489e-11	1	0	4	5	12290	1.24489e-11	1	0	4	5	12290	0	1	0	2	5	12292		0	0	0	0	0	0
GO:0046907	intracellular transport	Process	57	0	11	9	12279	1	-2.2057e-11	1	0	18	9	12272	1.24588e-11	1	0	19	9	12271	-2.42711e-11	1	0	8	9	12282		0	0	0	0	0	0
GO:0005667	transcription factor complex	Component	432	0	5	98	12196	1	1.26293e-11	1	0	9	98	12192	1.26293e-11	1	0	9	98	12192	5.1158e-12	1	0	4	98	12197		0	0	0	0	0	0
GO:0007088	regulation of mitosis	Process	61	0	1	12	12286	1	-2.27443e-11	1	0	3	12	12284	1.27029e-11	1	0	4	12	12283	-2.27443e-11	1	0	3	12	12284		0	0	0	0	0	0
GO:0031264	death-inducing signaling complex	Component	33	0	2	4	12293	1	-14.0473	7.93114e-07	2	3	2	12292	1.278e-11	1	0	5	4	12290	-15.2511	2.37986e-07	2	1	2	12294		0	0.666667	0	0.5	0.4	0.5
GO:0004527	exonuclease activity	Function	39	0	2	4	12293	1	-6.42203	0.00162536	1	4	3	12291	1.278e-11	1	0	5	4	12290	-6.93261	0.000975451	1	2	3	12293		0	0.333333	0	0.25	0.2	0.25
GO:0050890	cognition	Process	58	0	8	9	12282	1	1.31162e-11	1	0	20	9	12270	1.31162e-11	1	0	20	9	12270	9.87888e-12	1	0	12	9	12278		0	0	0	0	0	0
GO:0005583	fibrillar collagen	Component	7	0	3	2	12294	1	1.42708e-11	1	0	10	2	12287	1.42708e-11	1	0	10	2	12287	1.75286e-11	1	0	7	2	12290		0	0	0	0	0	0
GO:0030301	cholesterol transport	Process	96	0	1	11	12287	1	1.45227e-11	1	0	3	11	12285	1.45227e-11	1	0	3	11	12285	1.47745e-11	1	0	2	11	12286		0	0	0	0	0	0
GO:0030224	monocyte differentiation	Process	34	0	4	4	12291	1	1.46589e-11	1	0	5	4	12290	1.46589e-11	1	0	5	4	12290	9.87943e-12	1	0	1	4	12294		0	0	0	0	0	0
GO:0006094	gluconeogenesis	Process	114	0	3	36	12260	1	-11.7114	8.20021e-06	3	11	33	12252	1.58347e-11	1	0	14	36	12249	-12.4965	3.73965e-06	3	8	33	12255		0	0.272727	0	0.0833333	0.214286	0.0833333
GO:0042692	muscle cell differentiation	Process	11	0	1	3	12295	1	1.60428e-11	1	0	3	3	12293	1.60428e-11	1	0	3	3	12293	1.12362e-11	1	0	2	3	12294		0	0	0	0	0	0
GO:0031639	plasminogen activation	Process	15	0	1	3	12295	1	1.60428e-11	1	0	3	3	12293	1.60428e-11	1	0	3	3	12293	1.12362e-11	1	0	2	3	12294		0	0	0	0	0	0
GO:0000902	cell morphogenesis	Process	62	0	1	12	12286	1	1.60854e-11	1	0	2	12	12285	1.60854e-11	1	0	2	12	12285	0	1	0	1	12	12286		0	0	0	0	0	0
GO:0046717	acid secretion	Process	17	0	1	2	12296	1	1.63508e-11	1	0	5	2	12292	1.63508e-11	1	0	5	2	12292	1.60197e-11	1	0	4	2	12293		0	0	0	0	0	0
GO:0050673	epithelial cell proliferation	Process	27	0	3	2	12294	1	1.75286e-11	1	0	7	2	12290	1.75286e-11	1	0	7	2	12290	1.1108e-11	1	0	4	2	12293		0	0	0	0	0	0
GO:0006275	regulation of DNA replication	Process	34	0	2	8	12289	1	1.75766e-11	1	0	3	8	12288	1.75766e-11	1	0	3	8	12288	6.20282e-12	1	0	1	8	12290		0	0	0	0	0	0
GO:0005721	centromeric heterochromatin	Component	3	0	1	3	12295	1	1.60428e-11	1	0	3	3	12293	1.76174e-11	1	0	4	3	12292	1.60428e-11	1	0	3	3	12293		0	0	0	0	0	0
GO:0030056	hemidesmosome	Component	20	0	4	3	12292	1	1.77247e-11	1	0	7	3	12289	1.77247e-11	1	0	7	3	12289	-1.57452e-12	1	0	3	3	12293		0	0	0	0	0	0
GO:0016571	histone methylation	Process	17	0	5	8	12286	1	1.90183e-11	1	0	7	8	12284	1.90183e-11	1	0	7	8	12284	1.62932e-11	1	0	2	8	12289		0	0	0	0	0	0
GO:0007586	digestion	Process	113	0	15	45	12239	1	-5.04661	0.00643107	2	31	43	12223	1.97047e-11	1	0	33	45	12221	-6.25045	0.00192958	2	16	43	12238		0	0.111111	0	0.0444444	0.0606061	0.0444444
GO:0048666	neuron development	Process	65	0	1	6	12292	1	2.24525e-11	1	0	3	6	12290	2.24525e-11	1	0	3	6	12290	-1.62956e-11	1	0	2	6	12291		0	0	0	0	0	0
GO:0032259	methylation	Process	22	0	50	9	12240	1	-2.91366	0.0542765	1	75	8	12215	2.25687e-11	1	0	81	9	12209	-3.79581	0.0224646	1	30	8	12260		0	0.0322581	0	0.111111	0.0131579	0.111111
GO:0006979	response to oxidative stress	Process	270	0	4	54	12241	1	2.40022e-11	1	0	5	54	12240	2.40022e-11	1	0	5	54	12240	1.02115e-11	1	0	1	54	12244		0	0	0	0	0	0
GO:0035326	enhancer binding	Function	18	0	2	1	12296	1	2.40202e-11	1	0	4	1	12294	2.40202e-11	1	0	4	1	12294	0	1	0	2	1	12296		0	0	0	0	0	0
GO:0000786	nucleosome	Component	31	0	13	26	12260	1	-14.6969	4.14227e-07	4	26	22	12247	2.43143e-11	1	0	30	26	12243	-17.1219	3.665e-08	4	13	22	12260		0	0.235294	0	0.153846	0.133333	0.153846
GO:0015030	Cajal body	Component	69	0	1	20	12278	1	-11.7967	7.52968e-06	2	1	18	12278	2.45491e-11	1	0	3	20	12276	-12.8943	2.51235e-06	2	0	18	12279		0	1	0	0.1	0.666667	0.1
GO:0005771	multivesicular body	Component	13	0	2	5	12292	1	-6.70955	0.00121921	1	2	4	12292	2.5616e-11	1	0	3	5	12291	-7.80784	0.000406537	1	0	4	12294		0	1	0	0.2	0.333333	0.2
GO:0060173	limb development	Process	36	0	2	6	12291	1	2.56573e-11	1	0	6	6	12287	2.56573e-11	1	0	6	6	12287	-6.5441e-12	1	0	4	6	12289		0	0	0	0	0	0
GO:0006096	glycolysis	Process	58	0	7	26	12266	1	-42.0623	5.40231e-19	9	17	17	12256	2.72399e-11	1	0	26	26	12247	-45.5747	1.61121e-20	9	10	17	12263		0	0.473684	0	0.346154	0.346154	0.346154
GO:0030532	small nuclear ribonucleoprotein complex	Component	38	0	1	17	12281	1	-5.89156	0.00276265	1	1	16	12281	2.77276e-11	1	0	2	17	12280	-6.58406	0.00138223	1	0	16	12282		0	1	0	0.0588235	0.5	0.0588235
GO:0000166	nucleotide binding	Function	61	0	20	15	12264	1	-3.46534	0.0312625	1	25	14	12259	2.87027e-11	1	0	27	15	12257	-4.76673	0.00850817	1	6	14	12278		0	0.142857	0	0.0666667	0.0384615	0.0666667
GO:0001775	cell activation	Process	31	0	10	4	12285	1	2.9259e-11	1	0	16	4	12279	2.9259e-11	1	0	16	4	12279	6.82987e-12	1	0	6	4	12289		0	0	0	0	0	0
GO:0005743	mitochondrial inner membrane	Component	212	0	2	139	12158	1	-9.94781	4.78321e-05	3	4	136	12156	2.9615e-11	1	0	7	139	12153	-11.1839	1.38956e-05	3	2	136	12158		0	0.6	0	0.0215827	0.428571	0.0215827
GO:0048278	vesicle docking	Process	8	0	3	1	12295	1	3.03447e-11	1	0	4	1	12294	3.03447e-11	1	0	4	1	12294	1.91128e-11	1	0	1	1	12297		0	0	0	0	0	0
GO:0007618	mating	Process	1	0	3	1	12295	1	3.03447e-11	1	0	4	1	12294	3.03447e-11	1	0	4	1	12294	1.91128e-11	1	0	1	1	12297		0	0	0	0	0	0
GO:0031941	filamentous actin	Component	43	0	3	10	12286	1	-5.50671	0.00405942	1	4	9	12285	3.03495e-11	1	0	5	10	12284	-6.42191	0.00162555	1	1	9	12288		0	0.5	0	0.1	0.2	0.1
GO:0016485	protein processing	Process	50	0	3	10	12286	1	3.03495e-11	1	0	5	10	12284	3.03495e-11	1	0	5	10	12284	3.05871e-11	1	0	2	10	12287		0	0	0	0	0	0
GO:0001894	tissue homeostasis	Process	25	0	3	3	12293	1	3.22484e-11	1	0	5	3	12291	3.22484e-11	1	0	5	3	12291	-4.8066e-12	1	0	2	3	12294		0	0	0	0	0	0
GO:0016458	gene silencing	Process	17	0	11	3	12285	1	-4.88711	0.00754316	1	30	2	12266	3.24639e-11	1	0	31	3	12265	-5.32447	0.00487091	1	19	2	12277		0	0.05	0	0.333333	0.0322581	0.333333
GO:0016311	dephosphorylation	Process	24	0	41	8	12250	1	-3.09505	0.0452728	1	70	7	12221	3.40686e-11	1	0	75	8	12216	-3.82086	0.021909	1	33	7	12258		0	0.0294118	0	0.125	0.0140845	0.125
GO:0030324	lung development	Process	74	0	4	13	12282	1	3.56903e-11	1	0	6	13	12280	3.56903e-11	1	0	6	13	12280	2.12426e-11	1	0	2	13	12284		0	0	0	0	0	0
GO:0005516	calmodulin binding	Function	156	0	1	38	12260	1	3.59397e-11	1	0	2	38	12259	3.59397e-11	1	0	2	38	12259	0	1	0	1	38	12260		0	0	0	0	0	0
GO:0022008	neurogenesis	Process	31	0	13	5	12281	1	7.07699e-11	1	0	35	5	12259	3.6222e-11	1	0	36	5	12258	2.82582e-11	1	0	23	5	12271		0	0	0	0	0	0
GO:0005930	axoneme	Component	3	0	3	3	12293	1	3.70934e-11	1	0	6	3	12290	3.70934e-11	1	0	6	3	12290	0	1	0	3	3	12293		0	0	0	0	0	0
GO:0005768	endosome	Component	290	0	10	65	12224	1	-4.45786	0.0115871	2	29	63	12205	3.87425e-11	1	0	32	65	12202	-5.12696	0.00593456	2	20	63	12214		0	0.0909091	0	0.0307692	0.0645161	0.0307692
GO:0019003	GDP binding	Function	55	0	3	19	12277	1	4.00773e-11	1	0	4	19	12276	4.00773e-11	1	0	4	19	12276	9.303e-12	1	0	1	19	12279		0	0	0	0	0	0
GO:0033622	integrin activation	Process	3	0	3	1	12295	1	-7.80784	0.000406537	1	4	0	12294	4.02128e-11	1	0	5	1	12293	-8.72413	0.000162615	1	1	0	12297		0	0.5	0	1	0.2	1
GO:0016491	oxidoreductase activity	Function	87	0	1	25	12273	1	4.34457e-11	1	0	3	25	12271	4.34457e-11	1	0	3	25	12271	2.6469e-11	1	0	2	25	12272		0	0	0	0	0	0
GO:0010468	regulation of gene expression	Process	129	0	10	15	12274	1	4.72196e-11	1	0	25	15	12259	4.72196e-11	1	0	25	15	12259	2.74885e-11	1	0	15	15	12269		0	0	0	0	0	0
GO:0032797	SMN complex	Component	6	1	13	1	12284	0.0022754	0	0.0022754	1	13	1	12284	0.0689522	0.00243783	1	14	1	12283	6.0856	1	0	1	2	12296		0.0714286	0	0.5	0	0.0714286	0.5
GO:0000151	ubiquitin ligase complex	Component	134	1	9	43	12246	0.0352175	0.0935688	0.0386718	1	10	43	12245	0.0935688	0.0386718	1	10	43	12245	3.34621	1	0	1	44	12254		0.1	0	0.0227273	0	0.0909091	0.0227273
GO:0043542	endothelial cell migration	Process	75	1	9	10	12279	0.00891115	0.0949038	0.00979829	1	10	10	12278	0.0949038	0.00979829	1	10	10	12278	4.72045	1	0	1	11	12287		0.1	0	0.0909091	0	0.0909091	0.0909091
GO:0051170	nuclear import	Process	11	1	31	1	12266	0.00519712	0.11762	0.0058458	1	35	1	12262	0.11762	0.0058458	1	35	1	12262	5.25965	1	0	5	2	12292		0.03125	0	0.5	0	0.0277778	0.5
GO:0071173	spindle assembly checkpoint	Process	17	1	39	2	12257	0.00972598	-5.55979	3.74411e-05	2	42	1	12254	0.139273	0.0111794	1	45	2	12251	-9.70192	5.949e-07	2	4	1	12292		0.025	0.333333	0.333333	0.666667	0.0454545	0.666667
GO:0004402	histone acetyltransferase activity	Function	108	1	5	29	12264	0.0145493	0.152973	0.0169542	1	6	29	12263	0.152973	0.0169542	1	6	29	12263	4.23021	1	0	1	30	12268		0.166667	0	0.0333333	0	0.142857	0.0333333
GO:0008168	methyltransferase activity	Function	24	1	5	8	12285	0.00438347	0.153825	0.00511238	1	6	8	12284	0.153825	0.00511238	1	6	8	12284	5.42992	1	0	1	9	12289		0.166667	0	0.111111	0	0.142857	0.111111
GO:0006917	induction of apoptosis	Process	772	2	19	135	12143	0.0225235	0.171842	0.0267465	2	21	135	12141	0.171842	0.0267465	2	21	135	12141	3.79319	1	0	2	137	12160		0.0952381	0	0.0145985	0	0.0869565	0.0145985
GO:0016887	ATPase activity	Function	263	2	8	66	12223	0.00131721	0.197097	0.00160418	2	9	66	12222	0.197097	0.00160418	2	9	66	12222	6.63224	1	0	1	68	12230		0.2	0	0.0294118	0	0.181818	0.0294118
GO:0055088	lipid homeostasis	Process	59	1	7	7	12284	0.00519332	0.222574	0.00648795	1	9	7	12282	0.222574	0.00648795	1	9	7	12282	5.26038	1	0	2	8	12289		0.125	0	0.125	0	0.1	0.125
GO:0010458	exit from mitosis	Process	20	1	7	2	12289	0.00195027	0.222981	0.00243744	1	9	2	12287	0.222981	0.00243744	1	9	2	12287	6.23979	1	0	2	3	12294		0.125	0	0.333333	0	0.1	0.333333
GO:0006396	RNA processing	Process	114	1	18	45	12235	0.0687692	-2.95417	0.00358438	2	22	44	12231	0.224561	0.0860835	1	23	45	12230	-1.30951	0.0185643	1	4	45	12249		0.0526316	0.2	0.0217391	0.0217391	0.0833333	0.0434783
GO:0045449	regulation of transcription	Process	295	1	10	59	12229	0.0523937	0.234016	0.0662081	1	13	59	12226	0.234016	0.0662081	1	13	59	12226	2.94897	1	0	3	60	12236		0.0909091	0	0.0166667	0	0.0714286	0.0166667
GO:0005769	early endosome	Component	261	2	5	60	12232	0.000516614	0.28443	0.000686583	2	6	60	12231	0.28443	0.000686583	2	6	60	12231	7.56821	1	0	1	62	12236		0.285714	0	0.0322581	0	0.25	0.0322581
GO:0005782	peroxisomal matrix	Component	59	1	8	25	12265	0.0188719	0.104346	0.0209475	1	9	25	12264	0.284639	0.0250861	1	11	25	12262	3.97008	1	0	3	26	12270		0.111111	0	0.0384615	0	0.1	0.0384615
GO:0031526	brush border membrane	Component	91	1	2	10	12286	0.00268096	0.287275	0.00357317	1	3	10	12285	0.287275	0.00357317	1	3	10	12285	5.92158	1	0	1	11	12287		0.333333	0	0.0909091	0	0.25	0.0909091
GO:0042255	ribosome assembly	Process	17	1	5	4	12289	0.00243724	0.287357	0.0032486	1	7	4	12287	0.287357	0.0032486	1	7	4	12287	6.01689	1	0	2	5	12292		0.166667	0	0.2	0	0.125	0.2
GO:0051298	centrosome duplication	Process	25	1	2	4	12292	0.00121921	0.287519	0.00162536	1	3	4	12291	0.287519	0.00162536	1	3	4	12291	6.70955	1	0	1	5	12293		0.333333	0	0.2	0	0.25	0.2
GO:0003720	telomerase activity	Function	22	1	2	3	12293	0.000975451	-7.62541	4.7592e-07	2	2	2	12293	0.28756	0.00130044	1	3	3	12292	-1.09837	0.00032523	1	0	3	12295		0.333333	1	0.25	0.25	0.5	0.5
GO:0051233	spindle midzone	Component	15	1	2	3	12293	0.000975451	0.28756	0.00130044	1	3	3	12292	0.28756	0.00130044	1	3	3	12292	6.93261	1	0	1	4	12294		0.333333	0	0.25	0	0.25	0.25
GO:0000266	mitochondrial fission	Process	16	1	2	2	12294	0.000731648	0	0.000731648	1	2	2	12294	0.287601	0.000975451	1	3	2	12293	-1.09845	0.000243922	1	0	2	12296		0.333333	1	0.333333	0.333333	0.333333	0.333333
GO:0043276	anoikis	Process	7	1	2	1	12295	0.000487805	0.287641	0.00065038	1	3	1	12294	0.287641	0.00065038	1	3	1	12294	7.6256	1	0	1	2	12296		0.333333	0	0.5	0	0.25	0.5
GO:0003824	catalytic activity	Function	83	1	56	30	12212	0.134269	0.28863	0.179195	1	77	30	12191	0.28863	0.179195	1	77	30	12191	2.00791	1	0	21	31	12247		0.0175439	0	0.0322581	0	0.0128205	0.0322581
GO:0042110	T cell activation	Process	118	1	18	25	12255	0.0394391	0.306582	0.0535887	1	25	25	12248	0.306582	0.0535887	1	25	25	12248	3.233	1	0	7	26	12266		0.0526316	0	0.0384615	0	0.0384615	0.0384615
GO:0001649	osteoblast differentiation	Process	158	1	7	18	12273	0.0122956	0.316261	0.0168694	1	10	18	12270	0.316261	0.0168694	1	10	18	12270	4.39851	1	0	3	19	12277		0.125	0	0.0526316	0	0.0909091	0.0526316
GO:0005488	binding	Function	48	3	975	16	11305	0.188371	-0.233512	0.149142	4	1350	15	10930	0.338435	0.264237	4	1403	15	10877	-0.118771	0.167275	2	476	17	11804		0.00306748	0.0041841	0.157895	0.105263	0.00295421	0.210526
GO:0016323	basolateral plasma membrane	Component	323	3	6	41	12249	3.53528e-06	0.354173	5.03777e-06	3	7	41	12248	0.354173	5.03777e-06	3	7	41	12248	12.5527	1	0	1	44	12254		0.333333	0	0.0681818	0	0.3	0.0681818
GO:0016324	apical plasma membrane	Component	320	1	1	56	12241	0.00924794	-4.98708	6.31223e-05	2	1	55	12241	0.403187	0.0138404	1	2	56	12240	-0.690868	0.00463452	1	0	56	12242		0.5	1	0.0175439	0.0175439	0.666667	0.0350877
GO:0006635	fatty acid beta-oxidation	Process	50	1	3	20	12275	0.00681318	-5.10139	4.14807e-05	2	4	19	12274	0.403839	0.0102032	1	5	20	12273	-0.691521	0.00341213	1	1	20	12277		0.25	0.5	0.047619	0.047619	0.333333	0.0952381
GO:0000118	histone deacetylase complex	Component	96	2	3	20	12274	3.04456e-05	0.40438	4.56189e-05	2	4	20	12273	0.40438	4.56189e-05	2	4	20	12273	10.3996	1	0	1	22	12276		0.4	0	0.0909091	0	0.333333	0.0909091
GO:0000279	M phase	Process	25	1	15	1	12282	0.00260025	0.31821	0.00357447	1	21	1	12276	0.40514	0.00389911	1	23	1	12274	5.95215	1	0	8	2	12289		0.0625	0	0.5	0	0.0454545	0.5
GO:0006903	vesicle targeting	Process	23	1	1	6	12291	0.00113803	0.405221	0.00170662	1	2	6	12290	0.405221	0.00170662	1	2	6	12290	6.77846	1	0	1	7	12291		0.5	0	0.142857	0	0.333333	0.142857
GO:0030316	osteoclast differentiation	Process	22	2	3	3	12291	1.32164e-06	0.405302	1.98214e-06	2	4	3	12290	0.405302	1.98214e-06	2	4	3	12290	13.5366	1	0	1	5	12293		0.4	0	0.4	0	0.333333	0.4
GO:0006508	proteolysis	Process	348	5	78	103	12113	0.000802055	-12.9271	1.94994e-09	12	122	96	12069	0.439741	0.00124503	6	130	102	12061	-7.69261	3.65888e-07	7	46	101	12145		0.060241	0.132075	0.0462963	0.0648148	0.0895522	0.111111
GO:0031623	receptor internalization	Process	111	1	6	10	12282	0.00624542	0.45036	0.00979829	1	10	10	12278	0.45036	0.00979829	1	10	10	12278	5.07591	1	0	4	11	12284		0.142857	0	0.0909091	0	0.0909091	0.0909091
GO:0004601	peroxidase activity	Function	30	1	4	10	12284	0.00446464	0.335659	0.00624542	1	6	10	12282	0.468784	0.00713472	1	7	10	12281	-0.510012	0.00268096	1	2	10	12286		0.2	0.333333	0.0909091	0.0909091	0.142857	0.0909091
GO:0043234	protein complex	Component	442	1	73	70	12155	0.3493	0.472037	0.560019	1	140	70	12088	0.503116	0.577697	1	147	70	12081	0	0.3493	1	73	70	12155		0.0135135	0.0135135	0.0140845	0.0140845	0.0070922	0.0140845
GO:0008289	lipid binding	Function	188	1	2	29	12267	0.00730043	0.508468	0.0121387	1	4	29	12265	0.508468	0.0121387	1	4	29	12265	4.91982	1	0	2	30	12267		0.333333	0	0.0333333	0	0.2	0.0333333
GO:0000922	spindle pole	Component	120	1	2	24	12272	0.00608616	-5.03696	3.95204e-05	2	3	23	12271	0.508874	0.0101238	1	4	24	12270	-0.404489	0.0040614	1	1	24	12273		0.333333	0.5	0.04	0.04	0.4	0.08
GO:0010212	response to ionizing radiation	Process	84	2	2	23	12272	2.37418e-05	-5.77098	7.39962e-08	3	2	22	12272	0.509578	3.95204e-05	2	3	23	12271	4.44987	0.00203269	1	0	24	12274		0.5	1	0.08	0.04	0.6	0.12
GO:0001935	endothelial cell proliferation	Process	56	1	2	4	12292	0.00121921	0.5105	0.00203136	1	4	4	12290	0.5105	0.00203136	1	4	4	12290	6.70955	1	0	2	5	12292		0.333333	0	0.2	0	0.2	0.2
GO:0051382	kinetochore assembly	Process	31	2	2	3	12292	7.93114e-07	0.510663	1.32164e-06	2	3	3	12291	0.510663	1.32164e-06	2	3	3	12291	14.0473	1	0	1	5	12293		0.5	0	0.4	0	0.4	0.4
GO:0008278	cohesin complex	Component	18	2	2	2	12293	4.7592e-07	0	4.7592e-07	2	2	2	12293	0.510717	7.93114e-07	2	3	2	12292	6.52704	0.00032523	1	0	3	12295		0.5	1	0.5	0.25	0.5	0.5
GO:0031577	spindle checkpoint	Process	13	1	11	0	12287	0.000975689	0.405465	0.00146353	1	17	0	12281	0.510826	0.00162615	1	19	0	12279	6.93237	1	0	8	1	12290		0.0833333	0	1	0	0.0555556	1
GO:0005102	receptor binding	Function	766	2	14	161	12122	0.0185456	0.516526	0.0310861	2	19	161	12117	0.516526	0.0310861	2	19	161	12117	3.98752	1	0	5	163	12131		0.125	0	0.0122699	0	0.0952381	0.0122699
GO:0006119	oxidative phosphorylation	Process	12	1	15	5	12278	0.00778175	0.483475	0.0126197	1	25	5	12268	0.521012	0.0131024	1	26	5	12267	4.85597	1	0	11	6	12282		0.0625	0	0.166667	0	0.0384615	0.166667
GO:0004672	protein kinase activity	Function	559	1	3	152	12143	0.0488451	0.541169	0.0839167	1	6	152	12140	0.541169	0.0839167	1	6	152	12140	3.0191	1	0	3	153	12143		0.25	0	0.00653595	0	0.142857	0.00653595
GO:0040007	growth	Process	12	1	261	2	12035	0.0625609	0.506007	0.103767	1	440	2	11856	0.548714	0.108294	1	460	2	11836	2.77162	1	0	202	3	12094		0.00381679	0	0.333333	0	0.00226757	0.333333
GO:0003779	actin binding	Function	284	3	3	68	12225	3.64182e-06	0.555462	6.34676e-06	3	4	68	12224	0.555462	6.34676e-06	3	4	68	12224	12.523	1	0	1	71	12227		0.5	0	0.0422535	0	0.428571	0.0422535
GO:0007062	sister chromatid cohesion	Process	40	1	3	8	12287	0.00292421	-6.01654	7.12952e-06	2	4	7	12286	0.55864	0.00511238	1	6	8	12284	-0.287357	0.00219387	1	2	8	12288		0.25	0.333333	0.111111	0.111111	0.333333	0.222222
GO:0007020	microtubule nucleation	Process	35	4	16	6	12273	1.06107e-09	0.601863	1.93699e-09	4	19	6	12270	0.601863	1.93699e-09	4	19	6	12270	20.664	1	0	3	10	12286		0.2	0	0.4	0	0.173913	0.4
GO:0004407	histone deacetylase activity	Function	77	2	4	9	12284	1.08876e-05	-13.0169	2.41972e-11	4	4	7	12284	0.623178	2.03037e-05	2	6	9	12282	-2.7061	7.27258e-07	2	0	9	12288		0.333333	1	0.181818	0.181818	0.5	0.363636
GO:0004386	helicase activity	Function	91	2	4	9	12284	1.08876e-05	-5.90307	2.97344e-08	3	5	8	12283	0.623178	2.03037e-05	2	6	9	12282	5.10125	0.00178804	1	1	10	12287		0.333333	0.5	0.181818	0.0909091	0.375	0.272727
GO:0016310	phosphorylation	Process	54	1	452	18	11828	0.510102	0.673144	1	1	635	18	11645	0.673144	1	1	689	18	11591	-0.479654	0.315752	1	242	18	12038		0.00220751	0.00411523	0.0526316	0.0526316	0.00157233	0.0526316
GO:0006950	response to stress	Process	255	1	3	65	12230	0.0212956	0.682602	0.0421444	1	7	65	12226	0.682602	0.0421444	1	7	65	12226	3.84926	1	0	4	66	12229		0.25	0	0.0151515	0	0.125	0.0151515
GO:0005741	mitochondrial outer membrane	Component	166	1	4	36	12258	0.0149541	-9.75197	8.70023e-07	3	4	34	12258	0.685843	0.0296905	1	9	36	12253	-11.0006	2.49612e-07	3	2	34	12260		0.2	0.6	0.027027	0.0810811	0.428571	0.0810811
GO:0042593	glucose homeostasis	Process	225	1	4	28	12266	0.011736	-3.69572	0.000291401	2	9	27	12261	0.687463	0.023339	1	9	28	12261	0.181184	0.0140672	1	5	28	12265		0.2	0.166667	0.0344828	0.0344828	0.181818	0.0689655
GO:0030426	growth cone	Component	138	1	4	24	12270	0.0101238	0.688274	0.0201492	1	9	24	12265	0.688274	0.0201492	1	9	24	12265	4.59286	1	0	5	25	12269		0.2	0	0.04	0	0.1	0.04
GO:0005178	integrin binding	Function	268	1	1	48	12249	0.00795258	0.689244	0.0158432	1	3	48	12247	0.689244	0.0158432	1	3	48	12247	4.83426	1	0	2	49	12248		0.5	0	0.0204082	0	0.25	0.0204082
GO:0000139	Golgi membrane	Component	221	1	0	72	12226	0.00593544	0.690216	0.0118361	1	1	72	12225	0.690216	0.0118361	1	1	72	12225	5.12681	1	0	1	73	12225		1	0	0.0136986	0	0.5	0.0136986
GO:0042632	cholesterol homeostasis	Process	261	1	1	35	12262	0.0058458	0.690301	0.0116584	1	3	35	12260	0.690301	0.0116584	1	3	35	12260	5.14203	1	0	2	36	12261		0.5	0	0.0277778	0	0.25	0.0277778
GO:0001666	response to hypoxia	Process	451	2	1	50	12246	5.2458e-05	0.690434	0.000104632	2	2	50	12245	0.690434	0.000104632	2	2	50	12245	9.8555	1	0	1	52	12246		0.666667	0	0.0384615	0	0.5	0.0384615
GO:0001822	kidney development	Process	173	3	2	26	12268	1.175e-07	0.69156	2.34627e-07	3	3	26	12267	0.69156	2.34627e-07	3	3	26	12267	15.9568	1	0	1	29	12269		0.6	0	0.103448	0	0.5	0.103448
GO:0030216	keratinocyte differentiation	Process	123	2	1	27	12269	1.60819e-05	0.691683	3.21167e-05	2	2	27	12268	0.691683	3.21167e-05	2	2	27	12268	11.0378	1	0	1	29	12269		0.666667	0	0.0689655	0	0.5	0.0689655
GO:0016573	histone acetylation	Process	31	1	4	6	12288	0.00284298	0.691928	0.00567904	1	9	6	12283	0.691928	0.00567904	1	9	6	12283	5.8629	1	0	5	7	12287		0.2	0	0.142857	0	0.1	0.142857
GO:0006284	base-excision repair	Process	156	1	0	25	12273	0.00211399	0.69213	0.00422369	1	1	25	12272	0.69213	0.00422369	1	1	25	12272	6.15918	1	0	1	26	12272		1	0	0.0384615	0	0.5	0.0384615
GO:0005791	rough endoplasmic reticulum	Component	33	1	3	6	12289	0.00227494	0.692171	0.00454545	1	7	6	12285	0.692171	0.00454545	1	7	6	12285	6.0858	1	0	4	7	12288		0.25	0	0.142857	0	0.125	0.142857
GO:0006821	chloride transport	Process	42	1	0	14	12284	0.00121961	-6.77813	1.3884e-06	2	0	13	12284	0.692578	0.00243783	1	1	14	12283	0	0.00121961	1	0	14	12284		1	1	0.0666667	0.0666667	1	0.133333
GO:0006953	acute-phase response	Process	115	1	0	12	12286	0.001057	-6.93229	1.03138e-06	2	0	11	12286	0.692659	0.00211296	1	1	12	12285	0	0.001057	1	0	12	12286		1	1	0.0769231	0.0769231	1	0.153846
GO:0005815	microtubule organizing center	Component	40	1	0	9	12289	0.000813074	0.692781	0.00162555	1	1	9	12288	0.692781	0.00162555	1	1	9	12288	7.11469	1	0	1	10	12288		1	0	0.1	0	0.5	0.1
GO:0004540	ribonuclease activity	Function	36	1	0	8	12290	0.000731767	-7.33775	4.76023e-07	2	0	7	12290	0.692822	0.00146306	1	1	8	12289	0	0.000731767	1	0	8	12290		1	1	0.111111	0.111111	1	0.222222
GO:0010494	stress granule	Component	40	1	0	8	12290	0.000731767	0.692822	0.00146306	1	1	8	12289	0.692822	0.00146306	1	1	8	12289	7.22005	1	0	1	9	12289		1	0	0.111111	0	0.5	0.111111
GO:0005869	dynactin complex	Component	10	1	1	3	12294	0.00065038	-16.3493	5.16109e-11	3	1	1	12294	0.692903	0.00130044	1	3	3	12292	-9.0116	7.93372e-08	2	0	2	12295		0.5	1	0.25	0.5	0.75	0.75
GO:0007520	myoblast fusion	Process	20	1	1	3	12294	0.00065038	0.692903	0.00130044	1	3	3	12292	0.692903	0.00130044	1	3	3	12292	7.33795	1	0	2	4	12293		0.5	0	0.25	0	0.25	0.25
GO:0005584	collagen type I	Component	22	1	3	1	12294	0.00065038	0.692985	0.00130055	1	7	1	12290	0.692985	0.00130055	1	7	1	12290	7.33795	1	0	4	2	12293		0.25	0	0.5	0	0.125	0.5
GO:0000796	condensin complex	Component	13	2	1	3	12293	3.96622e-07	0.692985	7.93114e-07	2	2	3	12292	0.692985	7.93114e-07	2	2	3	12292	14.7403	1	0	1	5	12293		0.666667	0	0.4	0	0.5	0.4
GO:0030118	clathrin coat	Component	11	1	1	2	12295	0.000487805	0.405384	0.000731648	1	2	2	12294	0.692985	0.000975451	1	3	2	12293	0	0.000487805	1	1	2	12295		0.5	0.5	0.333333	0.333333	0.333333	0.333333
GO:0001556	oocyte maturation	Process	34	1	1	2	12295	0.000487805	0.692985	0.000975451	1	3	2	12293	0.692985	0.000975451	1	3	2	12293	7.6256	1	0	2	3	12294		0.5	0	0.333333	0	0.25	0.333333
GO:0001527	microfibril	Component	10	1	0	3	12295	0.00032523	0	0.00032523	1	0	3	12295	0.693025	0.00065038	1	1	3	12294	0	0.00032523	1	0	3	12295		1	1	0.25	0.25	1	0.25
GO:0006312	mitotic recombination	Process	30	1	0	3	12295	0.00032523	0.693025	0.00065038	1	1	3	12294	0.693025	0.00065038	1	1	3	12294	8.03098	1	0	1	4	12294		1	0	0.25	0	0.5	0.25
GO:0008053	mitochondrial fusion	Process	31	1	0	2	12296	0.000243922	0	0.000243922	1	0	2	12296	0.693066	0.000487805	1	1	2	12295	0	0.000243922	1	0	2	12296		1	1	0.333333	0.333333	1	0.333333
GO:0016442	RNA-induced silencing complex	Component	12	1	0	2	12296	0.000243922	0.693066	0.000487805	1	1	2	12295	0.693066	0.000487805	1	1	2	12295	8.31866	1	0	1	3	12295		1	0	0.333333	0	0.5	0.333333
GO:0030851	granulocyte differentiation	Process	6	1	0	1	12297	0.000162615	0.693107	0.000325216	1	1	1	12296	0.693107	0.000325216	1	1	1	12296	8.72413	1	0	1	2	12296		1	0	0.5	0	0.5	0.5
GO:0004322	ferroxidase activity	Function	11	1	0	0	12298	8.13074e-05	0.693147	0.000162615	1	1	0	12297	0.693147	0.000162615	1	1	0	12297	9.41727	1	0	1	1	12297		1	0	1	0	0.5	1
GO:0045171	intercellular bridge	Component	2	1	0	0	12298	8.13074e-05	0.693147	0.000162615	1	1	0	12297	0.693147	0.000162615	1	1	0	12297	9.41727	1	0	1	1	12297		1	0	1	0	0.5	1
GO:0051318	G1 phase	Process	20	1	15	2	12281	0.003898	-5.29047	1.96436e-05	2	30	1	12266	0.722536	0.00802851	1	32	2	12264	0.0605433	0.00414129	1	16	2	12280		0.0625	0.0588235	0.333333	0.333333	0.0625	0.666667
GO:0008180	signalosome	Component	22	1	3	2	12293	0.000975451	-6.52696	1.42753e-06	2	7	1	12289	0.810524	0.00219387	1	8	2	12288	0.223062	0.00121921	1	4	2	12292		0.25	0.2	0.333333	0.333333	0.222222	0.666667
GO:0003676	nucleic acid binding	Function	44	1	6	14	12278	0.00850817	0.821561	0.019348	1	15	14	12269	0.821561	0.019348	1	15	14	12269	4.76673	1	0	9	15	12275		0.142857	0	0.0666667	0	0.0625	0.0666667
GO:0005524	ATP binding	Function	915	3	7	239	12050	0.000815084	-2.19339	9.09125e-05	4	9	238	12048	0.824776	0.00185951	3	10	239	12047	4.26283	0.0578799	1	2	241	12055		0.3	0.333333	0.0123967	0.00413223	0.307692	0.0165289
GO:0008013	beta-catenin binding	Function	285	4	2	35	12258	1.28883e-09	0.845018	3.00042e-09	4	3	35	12257	0.845018	3.00042e-09	4	3	35	12257	20.4695	1	0	1	39	12259		0.666667	0	0.102564	0	0.571429	0.102564
GO:0043205	fibril	Component	27	1	2	2	12294	0.000731648	0.846973	0.00170662	1	6	2	12290	0.846973	0.00170662	1	6	2	12290	7.22021	1	0	4	3	12292		0.333333	0	0.333333	0	0.142857	0.333333
GO:0030154	cell differentiation	Process	222	1	23	38	12237	0.0734582	0.861676	0.173885	1	59	38	12201	0.861676	0.173885	1	59	38	12201	2.61104	1	0	36	39	12224		0.0416667	0	0.025641	0	0.0166667	0.025641
GO:0007420	brain development	Process	199	1	10	54	12234	0.0481249	-2.08919	0.00595728	2	24	53	12220	0.863195	0.114091	1	26	54	12218	0.363794	0.069241	1	15	54	12229		0.0909091	0.0625	0.0181818	0.0181818	0.0769231	0.0363636
GO:0005912	adherens junction	Component	91	1	4	9	12285	0.00405942	-4.82451	3.25991e-05	2	9	8	12280	0.872908	0.0097177	1	11	9	12278	-5.78559	1.24685e-05	2	5	8	12284		0.2	0.285714	0.1	0.2	0.181818	0.2
GO:0006954	inflammatory response	Process	554	5	18	113	12163	2.18814e-06	-18.9003	1.3545e-14	12	35	106	12146	0.89345	5.34683e-06	6	41	112	12140	-7.05359	1.89122e-09	7	17	111	12164		0.217391	0.291667	0.0423729	0.059322	0.255319	0.101695
GO:0008017	microtubule binding	Function	224	3	1	42	12253	1.82632e-07	0.913726	4.5541e-07	3	2	42	12252	0.913726	4.5541e-07	3	2	42	12252	15.5158	1	0	1	45	12253		0.75	0	0.0666667	0	0.6	0.0666667
GO:0000077	DNA damage checkpoint	Process	82	1	1	17	12280	0.00292504	-4.97645	2.01784e-05	2	3	16	12278	0.914217	0.00729746	1	4	17	12277	0.404774	0.00438453	1	2	17	12279		0.5	0.333333	0.0555556	0.0555556	0.4	0.111111
GO:0006099	tricarboxylic acid cycle	Process	25	2	2	18	12277	1.50447e-05	-5.32393	7.33214e-08	3	3	17	12276	0.914338	3.75383e-05	2	4	18	12275	5.37532	0.00324978	1	1	19	12278		0.5	0.5	0.1	0.05	0.5	0.15
GO:0016575	histone deacetylation	Process	92	1	1	14	12283	0.00243783	0.914583	0.00608419	1	4	14	12280	0.914583	0.00608419	1	4	14	12280	6.01665	1	0	3	15	12281		0.5	0	0.0666667	0	0.2	0.0666667
GO:0070527	platelet aggregation	Process	22	1	7	3	12288	0.00259962	0.80971	0.00584201	1	17	3	12278	0.914827	0.00648953	1	19	3	12276	5.95239	1	0	12	4	12283		0.125	0	0.25	0	0.0555556	0.25
GO:0007568	aging	Process	37	1	14	4	12280	0.00608419	-4.29648	8.28443e-05	2	34	3	12260	0.925795	0.0153557	1	37	4	12257	-5.2067	3.33397e-05	2	21	3	12273		0.0666667	0.0869565	0.2	0.4	0.0555556	0.4
GO:0007610	behavior	Process	78	1	17	17	12264	0.0260362	-10.7637	5.50738e-07	4	43	14	12238	0.960203	0.0680125	1	47	17	12234	-7.82291	1.04263e-05	3	27	15	12254		0.0555556	0.1	0.0555556	0.166667	0.0851064	0.222222
GO:0033344	cholesterol efflux	Process	155	4	5	16	12274	6.37303e-10	-5.34597	3.03823e-12	5	6	15	12273	0.960727	1.66565e-09	4	7	16	12272	15.4446	0.00324978	1	1	19	12278		0.444444	0.5	0.2	0.05	0.454545	0.25
GO:0005576	extracellular region	Component	2013	1	9	558	11731	0.372076	-2.32543	0.036367	4	24	555	11716	0.988658	1	1	28	558	11712	-1.95566	0.052638	3	16	556	11724		0.1	0.157895	0.00178891	0.00536673	0.142857	0.00715564
GO:0007507	heart development	Process	324	1	3	47	12248	0.0155218	-2.96272	0.000802135	2	9	46	12242	0.998259	0.0421191	1	10	47	12241	0.553891	0.027008	1	6	47	12245		0.25	0.142857	0.0208333	0.0208333	0.181818	0.0416667
GO:0005874	microtubule	Component	96	2	42	21	12234	0.00301713	0.93517	0.00768658	2	69	21	12207	1.01512	0.00832638	2	72	21	12204	5.80345	1	0	30	23	12246		0.0454545	0	0.0869565	0	0.028169	0.0869565
GO:0006364	rRNA processing	Process	76	5	6	29	12259	5.42181e-11	1.02057	1.50443e-10	5	8	29	12257	1.02057	1.50443e-10	5	8	29	12257	23.638	1	0	2	34	12263		0.454545	0	0.147059	0	0.384615	0.147059
GO:0015758	glucose transport	Process	157	3	3	47	12246	1.2537e-06	-4.3175	1.67159e-08	4	4	46	12245	1.02388	3.49027e-06	3	5	47	12244	8.77531	0.00811454	1	1	49	12248		0.5	0.5	0.06	0.02	0.5	0.08
GO:0005903	brush border	Component	64	2	3	7	12287	4.75482e-06	0.405086	7.12952e-06	2	4	7	12286	1.02848	1.32983e-05	2	6	7	12284	6.13427	0.00219387	1	2	8	12288		0.4	0.333333	0.222222	0.111111	0.333333	0.222222
GO:0030496	midbody	Component	116	3	5	19	12272	2.76591e-07	-4.70126	2.51252e-09	4	7	18	12270	1.07712	8.12127e-07	3	8	19	12269	9.8714	0.00535713	1	2	21	12275		0.375	0.333333	0.136364	0.0454545	0.363636	0.181818
GO:0006914	autophagy	Process	28	2	11	5	12281	2.15946e-05	0.672373	4.23012e-05	2	16	5	12276	1.08327	6.37972e-05	2	20	5	12272	10.7431	1	0	9	7	12283		0.153846	0	0.285714	0	0.111111	0.285714
GO:0006887	exocytosis	Process	52	2	23	13	12261	0.000409823	0.944945	0.00105434	2	38	13	12246	1.08926	0.00121802	2	41	13	12243	7.79979	1	0	18	15	12266		0.08	0	0.133333	0	0.05	0.133333
GO:0042730	fibrinolysis	Process	66	1	5	11	12282	0.00584106	-22.478	1.01019e-12	5	10	7	12277	1.09325	0.0174295	1	17	11	12270	-23.8094	2.66804e-13	5	7	7	12280		0.166667	0.416667	0.0833333	0.416667	0.333333	0.416667
GO:0042552	myelination	Process	39	1	4	11	12283	0.00486973	1.0256	0.0135805	1	13	11	12274	1.09414	0.014544	1	14	11	12273	5.32472	1	0	10	12	12277		0.2	0	0.0833333	0	0.0714286	0.0833333
GO:0019900	kinase binding	Function	199	1	0	24	12274	0.00203269	1.09666	0.00608616	1	2	24	12272	1.09666	0.00608616	1	2	24	12272	6.1984	1	0	2	25	12272		1	0	0.04	0	0.333333	0.04
GO:0006310	DNA recombination	Process	122	1	0	20	12278	0.00170746	-5.32388	8.32183e-06	2	1	19	12277	1.09699	0.00511404	1	2	20	12276	0.692334	0.00341213	1	1	20	12277		1	0.5	0.047619	0.047619	0.666667	0.0952381
GO:0042476	odontogenesis	Process	193	1	0	20	12278	0.00170746	1.09699	0.00511404	1	2	20	12276	1.09699	0.00511404	1	2	20	12276	6.37275	1	0	2	21	12276		1	0	0.047619	0	0.333333	0.047619
GO:0030057	desmosome	Component	77	2	4	6	12287	5.54638e-06	-5.90311	1.51468e-08	3	6	5	12285	1.09731	1.66175e-05	2	8	6	12283	6.14997	0.00259962	1	3	7	12288		0.333333	0.25	0.25	0.125	0.333333	0.375
GO:0043691	reverse cholesterol transport	Process	143	1	0	15	12283	0.00130092	-5.61129	4.75662e-06	2	1	14	12282	1.09739	0.003898	1	2	15	12281	0.692537	0.00260025	1	1	15	12282		1	0.5	0.0625	0.0625	0.666667	0.125
GO:0000050	urea cycle	Process	15	1	0	8	12290	0.000731767	-6.23952	1.42753e-06	2	1	7	12289	1.09796	0.00219387	1	2	8	12288	0.692822	0.00146306	1	1	8	12289		1	0.5	0.111111	0.111111	0.666667	0.222222
GO:0001755	neural crest cell migration	Process	35	2	0	11	12286	1.03138e-06	1.09802	3.09231e-06	2	1	11	12285	1.09802	3.09231e-06	2	1	11	12285	13.7846	1	0	1	13	12285		1	0	0.153846	0	0.666667	0.153846
GO:0030332	cyclin binding	Function	23	1	0	4	12294	0.000406537	1.09829	0.00121921	1	2	4	12292	1.09829	0.00121921	1	2	4	12292	7.80784	1	0	2	5	12292		1	0	0.2	0	0.333333	0.2
GO:0030315	T-tubule	Component	11	1	0	2	12296	0.000243922	1.09845	0.000731648	1	2	2	12294	1.09845	0.000731648	1	2	2	12294	8.31866	1	0	2	3	12294		1	0	0.333333	0	0.333333	0.333333
GO:0034435	cholesterol esterification	Process	22	2	0	1	12296	3.96686e-08	1.09856	1.18999e-07	2	1	1	12295	1.09856	1.18999e-07	2	1	1	12295	17.0427	1	0	1	3	12295		1	0	0.666667	0	0.666667	0.666667
GO:0060073	micturition	Process	10	1	0	0	12298	8.13074e-05	1.09861	0.000243922	1	2	0	12296	1.09861	0.000243922	1	2	0	12296	9.41727	1	0	2	1	12296		1	0	1	0	0.333333	1
GO:0001534	radial spoke	Component	1	1	1	0	12297	0.000162615	0.693147	0.00032523	1	3	0	12295	1.09861	0.000487845	1	5	0	12293	0.693147	0.00032523	1	3	0	12295		0.5	0.25	1	1	0.25	1
GO:0045202	synapse	Component	151	2	2	22	12273	2.18449e-05	-3.01059	1.07613e-06	4	37	20	12238	1.11013	6.62935e-05	3	38	21	12237	4.67021	0.00233129	2	35	22	12240		0.5	0.0540541	0.0833333	0.0833333	0.097561	0.166667
GO:0051923	sulfation	Process	11	1	6	7	12285	0.00454545	-3.97957	8.49707e-05	2	20	6	12271	1.14086	0.0142249	1	21	7	12270	0.759864	0.0097181	1	14	7	12277		0.142857	0.0666667	0.125	0.125	0.0909091	0.25
GO:0030424	axon	Component	213	1	10	33	12255	0.0300042	-9.31842	2.69303e-06	4	32	30	12233	1.15235	0.0949819	1	35	33	12230	-6.5575	4.25888e-05	3	22	31	12243		0.0909091	0.12	0.0294118	0.0882353	0.111111	0.117647
GO:0005605	basal lamina	Component	54	2	1	6	12290	1.11036e-06	1.20332	3.69879e-06	2	3	6	12288	1.20332	3.69879e-06	2	3	6	12288	13.7108	1	0	2	8	12289		0.666667	0	0.25	0	0.4	0.25
GO:0007059	chromosome segregation	Process	141	4	25	25	12245	5.68371e-07	0.78075	1.24082e-06	4	31	25	12239	1.22587	1.93652e-06	4	35	25	12235	14.3805	1	0	10	29	12260		0.137931	0	0.137931	0	0.114286	0.137931
GO:0001570	vasculogenesis	Process	152	1	1	18	12279	0.00308742	1.09569	0.00923519	1	5	18	12275	1.2491	0.0107665	1	6	18	12274	0.914095	0.00770163	1	4	18	12276		0.5	0.2	0.0526316	0.0526316	0.166667	0.0526316
GO:0048469	cell maturation	Process	30	1	3	3	12292	0.00130044	1.25154	0.004546	1	13	3	12282	1.25154	0.004546	1	13	3	12282	6.64505	1	0	10	4	12285		0.25	0	0.25	0	0.0714286	0.25
GO:0030879	mammary gland development	Process	90	2	2	7	12288	2.85397e-06	1.25162	9.97753e-06	2	5	7	12285	1.25162	9.97753e-06	2	5	7	12285	12.7668	1	0	3	9	12287		0.5	0	0.222222	0	0.285714	0.222222
GO:0045087	innate immune response	Process	496	1	3	134	12161	0.0431936	-4.3925	0.000534293	3	12	132	12152	1.26252	0.152659	1	14	134	12150	-1.94686	0.00616465	2	9	133	12155		0.25	0.181818	0.00740741	0.0148148	0.2	0.0222222
GO:0005543	phospholipid binding	Function	233	2	3	36	12258	9.24137e-05	-3.71232	2.25681e-06	3	6	35	12255	1.27313	0.000330102	2	7	36	12254	4.89133	0.0123031	1	3	37	12258		0.4	0.25	0.0526316	0.0263158	0.333333	0.0789474
GO:0045453	bone resorption	Process	27	1	4	4	12290	0.00203136	-4.72947	1.79393e-05	2	15	3	12279	1.27882	0.00729746	1	17	4	12277	0.95421	0.00527468	1	12	4	12282		0.2	0.0769231	0.2	0.2	0.117647	0.4
GO:0005777	peroxisome	Component	111	11	9	22	12257	1.31849e-24	-1.69467	2.42154e-25	12	15	21	12251	1.3119	4.89588e-24	12	21	21	12245	37.6697	3.01859e-08	4	9	29	12257		0.55	0.307692	0.333333	0.121212	0.444444	0.363636
GO:0005764	lysosome	Component	308	1	10	82	12206	0.0718071	-33.9742	1.26292e-16	12	34	71	12182	1.35343	0.277943	1	47	82	12169	-32.6105	4.93862e-16	11	26	72	12190		0.0909091	0.297297	0.0120482	0.13253	0.26087	0.144578
GO:0007613	memory	Process	31	1	17	5	12276	0.00875091	1.30436	0.0322501	1	66	5	12227	1.36154	0.0341478	1	70	5	12223	4.7386	1	0	53	6	12240		0.0555556	0	0.166667	0	0.0149254	0.166667
GO:0000723	telomere maintenance	Process	207	3	0	42	12254	4.57752e-08	1.38373	1.82632e-07	3	1	42	12253	1.38373	1.82632e-07	3	1	42	12253	16.8995	1	0	1	45	12253		1	0	0.0666667	0	0.75	0.0666667
GO:0007616	long-term memory	Process	12	1	0	1	12297	0.000162615	1.38617	0.00065038	1	3	1	12294	1.38617	0.00065038	1	3	1	12294	8.72413	1	0	3	2	12294		1	0	0.5	0	0.25	0.5
GO:0008021	synaptic vesicle	Component	67	1	8	17	12273	0.0130992	-2.30473	0.00130711	2	35	16	12246	1.42039	0.054214	1	37	17	12244	1.15629	0.0416306	1	28	17	12253		0.111111	0.0344828	0.0555556	0.0555556	0.0540541	0.111111
GO:0006956	complement activation	Process	62	2	3	25	12269	4.62238e-05	-15.4952	8.61748e-12	5	5	22	12267	1.4973	0.000206602	2	8	25	12264	-6.1971	9.40808e-08	3	2	24	12270		0.4	0.6	0.0740741	0.111111	0.5	0.185185
GO:0005581	collagen	Component	9	2	53	2	12242	0.00011714	-10.0972	4.82531e-09	4	100	0	12195	1.5127	0.000531693	2	115	2	12180	0.273082	0.000153923	2	61	2	12234		0.0363636	0.031746	0.5	0.5	0.0384615	1
GO:0008219	cell death	Process	185	5	119	17	12158	2.20525e-06	1.40128	8.95424e-06	5	160	17	12117	1.51787	1.00615e-05	5	164	17	12113	13.0247	1	0	48	22	12229		0.0403226	0	0.227273	0	0.030303	0.227273
GO:0006306	DNA methylation	Process	40	2	7	9	12281	2.6092e-05	-16.8831	1.21411e-12	5	12	6	12276	1.55326	0.000123334	2	17	9	12271	-12.7932	7.25254e-11	4	6	7	12282		0.222222	0.4	0.181818	0.363636	0.294118	0.454545
GO:0042113	B cell activation	Process	57	1	0	10	12288	0.000894382	-4.81349	7.26194e-06	2	3	9	12285	1.60781	0.00446464	1	4	10	12284	1.38507	0.00357317	1	3	10	12285		1	0.25	0.0909091	0.0909091	0.4	0.181818
GO:0007567	parturition	Process	22	1	0	6	12292	0.000569152	-5.83422	1.66518e-06	2	2	5	12290	1.60846	0.00284298	1	4	6	12288	-5.83422	1.66518e-06	2	2	5	12290		1	0.5	0.142857	0.285714	0.5	0.285714
GO:0060134	prepulse inhibition	Process	30	1	0	3	12295	0.00032523	1.60895	0.00162536	1	4	3	12291	1.60895	0.00162536	1	4	3	12291	8.03098	1	0	4	4	12291		1	0	0.25	0	0.2	0.25
GO:0005682	U5 snRNP	Component	12	4	0	2	12293	1.57411e-14	0	1.57411e-14	4	0	2	12293	1.60931	7.86953e-14	4	1	2	12292	24.157	0.000487845	1	0	5	12293		1	1	0.666667	0.166667	1	0.666667
GO:0031201	SNARE complex	Component	34	3	5	10	12281	5.15083e-08	-4.56974	5.33662e-10	4	9	9	12277	1.62759	2.62259e-07	3	10	10	12276	11.5367	0.00527468	1	4	12	12282		0.375	0.2	0.230769	0.0769231	0.307692	0.307692
GO:0006935	chemotaxis	Process	195	3	35	41	12220	0.000330225	-23.324	2.45095e-14	10	57	34	12198	1.66447	0.00174454	3	64	41	12191	-17.7142	6.69347e-12	7	22	37	12233		0.0789474	0.241379	0.0681818	0.159091	0.149254	0.227273
GO:0015629	actin cytoskeleton	Component	385	4	41	123	12131	0.00116447	-5.45453	4.98029e-06	7	59	120	12113	1.66937	0.00618196	4	67	123	12105	0.702212	0.00235014	3	23	124	12149		0.0888889	0.115385	0.0314961	0.023622	0.106061	0.0551181
GO:0005515	protein binding	Function	10677	11	4	5062	7222	0.0160972	-0.547059	0.00931461	16	7	5057	7219	1.69289	0.0874909	14	9	5059	7217	2.88213	0.287371	5	3	5068	7223		0.733333	0.625	0.00216834	0.00098561	0.695652	0.00315395
GO:0006909	phagocytosis	Process	60	2	17	8	12272	0.000101002	1.5581	0.000479737	2	39	8	12250	1.69973	0.000552733	2	42	8	12247	5.29578	0.0201492	1	24	9	12265		0.105263	0.04	0.2	0.1	0.0487805	0.2
GO:0030017	sarcomere	Component	72	4	5	13	12277	3.13367e-10	1.36574	1.22796e-09	4	8	13	12274	1.73262	1.77223e-09	4	9	13	12273	21.8836	1	0	4	17	12278		0.444444	0	0.235294	0	0.333333	0.235294
GO:0042383	sarcolemma	Component	94	2	2	8	12287	3.56708e-06	1.78959	2.13561e-05	2	7	8	12282	1.78959	2.13561e-05	2	7	8	12282	12.5438	1	0	5	10	12284		0.5	0	0.2	0	0.222222	0.2
GO:0005882	intermediate filament	Component	92	2	6	26	12265	0.000138772	-24.1754	4.39599e-15	7	11	21	12260	1.79396	0.000834467	2	17	26	12254	-22.0733	3.59744e-14	6	5	22	12266		0.25	0.545455	0.0714286	0.214286	0.388889	0.25
GO:0005819	spindle	Component	155	6	44	28	12221	4.08423e-09	-2.79001	2.50856e-10	7	54	27	12211	1.80412	2.48101e-08	6	61	28	12204	16.237	0.0459999	1	16	33	12249		0.12	0.0588235	0.176471	0.0294118	0.114754	0.205882
GO:0005840	ribosome	Component	67	3	41	19	12236	6.27401e-05	-1.83246	1.00397e-05	4	74	18	12203	1.81999	0.000387221	3	78	19	12199	6.93057	0.0641881	1	36	21	12241		0.0681818	0.027027	0.136364	0.0454545	0.0512821	0.181818
GO:0007596	blood coagulation	Process	1324	3	2	324	11970	0.000178986	-31.0834	5.66873e-18	13	4	314	11968	1.83148	0.00111743	4	14	323	11958	-27.1288	2.95756e-16	11	2	316	11970		0.6	0.846154	0.00917431	0.0336391	0.764706	0.0397554
GO:0005778	peroxisomal membrane	Component	43	5	12	8	12274	3.37665e-12	-5.85916	9.63574e-15	6	13	7	12273	1.92319	2.31055e-11	5	19	8	12267	9.16322	3.22123e-08	3	4	10	12282		0.294118	0.428571	0.384615	0.230769	0.315789	0.461538
GO:0051301	cell division	Process	38	2	19	4	12274	4.14807e-05	2.02033	0.000312799	2	55	4	12238	2.05521	0.0003239	2	56	4	12237	6.06837	0.0179187	1	36	5	12257		0.0952381	0.027027	0.333333	0.166667	0.0350877	0.333333
GO:0016529	sarcoplasmic reticulum	Component	50	4	12	6	12277	3.99208e-10	-12.0371	2.36351e-15	6	15	4	12274	2.10197	3.26642e-09	4	22	6	12267	4.75372	4.6314e-08	3	7	7	12282		0.25	0.3	0.4	0.3	0.285714	0.6
GO:0003723	RNA binding	Function	447	7	10	175	12107	2.37629e-09	-1.50397	5.28124e-10	8	14	174	12103	2.10867	1.95742e-08	7	15	175	12102	17.2245	0.0718435	1	4	181	12113		0.411765	0.2	0.0384615	0.00549451	0.363636	0.043956
GO:0051225	spindle assembly	Process	43	3	2	11	12283	1.17264e-08	-4.48735	1.31927e-10	4	5	10	12280	2.12555	9.8238e-08	3	6	11	12279	12.8679	0.004546	1	3	13	12282		0.6	0.25	0.214286	0.0714286	0.444444	0.285714
GO:0031965	nuclear membrane	Component	265	2	4	55	12238	0.000312799	-2.02515	4.12814e-05	3	12	54	12230	2.17185	0.00274465	2	15	55	12227	-3.02632	1.51687e-05	3	8	54	12234		0.333333	0.272727	0.0350877	0.0526316	0.2	0.0526316
GO:0016363	nuclear matrix	Component	231	5	8	28	12258	1.28389e-10	-3.82675	2.79634e-12	6	11	27	12255	2.1897	1.14684e-09	5	14	28	12252	18.6404	0.0159945	1	5	32	12261		0.384615	0.166667	0.151515	0.030303	0.352941	0.181818
GO:0016020	membrane	Component	691	10	252	192	11845	0.0113438	-5.37154	5.27141e-05	21	467	181	11630	2.20319	0.102705	13	489	189	11608	-1.48575	0.00256745	11	236	191	11861		0.0381679	0.0445344	0.049505	0.0544554	0.0430328	0.10396
GO:0005518	collagen binding	Function	139	3	0	23	12273	8.38728e-09	-12.6074	2.80724e-14	5	0	21	12273	2.29978	8.36376e-08	3	2	23	12271	6.23906	4.29743e-06	2	0	24	12273		1	1	0.115385	0.0769231	1	0.192308
GO:0017119	Golgi transport complex	Component	15	2	0	8	12289	5.95029e-07	-14.8088	2.20375e-13	4	0	6	12289	2.30128	5.94255e-06	2	3	8	12286	-7.33767	3.87105e-10	3	0	7	12289		1	1	0.2	0.3	1	0.4
GO:0032154	cleavage furrow	Component	52	2	0	6	12291	3.7024e-07	2.30161	3.69879e-06	2	3	6	12288	2.30161	3.69879e-06	2	3	6	12288	14.8091	1	0	3	8	12288		1	0	0.25	0	0.4	0.25
GO:0042060	wound healing	Process	264	2	12	20	12265	0.000274364	2.26346	0.00263838	2	41	20	12236	2.3089	0.00276103	2	42	20	12235	5.28327	0.0540534	1	30	21	12247		0.142857	0.0322581	0.0909091	0.0454545	0.0465116	0.0909091
GO:0016049	cell growth	Process	111	3	110	28	12158	0.0028146	0.358232	0.00402713	4	258	27	12010	2.32497	0.0287831	3	263	28	12005	3.01129	0.0571747	2	152	29	12116		0.0265487	0.012987	0.0967742	0.0645161	0.0152672	0.129032
GO:0006457	protein folding	Process	214	7	13	76	12203	3.55731e-11	-1.63666	6.92355e-12	9	33	74	12183	2.32819	3.64955e-10	8	35	75	12181	16.4096	0.000476115	3	20	80	12196		0.35	0.130435	0.0843373	0.0361446	0.214286	0.108434
GO:0007399	nervous system development	Process	585	3	3	189	12104	7.23633e-05	2.3286	0.000742706	3	9	189	12098	2.3286	0.000742706	3	9	189	12098	9.53381	1	0	6	192	12101		0.5	0	0.015625	0	0.25	0.015625
GO:0008380	RNA splicing	Process	260	2	4	144	12149	0.00203475	-3.45459	6.4299e-05	4	15	142	12138	2.33268	0.0209692	2	17	144	12136	1.59415	0.0100195	2	11	144	12142		0.333333	0.153846	0.0136986	0.0136986	0.210526	0.0273973
GO:0005654	nucleoplasm	Component	2115	6	6	693	11594	2.2687e-05	-8.53379	4.46271e-09	10	7	689	11593	2.34925	0.000237708	6	11	693	11589	0.778278	4.9406e-05	4	1	695	11599		0.5	0.8	0.00858369	0.00572246	0.588235	0.0143062
GO:0003677	DNA binding	Function	1385	22	52	359	11866	2.9113e-16	-6.127	6.35572e-19	26	62	355	11856	2.37416	3.12732e-15	23	68	358	11850	21.4694	6.13961e-07	7	11	374	11907		0.297297	0.388889	0.0577428	0.0183727	0.295455	0.0682415
GO:0016339	calcium-dependent cell-cell adhesion	Process	37	2	2	19	12276	1.66265e-05	-2.87863	9.34606e-07	3	9	18	12269	2.38965	0.00018139	2	10	19	12268	6.70551	0.0135821	1	7	20	12271		0.5	0.125	0.0952381	0.047619	0.25	0.142857
GO:0007219	Notch signaling pathway	Process	141	2	1	25	12271	1.39048e-05	2.22681	0.000128901	2	6	25	12266	2.47677	0.000165506	2	7	25	12265	6.84831	0.0131024	1	5	26	12267		0.666667	0.166667	0.0740741	0.037037	0.25	0.0740741
GO:0042470	melanosome	Component	27	3	2	9	12285	7.08914e-09	-11.3317	8.49729e-14	5	5	7	12282	2.48216	8.48364e-08	3	7	9	12280	7.114	8.71291e-06	2	3	10	12284		0.6	0.4	0.25	0.166667	0.5	0.416667
GO:0005856	cytoskeleton	Component	262	8	42	64	12185	4.08168e-10	-10.5353	1.08502e-14	14	111	58	12116	2.52115	5.07879e-09	10	124	62	12103	-2.13152	4.84318e-11	10	74	62	12153		0.16	0.119048	0.111111	0.138889	0.112	0.194444
GO:0005789	endoplasmic reticulum membrane	Component	533	3	1	246	12049	3.23101e-05	-5.22322	1.74149e-07	5	3	244	12047	2.57873	0.000425859	3	5	246	12045	4.30137	0.0023845	2	2	247	12048		0.75	0.5	0.0120482	0.00803213	0.625	0.0200803
GO:0005525	GTP binding	Function	277	4	3	70	12222	4.16869e-08	-2.06836	5.26894e-09	5	7	69	12218	2.6264	5.76274e-07	4	8	70	12217	13.4774	0.0297287	1	4	73	12221		0.571429	0.2	0.0540541	0.0135135	0.416667	0.0675676
GO:0000245	spliceosome assembly	Process	55	4	1	13	12281	1.24774e-11	2.63652	1.7424e-10	4	4	13	12278	2.63652	1.7424e-10	4	4	13	12278	25.1071	1	0	3	17	12279		0.8	0	0.235294	0	0.5	0.235294
GO:0000808	origin recognition complex	Component	16	3	1	3	12292	2.58023e-10	-15.3839	5.37647e-17	5	2	1	12291	2.63833	3.60968e-09	3	5	3	12288	0	2.58023e-10	3	1	3	12292		0.75	0.75	0.5	0.5	0.714286	0.833333
GO:0007050	cell cycle arrest	Process	608	6	19	86	12188	2.34633e-08	-20.3594	3.37593e-17	12	26	80	12181	2.66844	3.38281e-07	6	32	86	12175	-4.56459	2.44349e-10	6	7	86	12200		0.24	0.461538	0.0652174	0.0652174	0.315789	0.130435
GO:0007612	learning	Process	57	2	10	4	12283	1.30623e-05	2.74512	0.000203334	2	44	4	12249	2.83073	0.000221508	2	46	4	12247	11.2458	1	0	36	6	12257		0.166667	0	0.333333	0	0.0434783	0.333333
GO:0030073	insulin secretion	Process	36	5	15	5	12274	1.6589e-12	-3.54106	4.80794e-14	6	27	4	12262	2.88269	2.96318e-11	5	29	5	12260	22.6445	0.011329	1	13	9	12276		0.25	0.0714286	0.5	0.1	0.181818	0.6
GO:0005802	trans-Golgi network	Component	148	5	22	33	12239	1.64618e-08	-1.34419	4.29243e-09	6	39	32	12222	2.89969	2.99086e-07	5	42	33	12219	15.1098	0.0600581	1	19	37	12242		0.185185	0.05	0.131579	0.0263158	0.133333	0.157895
GO:0030317	sperm motility	Process	22	2	0	7	12290	4.76023e-07	-3.91732	9.4702e-09	3	4	6	12286	3.04262	9.97753e-06	2	5	7	12285	8.94589	0.00365408	1	4	8	12286		1	0.2	0.222222	0.111111	0.428571	0.333333
GO:0005921	gap junction	Component	13	2	0	6	12291	3.7024e-07	2.70675	5.54638e-06	2	4	6	12287	3.0429	7.76241e-06	2	5	6	12286	9.07958	0.0032486	1	4	7	12287		1	0.2	0.25	0.125	0.333333	0.25
GO:0006939	smooth muscle contraction	Process	47	2	2	9	12286	4.35929e-06	3.11455	9.81856e-05	2	15	9	12273	3.11455	9.81856e-05	2	15	9	12273	12.3432	1	0	13	11	12275		0.5	0	0.181818	0	0.117647	0.181818
GO:0005925	focal adhesion	Component	244	4	5	55	12235	5.91102e-08	-6.27307	1.11508e-10	6	11	53	12229	3.15765	1.38999e-06	4	14	55	12226	4.98361	8.63015e-06	3	6	56	12234		0.444444	0.333333	0.0677966	0.0508475	0.352941	0.101695
GO:0000075	cell cycle checkpoint	Process	396	4	6	121	12168	2.03688e-06	-12.6944	6.24962e-12	8	11	117	12163	3.26321	5.32306e-05	4	17	121	12157	-3.83429	4.40306e-08	5	6	120	12168		0.4	0.454545	0.032	0.04	0.421053	0.064
GO:0007067	mitosis	Process	161	11	137	33	12118	2.87364e-12	-7.08026	2.41833e-15	14	178	30	12077	3.39087	8.53234e-11	11	191	33	12064	13.1961	1.54683e-06	5	51	39	12204		0.0743243	0.0892857	0.25	0.113636	0.0729167	0.318182
GO:0016337	cell-cell adhesion	Process	256	5	14	50	12230	1.64618e-08	-0.993222	6.09714e-09	6	27	49	12217	3.42113	5.03796e-07	5	31	50	12213	15.3105	0.0734087	1	16	54	12228		0.263158	0.0588235	0.0909091	0.0181818	0.181818	0.109091
GO:0005680	anaphase-promoting complex	Component	40	10	12	8	12269	1.29209e-24	1.10836	3.91422e-24	10	14	8	12267	3.42904	3.98571e-23	10	19	8	12262	32.094	1.12085e-10	4	3	14	12278		0.454545	0.571429	0.555556	0.222222	0.416667	0.555556
GO:0008201	heparin binding	Function	388	3	0	42	12254	4.57752e-08	3.54509	1.58578e-06	3	4	42	12250	3.54509	1.58578e-06	3	4	42	12250	16.8995	1	0	4	45	12250		1	0	0.0666667	0	0.428571	0.0666667
GO:0016592	mediator complex	Component	39	7	0	16	12276	2.90755e-20	3.58124	1.04434e-18	7	2	16	12274	3.58124	1.04434e-18	7	2	16	12274	44.9844	1	0	2	23	12274		1	0	0.304348	0	0.777778	0.304348
GO:0016477	cell migration	Process	302	5	51	41	12202	1.93894e-06	-8.84226	2.80167e-10	9	104	37	12149	3.61149	7.17817e-05	5	112	41	12141	3.67483	7.64756e-05	4	57	42	12196		0.0892857	0.0655738	0.108696	0.0869565	0.079646	0.195652
GO:0005923	tight junction	Component	62	5	8	29	12257	1.50443e-10	-36.1759	2.92677e-26	12	11	22	12254	3.69681	6.06564e-09	5	20	29	12245	-19.2023	6.88512e-19	8	4	26	12261		0.384615	0.666667	0.147059	0.235294	0.521739	0.352941
GO:0006897	endocytosis	Process	107	7	49	26	12217	1.07298e-10	-4.49054	1.2033e-12	9	80	24	12186	3.71667	4.41287e-09	7	87	26	12179	10.2293	2.97263e-06	4	34	29	12232		0.125	0.105263	0.212121	0.121212	0.101124	0.272727
GO:0005814	centriole	Component	66	4	2	13	12280	3.74005e-11	-3.42767	1.21411e-12	5	6	12	12276	3.85831	1.77223e-09	4	9	13	12273	13.8211	3.76112e-05	2	5	15	12277		0.666667	0.285714	0.235294	0.117647	0.454545	0.294118
GO:0007049	cell cycle	Process	119	6	115	24	12154	3.91881e-07	-5.47382	1.64401e-09	9	211	21	12058	3.92411	1.98324e-05	6	232	24	12037	-0.199347	3.21055e-07	6	111	24	12158		0.0495868	0.0512821	0.2	0.2	0.0409091	0.3
GO:0042627	chylomicron	Component	112	3	0	6	12290	2.70974e-10	-13.6413	3.22544e-16	5	1	4	12289	4.02352	1.51468e-08	3	5	6	12285	-6.01616	6.60911e-13	4	1	5	12289		1	0.8	0.333333	0.444444	0.833333	0.555556
GO:0005622	intracellular	Component	399	32	449	135	11683	5.18487e-14	7.66364	1.10411e-10	35	723	132	11409	4.2549	3.65271e-12	38	748	129	11384	30.5904	1	4	308	163	11824		0.0665281	0.0128205	0.191617	0.0239521	0.0461741	0.209581
GO:0000910	cytokinesis	Process	139	11	20	27	12241	4.02839e-21	-22.5003	6.81364e-31	16	28	22	12233	4.75823	4.69465e-19	11	34	27	12227	19.8582	1.69611e-12	6	8	32	12253		0.354839	0.428571	0.289474	0.157895	0.363636	0.421053
GO:0006298	mismatch repair	Process	68	6	1	10	12282	1.16671e-17	-11.1747	1.63629e-22	8	3	8	12280	4.87931	1.53469e-15	6	6	10	12277	21.1589	1.80363e-08	3	2	13	12281		0.857143	0.6	0.375	0.1875	0.727273	0.5
GO:0000785	chromatin	Component	247	10	87	32	12170	6.92145e-13	4.33956	5.30693e-11	10	139	32	12118	4.9225	9.50627e-11	10	148	32	12109	24.0005	0.0183443	2	59	40	12198		0.103093	0.0327869	0.238095	0.047619	0.0671141	0.238095
GO:0003924	GTPase activity	Function	304	7	4	118	12170	3.01735e-12	0.728143	6.24962e-12	8	11	117	12163	4.96097	4.3067e-10	7	12	118	12162	23.9819	0.0784948	1	7	124	12167		0.636364	0.125	0.056	0.008	0.421053	0.064
GO:0006302	double-strand break repair	Process	256	7	2	39	12251	2.27261e-16	-15.2678	5.31885e-23	10	3	36	12250	5.16931	3.99509e-14	7	8	39	12245	9.64222	3.50016e-12	5	1	41	12252		0.777778	0.833333	0.152174	0.108696	0.769231	0.217391
GO:0006898	receptor-mediated endocytosis	Process	185	3	1	35	12260	1.08622e-07	5.45793	2.54839e-05	3	16	35	12245	5.45793	2.54839e-05	3	16	35	12245	16.0354	1	0	15	38	12246		0.75	0	0.0789474	0	0.157895	0.0789474
GO:0008091	spectrin	Component	21	5	6	2	12286	4.13707e-15	4.28655	3.00827e-13	5	18	2	12274	5.54681	1.06082e-12	5	24	2	12268	2.91928	7.66511e-14	5	13	2	12279		0.454545	0.277778	0.714286	0.714286	0.217391	0.714286
GO:0007268	synaptic transmission	Process	638	5	2	231	12061	5.07642e-08	-11.646	4.4438e-13	10	9	226	12054	6.12783	2.32723e-05	5	14	231	12049	3.55125	1.76949e-06	5	7	231	12056		0.714286	0.416667	0.0211864	0.0211864	0.526316	0.0423729
GO:0005604	basement membrane	Component	80	8	9	11	12271	1.40813e-19	5.77115	4.51878e-17	8	23	11	12257	6.60234	1.03753e-16	8	26	11	12254	35.306	0.000303289	2	15	17	12265		0.470588	0.117647	0.421053	0.105263	0.258065	0.421053
GO:0005829	cytosol	Component	4150	35	42	1598	10624	5.04089e-12	-15.6376	8.15075e-19	61	79	1572	10587	6.76336	4.3631e-09	46	96	1587	10570	8.01423	1.52421e-08	27	38	1606	10628		0.454545	0.415385	0.0214329	0.016534	0.435714	0.0373546
GO:0000776	kinetochore	Component	210	14	17	34	12234	5.93227e-27	-6.86454	6.19426e-30	16	23	32	12228	6.76861	5.16167e-24	14	32	34	12219	24.156	1.83669e-16	8	7	40	12244		0.451613	0.533333	0.291667	0.166667	0.410256	0.333333
GO:0033151	V(D)J recombination	Process	36	5	2	2	12290	1.88151e-16	6.00978	7.66511e-14	5	13	2	12279	7.13206	2.35462e-13	5	17	2	12275	25.7629	2.90538e-05	2	13	5	12279		0.714286	0.133333	0.714286	0.285714	0.277778	0.714286
GO:0008283	cell proliferation	Process	1001	23	106	228	11942	1.20008e-15	-8.27186	3.06751e-19	32	178	219	11870	7.45927	2.08319e-12	25	192	226	11856	23.0001	1.16953e-05	10	78	241	11970		0.178295	0.113636	0.0916335	0.0398406	0.152381	0.12749
GO:0030168	platelet activation	Process	1080	13	1	214	12071	2.81698e-22	-5.8478	8.13048e-25	15	2	212	12070	7.48788	5.03188e-19	13	6	214	12066	35.2207	5.57083e-07	4	1	223	12071		0.928571	0.8	0.0572687	0.0176211	0.882353	0.0660793
GO:0001525	angiogenesis	Process	276	12	56	29	12202	2.04598e-18	-0.922329	8.13463e-19	14	105	27	12153	7.56744	3.95728e-15	12	112	29	12146	30.4543	3.44387e-05	4	52	37	12206		0.176471	0.0714286	0.292683	0.097561	0.117647	0.341463
GO:0007165	signal transduction	Process	2150	32	119	691	11457	1.56729e-10	-14.0181	1.27988e-16	60	251	663	11325	7.73162	3.57231e-07	43	277	680	11299	3.74337	6.62024e-09	32	142	691	11434		0.211921	0.183908	0.04426	0.04426	0.192926	0.0829876
GO:0005813	centrosome	Component	523	27	45	118	12109	2.0456e-34	-13.8771	1.92342e-40	32	55	113	12099	8.46409	9.69906e-31	27	67	118	12087	46.1122	2.17324e-14	10	12	135	12142		0.375	0.454545	0.186207	0.0689655	0.367816	0.22069
GO:0007411	axon guidance	Process	811	13	2	251	12033	1.54691e-20	-13.5593	1.99872e-26	19	8	245	12027	9.37251	1.81925e-16	14	15	250	12020	22.6753	1.08953e-10	8	6	256	12029		0.866667	0.571429	0.0492424	0.030303	0.703704	0.0719697
GO:0005730	nucleolus	Component	2152	21	12	889	11377	2.16754e-16	-11.1508	3.11349e-21	29	19	881	11370	10.9381	1.21993e-11	21	29	889	11360	22.1504	9.03186e-07	9	8	901	11381		0.636364	0.529412	0.0230769	0.00989011	0.604167	0.0318681
GO:0006955	immune response	Process	740	8	12	231	12048	1.8635e-09	-10.7745	3.89944e-14	17	57	222	12003	10.9787	0.000109221	8	68	231	11992	4.01675	1.03462e-07	10	46	229	12014		0.4	0.178571	0.0334728	0.041841	0.22973	0.0711297
GO:0007283	spermatogenesis	Process	221	11	10	94	12184	3.37167e-18	4.16406	2.16907e-16	13	38	92	12156	12.0582	5.81637e-13	11	42	94	12152	31.4266	0.00015006	4	28	101	12166		0.52381	0.125	0.104762	0.0380952	0.254902	0.12381
GO:0006260	DNA replication	Process	309	20	32	68	12179	1.28809e-30	-38.0999	3.65924e-47	31	52	57	12159	12.4631	3.33121e-25	20	69	68	12142	6.58465	9.32443e-28	17	20	71	12191		0.384615	0.459459	0.227273	0.193182	0.373494	0.352273
GO:0005635	nuclear envelope	Component	248	16	9	55	12219	4.85352e-31	-14.7915	1.82889e-37	21	21	50	12207	12.5806	1.41163e-25	16	29	55	12199	44.6137	1.15221e-11	7	13	64	12215		0.64	0.35	0.225352	0.0985915	0.5	0.295775
GO:0006350	transcription	Process	327	54	375	106	11764	4.75975e-39	6.81938	4.35717e-36	59	557	101	11582	12.792	1.71034e-33	59	626	101	11513	74.8526	1.53334e-06	15	246	145	11893		0.125874	0.0574713	0.3375	0.09375	0.0957792	0.36875
GO:0009986	cell surface	Component	904	25	111	134	12029	3.54566e-22	-5.41203	1.58227e-24	33	213	126	11927	13.2691	2.05303e-16	26	229	133	11911	30.4926	6.20106e-09	13	110	146	12030		0.183824	0.105691	0.157233	0.081761	0.134146	0.207547
GO:0005759	mitochondrial matrix	Component	302	17	7	129	12146	2.28665e-28	-42.0984	1.19148e-46	28	11	118	12142	13.3291	1.40595e-22	17	25	129	12128	14.4691	4.39577e-22	13	5	133	12148		0.708333	0.722222	0.116438	0.0890411	0.717949	0.191781
GO:0006810	transport	Process	474	21	135	185	11958	1.36892e-13	-35.6465	4.5216e-29	44	260	162	11833	13.7431	1.27331e-07	21	305	185	11788	-11.877	9.51166e-19	27	148	179	11945		0.134615	0.154286	0.101942	0.131068	0.144737	0.213592
GO:0031012	extracellular matrix	Component	443	10	28	92	12169	3.82478e-13	-31.2793	9.9581e-27	25	118	77	12079	13.8934	4.13479e-07	10	139	92	12058	-6.40027	6.35337e-16	16	95	86	12102		0.263158	0.144144	0.0980392	0.156863	0.174825	0.245098
GO:0005886	plasma membrane	Component	4282	99	91	1886	10223	9.42444e-31	-21.1117	6.39092e-40	142	147	1843	10167	14.0087	1.14326e-24	123	182	1862	10132	36.037	4.21638e-15	55	62	1930	10252		0.521053	0.470085	0.0498741	0.0277078	0.491349	0.0715365
GO:0007155	cell adhesion	Process	592	18	56	120	12105	1.08934e-19	-17.5254	2.66669e-27	28	116	110	12045	14.2261	1.64241e-13	18	141	120	12020	12.4822	2.8715e-14	15	71	123	12090		0.243243	0.174419	0.130435	0.108696	0.194444	0.202899
GO:0010467	gene expression	Process	807	45	233	356	11665	2.21866e-19	7.78034	5.30945e-16	54	421	347	11477	14.3885	3.93507e-13	50	437	351	11461	42.1086	0.430135	9	203	392	11695		0.161871	0.0424528	0.112219	0.0224439	0.113684	0.134663
GO:0005794	Golgi apparatus	Component	837	16	13	302	11968	1.37405e-18	-2.20309	1.51779e-19	25	64	293	11917	18.4184	1.37098e-10	17	74	301	11907	28.6438	3.78302e-06	10	52	308	11929		0.551724	0.16129	0.0503145	0.0314465	0.280899	0.0786164
GO:0005783	endoplasmic reticulum	Component	793	32	78	265	11924	3.35322e-26	-27.71	3.09861e-38	52	159	245	11843	18.7478	4.65069e-18	34	189	263	11813	12.6323	1.02707e-20	28	87	269	11915		0.290909	0.243478	0.107744	0.0942761	0.246445	0.175084
GO:0006281	DNA repair	Process	613	43	34	128	12094	2.7169e-61	-37.2058	1.8871e-77	55	48	116	12080	21.6843	7.10296e-52	43	70	128	12058	61.9607	2.20418e-34	23	14	148	12114		0.558442	0.621622	0.251462	0.134503	0.533981	0.321637
GO:0006412	translation	Process	268	66	75	110	12048	1.25082e-87	8.66161	7.22577e-84	70	121	106	12002	22.7253	9.26119e-78	67	128	109	11995	195.188	0.00734648	4	50	172	12073		0.468085	0.0740741	0.375	0.0227273	0.366492	0.397727
GO:0005737	cytoplasm	Component	5293	85	79	1871	10264	8.30582e-27	-25.6278	6.15676e-38	151	182	1805	10161	34.2447	6.18945e-12	105	238	1851	10105	23.79	1.78338e-16	75	107	1881	10236		0.518293	0.412088	0.043456	0.0383436	0.453453	0.0771984
GO:0005634	nucleus	Component	5225	134	94	2022	10049	3.93061e-45	-32.5126	2.98144e-59	206	181	1950	9962	37.3165	6.32104e-29	163	235	1993	9908	55.7731	6.55246e-21	84	90	2072	10053		0.587719	0.482759	0.0621521	0.038961	0.5323	0.0955473
GO:0006915	apoptosis	Process	1187	98	266	209	11726	1.91801e-76	-11.5879	1.77955e-81	118	428	189	11564	45.2782	8.84959e-57	101	509	206	11483	86.9698	1.13067e-38	57	197	250	11795		0.269231	0.224409	0.319218	0.185668	0.216117	0.384365
																												0.260608	0.217386	0.114584	0.09268	0.236905	0.141469
